# Supplementary material for: Comprehensive analysis of structural variants in chickens using PacBio sequencing
Source: Front Genet. 2022 Oct 20;13:971588. doi: 10.3389/fgene.2022.971588 (PMC9632285; doi:10.3389/fgene.2022.971588)
Supplement: Supplementary file 1 [file Table4.XLS]

## Sheet: RJF
#CHROM	POS	ID	ALT	QUAL	INFO	FORMAT	Aceh2
chr1	135874086	svim.BND.1554	N[chr10:19697054[	43	SUPP=1;SUPP_VEC=1000000000;SVLEN=0;SVTYPE=TRA;SVMETHOD=SURVIVOR1.0.7;CHR2=chr10;END=19697054;CIPOS=0,0;CIEND=0,0;STRANDS=++	0/1:11:0:15,0:++:43:TRA:svim.BND.1554:NA:NA:chr1_135874086-chr10_19697054
chr1	110276414	svim.BND.1226	N[chr10:7235923[	46	SUPP=1;SUPP_VEC=1000000000;SVLEN=0;SVTYPE=TRA;SVMETHOD=SURVIVOR1.0.7;CHR2=chr10;END=7235923;CIPOS=0,0;CIEND=0,0;STRANDS=++	1/1:11:0:2,0:++:46:TRA:svim.BND.1226:NA:NA:chr1_110276414-chr10_7235923
chr1	29352143	svim.BND.395	N[chr11:11729510[	26	SUPP=1;SUPP_VEC=1000000000;SVLEN=0;SVTYPE=TRA;SVMETHOD=SURVIVOR1.0.7;CHR2=chr11;END=11729510;CIPOS=0,0;CIEND=0,0;STRANDS=++	0/1:11:0:14,0:++:26:TRA:svim.BND.395:NA:NA:chr1_29352143-chr11_11729510
chr1	91541830	svim.BND.1043	N[chr11:3443574[	6	SUPP=1;SUPP_VEC=1000000000;SVLEN=0;SVTYPE=TRA;SVMETHOD=SURVIVOR1.0.7;CHR2=chr11;END=3443574;CIPOS=0,0;CIEND=0,0;STRANDS=++	0/1:11:0:5,0:++:6:TRA:svim.BND.1043:NA:NA:chr1_91541830-chr11_3443574
chr1	32724216	svim.BND.425	N[chr12:1385559[	24	SUPP=1;SUPP_VEC=1000000000;SVLEN=0;SVTYPE=TRA;SVMETHOD=SURVIVOR1.0.7;CHR2=chr12;END=1385559;CIPOS=0,0;CIEND=0,0;STRANDS=++	./.:11:0:226,0:++:24:TRA:svim.BND.425:NA:NA:chr1_32724216-chr12_1385559
chr1	214776	svim.BND.64	N[chr12:1385561[	6	SUPP=1;SUPP_VEC=1000000000;SVLEN=0;SVTYPE=TRA;SVMETHOD=SURVIVOR1.0.7;CHR2=chr12;END=1385561;CIPOS=0,0;CIEND=0,0;STRANDS=++	0/1:11:0:11,0:++:6:TRA:svim.BND.64:NA:NA:chr1_214776-chr12_1385561
chr1	32731728	16141	N[chr12:1385566[	8	SUPP=1;SUPP_VEC=1000000000;SVLEN=0;SVTYPE=TRA;SVMETHOD=SURVIVOR1.0.7;CHR2=chr12;END=1385566;CIPOS=0,0;CIEND=0,0;STRANDS=++	./.:11:0:76,0:++:8:TRA:16141:NA:NA:chr1_32731728-chr12_1385566
chr1	71239315	svim.BND.780	N[chr12:19628523[	32	SUPP=1;SUPP_VEC=1000000000;SVLEN=0;SVTYPE=TRA;SVMETHOD=SURVIVOR1.0.7;CHR2=chr12;END=19628523;CIPOS=0,0;CIEND=0,0;STRANDS=++	0/1:11:0:31,0:++:32:TRA:svim.BND.780:NA:NA:chr1_71239315-chr12_19628523
chr1	59068076	svim.BND.656	N[chr12:3955876[	11	SUPP=1;SUPP_VEC=1000000000;SVLEN=0;SVTYPE=TRA;SVMETHOD=SURVIVOR1.0.7;CHR2=chr12;END=3955876;CIPOS=0,0;CIEND=0,0;STRANDS=++	./.:11:0:21,0:++:11:TRA:svim.BND.656:NA:NA:chr1_59068076-chr12_3955876
chr1	11887889	svim.BND.230	N[chr12:6029481[	48	SUPP=1;SUPP_VEC=1000000000;SVLEN=0;SVTYPE=TRA;SVMETHOD=SURVIVOR1.0.7;CHR2=chr12;END=6029481;CIPOS=0,0;CIEND=0,0;STRANDS=++	0/1:11:0:32,0:++:48:TRA:svim.BND.230:NA:NA:chr1_11887889-chr12_6029481
chr1	55261968	svim.BND.619	N[chr13:18450848[	28	SUPP=1;SUPP_VEC=1000000000;SVLEN=0;SVTYPE=TRA;SVMETHOD=SURVIVOR1.0.7;CHR2=chr13;END=18450848;CIPOS=0,0;CIEND=0,0;STRANDS=++	0/1:11:0:8,0:++:28:TRA:svim.BND.619:NA:NA:chr1_55261968-chr13_18450848
chr1	186101200	svim.BND.2167	N[chr13:6926182[	19	SUPP=1;SUPP_VEC=1000000000;SVLEN=0;SVTYPE=TRA;SVMETHOD=SURVIVOR1.0.7;CHR2=chr13;END=6926182;CIPOS=0,0;CIEND=0,0;STRANDS=++	1/1:11:0:4,0:++:19:TRA:svim.BND.2167:NA:NA:chr1_186101200-chr13_6926182
chr1	188643561	svim.BND.2195	N[chr13:9655707[	8	SUPP=1;SUPP_VEC=1000000000;SVLEN=0;SVTYPE=TRA;SVMETHOD=SURVIVOR1.0.7;CHR2=chr13;END=9655707;CIPOS=0,0;CIEND=0,0;STRANDS=++	0/1:11:0:18,0:++:8:TRA:svim.BND.2195:NA:NA:chr1_188643561-chr13_9655707
chr1	119981310	svim.BND.1404	N[chr14:11624975[	51	SUPP=1;SUPP_VEC=1000000000;SVLEN=0;SVTYPE=TRA;SVMETHOD=SURVIVOR1.0.7;CHR2=chr14;END=11624975;CIPOS=0,0;CIEND=0,0;STRANDS=++	1/1:11:0:7,0:++:51:TRA:svim.BND.1404:NA:NA:chr1_119981310-chr14_11624975
chr1	100009728	svim.BND.1133	N[chr14:13543469[	22	SUPP=1;SUPP_VEC=1000000000;SVLEN=0;SVTYPE=TRA;SVMETHOD=SURVIVOR1.0.7;CHR2=chr14;END=13543469;CIPOS=0,0;CIEND=0,0;STRANDS=++	1/1:11:0:2,0:++:22:TRA:svim.BND.1133:NA:NA:chr1_100009728-chr14_13543469
chr1	173617604	svim.BND.2038	N[chr15:1663731[	8	SUPP=1;SUPP_VEC=1000000000;SVLEN=0;SVTYPE=TRA;SVMETHOD=SURVIVOR1.0.7;CHR2=chr15;END=1663731;CIPOS=0,0;CIEND=0,0;STRANDS=++	./.:11:0:29,0:++:8:TRA:svim.BND.2038:NA:NA:chr1_173617604-chr15_1663731
chr1	189193888	svim.BND.2199	N[chr15:5268424[	27	SUPP=1;SUPP_VEC=1000000000;SVLEN=0;SVTYPE=TRA;SVMETHOD=SURVIVOR1.0.7;CHR2=chr15;END=5268424;CIPOS=0,0;CIEND=0,0;STRANDS=++	1/1:11:0:0,0:++:27:TRA:svim.BND.2199:NA:NA:chr1_189193888-chr15_5268424
chr1	26881180	svim.BND.372	N[chr17:2823008[	22	SUPP=1;SUPP_VEC=1000000000;SVLEN=0;SVTYPE=TRA;SVMETHOD=SURVIVOR1.0.7;CHR2=chr17;END=2823008;CIPOS=0,0;CIEND=0,0;STRANDS=++	1/1:11:0:4,0:++:22:TRA:svim.BND.372:NA:NA:chr1_26881180-chr17_2823008
chr10	18032724	svim.BND.7875	N[chr2:100201128[	46	SUPP=1;SUPP_VEC=1000000000;SVLEN=0;SVTYPE=TRA;SVMETHOD=SURVIVOR1.0.7;CHR2=chr2;END=100201128;CIPOS=0,0;CIEND=0,0;STRANDS=++	1/1:11:0:8,0:++:46:TRA:svim.BND.7875:NA:NA:chr10_18032724-chr2_100201128
chr17	850413	svim.BND.9351	N[chr2:104924180[	8	SUPP=1;SUPP_VEC=1000000000;SVLEN=0;SVTYPE=TRA;SVMETHOD=SURVIVOR1.0.7;CHR2=chr2;END=104924180;CIPOS=0,0;CIEND=0,0;STRANDS=++	0/1:11:0:11,0:++:8:TRA:svim.BND.9351:NA:NA:chr17_850413-chr2_104924180
chr1	6288983	svim.BND.163	N[chr2:105976402[	11	SUPP=1;SUPP_VEC=1000000000;SVLEN=0;SVTYPE=TRA;SVMETHOD=SURVIVOR1.0.7;CHR2=chr2;END=105976402;CIPOS=0,0;CIEND=0,0;STRANDS=++	0/1:11:0:17,0:++:11:TRA:svim.BND.163:NA:NA:chr1_6288983-chr2_105976402
chr1	99080548	svim.BND.1117	N[chr2:118715709[	13	SUPP=1;SUPP_VEC=1000000000;SVLEN=0;SVTYPE=TRA;SVMETHOD=SURVIVOR1.0.7;CHR2=chr2;END=118715709;CIPOS=0,0;CIEND=0,0;STRANDS=++	0/1:11:0:3,0:++:13:TRA:svim.BND.1117:NA:NA:chr1_99080548-chr2_118715709
chr1	16045575	svim.BND.265	N[chr2:122297731[	39	SUPP=1;SUPP_VEC=1000000000;SVLEN=0;SVTYPE=TRA;SVMETHOD=SURVIVOR1.0.7;CHR2=chr2;END=122297731;CIPOS=0,0;CIEND=0,0;STRANDS=++	0/1:11:0:40,0:++:39:TRA:svim.BND.265:NA:NA:chr1_16045575-chr2_122297731
chr1	159158495	svim.BND.1892	N[chr2:123875594[	22	SUPP=1;SUPP_VEC=1000000000;SVLEN=0;SVTYPE=TRA;SVMETHOD=SURVIVOR1.0.7;CHR2=chr2;END=123875594;CIPOS=0,0;CIEND=0,0;STRANDS=++	0/1:11:0:13,0:++:22:TRA:svim.BND.1892:NA:NA:chr1_159158495-chr2_123875594
chr19	1205678	svim.BND.9605	N[chr2:140914420[	46	SUPP=1;SUPP_VEC=1000000000;SVLEN=0;SVTYPE=TRA;SVMETHOD=SURVIVOR1.0.7;CHR2=chr2;END=140914420;CIPOS=0,0;CIEND=0,0;STRANDS=++	1/1:11:0:2,0:++:46:TRA:svim.BND.9605:NA:NA:chr19_1205678-chr2_140914420
chr1	64121603	svim.BND.703	N[chr2:141646611[	17	SUPP=1;SUPP_VEC=1000000000;SVLEN=0;SVTYPE=TRA;SVMETHOD=SURVIVOR1.0.7;CHR2=chr2;END=141646611;CIPOS=0,0;CIEND=0,0;STRANDS=++	0/1:11:0:25,0:++:17:TRA:svim.BND.703:NA:NA:chr1_64121603-chr2_141646611
chr12	17086096	svim.BND.8435	N[chr2:145762072[	46	SUPP=1;SUPP_VEC=1000000000;SVLEN=0;SVTYPE=TRA;SVMETHOD=SURVIVOR1.0.7;CHR2=chr2;END=145762072;CIPOS=0,0;CIEND=0,0;STRANDS=++	0/1:11:0:22,0:++:46:TRA:svim.BND.8435:NA:NA:chr12_17086096-chr2_145762072
chr1	44876911	svim.BND.538	N[chr2:146909737[	13	SUPP=1;SUPP_VEC=1000000000;SVLEN=0;SVTYPE=TRA;SVMETHOD=SURVIVOR1.0.7;CHR2=chr2;END=146909737;CIPOS=0,0;CIEND=0,0;STRANDS=++	./.:11:0:42,0:++:13:TRA:svim.BND.538:NA:NA:chr1_44876911-chr2_146909737
chr18	10077293	svim.BND.9518	N[chr2:147698985[	12	SUPP=1;SUPP_VEC=1000000000;SVLEN=0;SVTYPE=TRA;SVMETHOD=SURVIVOR1.0.7;CHR2=chr2;END=147698985;CIPOS=0,0;CIEND=0,0;STRANDS=++	1/1:11:0:0,0:++:12:TRA:svim.BND.9518:NA:NA:chr18_10077293-chr2_147698985
chr19	5067589	svim.BND.9671	N[chr2:15900220[	6	SUPP=1;SUPP_VEC=1000000000;SVLEN=0;SVTYPE=TRA;SVMETHOD=SURVIVOR1.0.7;CHR2=chr2;END=15900220;CIPOS=0,0;CIEND=0,0;STRANDS=++	0/1:11:0:10,0:++:6:TRA:svim.BND.9671:NA:NA:chr19_5067589-chr2_15900220
chr12	7759891	svim.BND.8356	N[chr2:18913500[	17	SUPP=1;SUPP_VEC=1000000000;SVLEN=0;SVTYPE=TRA;SVMETHOD=SURVIVOR1.0.7;CHR2=chr2;END=18913500;CIPOS=0,0;CIEND=0,0;STRANDS=++	1/1:11:0:0,0:++:17:TRA:svim.BND.8356:NA:NA:chr12_7759891-chr2_18913500
chr1	29065159	svim.BND.394	N[chr2:19042092[	18	SUPP=1;SUPP_VEC=1000000000;SVLEN=0;SVTYPE=TRA;SVMETHOD=SURVIVOR1.0.7;CHR2=chr2;END=19042092;CIPOS=0,0;CIEND=0,0;STRANDS=++	1/1:11:0:3,0:++:18:TRA:svim.BND.394:NA:NA:chr1_29065159-chr2_19042092
chr1	192148323	svim.BND.2229	N[chr2:21466835[	18	SUPP=1;SUPP_VEC=1000000000;SVLEN=0;SVTYPE=TRA;SVMETHOD=SURVIVOR1.0.7;CHR2=chr2;END=21466835;CIPOS=0,0;CIEND=0,0;STRANDS=++	./.:11:0:50,0:++:18:TRA:svim.BND.2229:NA:NA:chr1_192148323-chr2_21466835
chr1	133319251	svim.BND.1539	N[chr2:2154632[	23	SUPP=1;SUPP_VEC=1000000000;SVLEN=0;SVTYPE=TRA;SVMETHOD=SURVIVOR1.0.7;CHR2=chr2;END=2154632;CIPOS=0,0;CIEND=0,0;STRANDS=++	0/1:11:0:10,0:++:23:TRA:svim.BND.1539:NA:NA:chr1_133319251-chr2_2154632
chr1	8276813	svim.BND.192	N[chr2:27561764[	7	SUPP=1;SUPP_VEC=1000000000;SVLEN=0;SVTYPE=TRA;SVMETHOD=SURVIVOR1.0.7;CHR2=chr2;END=27561764;CIPOS=0,0;CIEND=0,0;STRANDS=++	0/1:11:0:9,0:++:7:TRA:svim.BND.192:NA:NA:chr1_8276813-chr2_27561764
chr1	37486167	svim.BND.484	N[chr2:2810338[	14	SUPP=1;SUPP_VEC=1000000000;SVLEN=0;SVTYPE=TRA;SVMETHOD=SURVIVOR1.0.7;CHR2=chr2;END=2810338;CIPOS=0,0;CIEND=0,0;STRANDS=++	0/1:11:0:15,0:++:14:TRA:svim.BND.484:NA:NA:chr1_37486167-chr2_2810338
chr1	34612519	svim.BND.467	N[chr2:30544845[	27	SUPP=1;SUPP_VEC=1000000000;SVLEN=0;SVTYPE=TRA;SVMETHOD=SURVIVOR1.0.7;CHR2=chr2;END=30544845;CIPOS=0,0;CIEND=0,0;STRANDS=++	0/1:11:0:10,0:++:27:TRA:svim.BND.467:NA:NA:chr1_34612519-chr2_30544845
chr15	5795903	svim.BND.8992	N[chr2:37267644[	39	SUPP=1;SUPP_VEC=1000000000;SVLEN=0;SVTYPE=TRA;SVMETHOD=SURVIVOR1.0.7;CHR2=chr2;END=37267644;CIPOS=0,0;CIEND=0,0;STRANDS=++	0/1:11:0:27,0:++:39:TRA:svim.BND.8992:NA:NA:chr15_5795903-chr2_37267644
chr12	12839232	svim.BND.8397	N[chr2:39158632[	26	SUPP=1;SUPP_VEC=1000000000;SVLEN=0;SVTYPE=TRA;SVMETHOD=SURVIVOR1.0.7;CHR2=chr2;END=39158632;CIPOS=0,0;CIEND=0,0;STRANDS=++	0/1:11:0:10,0:++:26:TRA:svim.BND.8397:NA:NA:chr12_12839232-chr2_39158632
chr19	5668022	svim.BND.9679	N[chr2:40125947[	8	SUPP=1;SUPP_VEC=1000000000;SVLEN=0;SVTYPE=TRA;SVMETHOD=SURVIVOR1.0.7;CHR2=chr2;END=40125947;CIPOS=0,0;CIEND=0,0;STRANDS=++	0/1:11:0:13,0:++:8:TRA:svim.BND.9679:NA:NA:chr19_5668022-chr2_40125947
chr12	1171857	svim.BND.8229	N[chr2:40351281[	6	SUPP=1;SUPP_VEC=1000000000;SVLEN=0;SVTYPE=TRA;SVMETHOD=SURVIVOR1.0.7;CHR2=chr2;END=40351281;CIPOS=0,0;CIEND=0,0;STRANDS=++	0/1:11:0:22,0:++:6:TRA:svim.BND.8229:NA:NA:chr12_1171857-chr2_40351281
chr1	153674517	svim.BND.1822	N[chr2:40497973[	39	SUPP=1;SUPP_VEC=1000000000;SVLEN=0;SVTYPE=TRA;SVMETHOD=SURVIVOR1.0.7;CHR2=chr2;END=40497973;CIPOS=0,0;CIEND=0,0;STRANDS=++	0/1:11:0:15,0:++:39:TRA:svim.BND.1822:NA:NA:chr1_153674517-chr2_40497973
chr1	10007398	svim.BND.211	N[chr2:45744134[	18	SUPP=1;SUPP_VEC=1000000000;SVLEN=0;SVTYPE=TRA;SVMETHOD=SURVIVOR1.0.7;CHR2=chr2;END=45744134;CIPOS=0,0;CIEND=0,0;STRANDS=++	0/1:11:0:22,0:++:18:TRA:svim.BND.211:NA:NA:chr1_10007398-chr2_45744134
chr1	39531313	svim.BND.503	N[chr2:48024053[	29	SUPP=1;SUPP_VEC=1000000000;SVLEN=0;SVTYPE=TRA;SVMETHOD=SURVIVOR1.0.7;CHR2=chr2;END=48024053;CIPOS=0,0;CIEND=0,0;STRANDS=++	0/1:11:0:35,0:++:29:TRA:svim.BND.503:NA:NA:chr1_39531313-chr2_48024053
chr1	134348464	svim.BND.1545	N[chr2:49176416[	16	SUPP=1;SUPP_VEC=1000000000;SVLEN=0;SVTYPE=TRA;SVMETHOD=SURVIVOR1.0.7;CHR2=chr2;END=49176416;CIPOS=0,0;CIEND=0,0;STRANDS=++	./.:11:0:53,0:++:16:TRA:svim.BND.1545:NA:NA:chr1_134348464-chr2_49176416
chr1	100663673	svim.BND.1138	N[chr2:50592233[	14	SUPP=1;SUPP_VEC=1000000000;SVLEN=0;SVTYPE=TRA;SVMETHOD=SURVIVOR1.0.7;CHR2=chr2;END=50592233;CIPOS=0,0;CIEND=0,0;STRANDS=++	0/1:11:0:17,0:++:14:TRA:svim.BND.1138:NA:NA:chr1_100663673-chr2_50592233
chr1	190354049	svim.BND.2206	N[chr2:51065961[	13	SUPP=1;SUPP_VEC=1000000000;SVLEN=0;SVTYPE=TRA;SVMETHOD=SURVIVOR1.0.7;CHR2=chr2;END=51065961;CIPOS=0,0;CIEND=0,0;STRANDS=++	1/1:11:0:3,0:++:13:TRA:svim.BND.2206:NA:NA:chr1_190354049-chr2_51065961
chr1	38912086	svim.BND.498	N[chr2:62222011[	19	SUPP=1;SUPP_VEC=1000000000;SVLEN=0;SVTYPE=TRA;SVMETHOD=SURVIVOR1.0.7;CHR2=chr2;END=62222011;CIPOS=0,0;CIEND=0,0;STRANDS=++	./.:11:0:47,0:++:19:TRA:svim.BND.498:NA:NA:chr1_38912086-chr2_62222011
chr1	62744075	svim.BND.690	N[chr2:65325890[	9	SUPP=1;SUPP_VEC=1000000000;SVLEN=0;SVTYPE=TRA;SVMETHOD=SURVIVOR1.0.7;CHR2=chr2;END=65325890;CIPOS=0,0;CIEND=0,0;STRANDS=++	./.:11:0:61,0:++:9:TRA:svim.BND.690:NA:NA:chr1_62744075-chr2_65325890
chr12	18248276	svim.BND.8445	N[chr2:69495018[	18	SUPP=1;SUPP_VEC=1000000000;SVLEN=0;SVTYPE=TRA;SVMETHOD=SURVIVOR1.0.7;CHR2=chr2;END=69495018;CIPOS=0,0;CIEND=0,0;STRANDS=++	1/1:11:0:2,0:++:18:TRA:svim.BND.8445:NA:NA:chr12_18248276-chr2_69495018
chr18	6857531	svim.BND.9494	N[chr2:71616548[	17	SUPP=1;SUPP_VEC=1000000000;SVLEN=0;SVTYPE=TRA;SVMETHOD=SURVIVOR1.0.7;CHR2=chr2;END=71616548;CIPOS=0,0;CIEND=0,0;STRANDS=++	0/1:11:0:11,0:++:17:TRA:svim.BND.9494:NA:NA:chr18_6857531-chr2_71616548
chr1	8448606	svim.BND.195	N[chr2:74331611[	12	SUPP=1;SUPP_VEC=1000000000;SVLEN=0;SVTYPE=TRA;SVMETHOD=SURVIVOR1.0.7;CHR2=chr2;END=74331611;CIPOS=0,0;CIEND=0,0;STRANDS=++	0/1:11:0:9,0:++:12:TRA:svim.BND.195:NA:NA:chr1_8448606-chr2_74331611
chr1	160617572	svim.BND.1906	N[chr2:85804382[	22	SUPP=1;SUPP_VEC=1000000000;SVLEN=0;SVTYPE=TRA;SVMETHOD=SURVIVOR1.0.7;CHR2=chr2;END=85804382;CIPOS=0,0;CIEND=0,0;STRANDS=++	0/1:11:0:7,0:++:22:TRA:svim.BND.1906:NA:NA:chr1_160617572-chr2_85804382
chr1	103719933	svim.BND.1170	N[chr2:96581174[	11	SUPP=1;SUPP_VEC=1000000000;SVLEN=0;SVTYPE=TRA;SVMETHOD=SURVIVOR1.0.7;CHR2=chr2;END=96581174;CIPOS=0,0;CIEND=0,0;STRANDS=++	0/1:11:0:20,0:++:11:TRA:svim.BND.1170:NA:NA:chr1_103719933-chr2_96581174
chr2	48738422	svim.BND.2764	N[chr20:11341049[	27	SUPP=1;SUPP_VEC=1000000000;SVLEN=0;SVTYPE=TRA;SVMETHOD=SURVIVOR1.0.7;CHR2=chr20;END=11341049;CIPOS=0,0;CIEND=0,0;STRANDS=++	1/1:11:0:5,0:++:27:TRA:svim.BND.2764:NA:NA:chr2_48738422-chr20_11341049
chr1	168369514	svim.BND.2002	N[chr20:4185207[	7	SUPP=1;SUPP_VEC=1000000000;SVLEN=0;SVTYPE=TRA;SVMETHOD=SURVIVOR1.0.7;CHR2=chr20;END=4185207;CIPOS=0,0;CIEND=0,0;STRANDS=++	./.:11:0:36,0:++:7:TRA:svim.BND.2002:NA:NA:chr1_168369514-chr20_4185207
chr17	9145070	svim.BND.9409	N[chr20:5941726[	6	SUPP=1;SUPP_VEC=1000000000;SVLEN=0;SVTYPE=TRA;SVMETHOD=SURVIVOR1.0.7;CHR2=chr20;END=5941726;CIPOS=0,0;CIEND=0,0;STRANDS=++	./.:11:0:46,0:++:6:TRA:svim.BND.9409:NA:NA:chr17_9145070-chr20_5941726
chr1	28960403	svim.BND.393	N[chr20:9699349[	7	SUPP=1;SUPP_VEC=1000000000;SVLEN=0;SVTYPE=TRA;SVMETHOD=SURVIVOR1.0.7;CHR2=chr20;END=9699349;CIPOS=0,0;CIEND=0,0;STRANDS=++	./.:11:0:26,0:++:7:TRA:svim.BND.393:NA:NA:chr1_28960403-chr20_9699349
chr1	9170885	svim.BND.201	N[chr21:2919919[	11	SUPP=1;SUPP_VEC=1000000000;SVLEN=0;SVTYPE=TRA;SVMETHOD=SURVIVOR1.0.7;CHR2=chr21;END=2919919;CIPOS=0,0;CIEND=0,0;STRANDS=++	1/1:11:0:0,0:++:11:TRA:svim.BND.201:NA:NA:chr1_9170885-chr21_2919919
chr2	117487105	svim.BND.3511	N[chr21:4165207[	23	SUPP=1;SUPP_VEC=1000000000;SVLEN=0;SVTYPE=TRA;SVMETHOD=SURVIVOR1.0.7;CHR2=chr21;END=4165207;CIPOS=0,0;CIEND=0,0;STRANDS=++	0/1:11:0:7,0:++:23:TRA:svim.BND.3511:NA:NA:chr2_117487105-chr21_4165207
chr1	103481191	svim.BND.1169	N[chr21:4606801[	16	SUPP=1;SUPP_VEC=1000000000;SVLEN=0;SVTYPE=TRA;SVMETHOD=SURVIVOR1.0.7;CHR2=chr21;END=4606801;CIPOS=0,0;CIEND=0,0;STRANDS=++	1/1:11:0:0,0:++:16:TRA:svim.BND.1169:NA:NA:chr1_103481191-chr21_4606801
chr2	27829817	svim.BND.2555	N[chr22:2169849[	6	SUPP=1;SUPP_VEC=1000000000;SVLEN=0;SVTYPE=TRA;SVMETHOD=SURVIVOR1.0.7;CHR2=chr22;END=2169849;CIPOS=0,0;CIEND=0,0;STRANDS=++	1/1:11:0:0,0:++:6:TRA:svim.BND.2555:NA:NA:chr2_27829817-chr22_2169849
chr17	6475414	svim.BND.9392	N[chr22:5189173[	22	SUPP=1;SUPP_VEC=1000000000;SVLEN=0;SVTYPE=TRA;SVMETHOD=SURVIVOR1.0.7;CHR2=chr22;END=5189173;CIPOS=0,0;CIEND=0,0;STRANDS=++	0/1:11:0:16,0:++:22:TRA:svim.BND.9392:NA:NA:chr17_6475414-chr22_5189173
chr1	56930151	svim.BND.634	N[chr23:1754979[	22	SUPP=1;SUPP_VEC=1000000000;SVLEN=0;SVTYPE=TRA;SVMETHOD=SURVIVOR1.0.7;CHR2=chr23;END=1754979;CIPOS=0,0;CIEND=0,0;STRANDS=++	1/1:11:0:0,0:++:22:TRA:svim.BND.634:NA:NA:chr1_56930151-chr23_1754979
chr2	59618202	svim.BND.2882	N[chr24:1873198[	74	SUPP=1;SUPP_VEC=1000000000;SVLEN=0;SVTYPE=TRA;SVMETHOD=SURVIVOR1.0.7;CHR2=chr24;END=1873198;CIPOS=0,0;CIEND=0,0;STRANDS=++	1/1:11:0:16,0:++:74:TRA:svim.BND.2882:NA:NA:chr2_59618202-chr24_1873198
chr1	162113835	svim.BND.1921	N[chr26:1787987[	41	SUPP=1;SUPP_VEC=1000000000;SVLEN=0;SVTYPE=TRA;SVMETHOD=SURVIVOR1.0.7;CHR2=chr26;END=1787987;CIPOS=0,0;CIEND=0,0;STRANDS=++	1/1:11:0:6,0:++:41:TRA:svim.BND.1921:NA:NA:chr1_162113835-chr26_1787987
chr21	5408061	svim.BND.9943	N[chr26:1994133[	52	SUPP=1;SUPP_VEC=1000000000;SVLEN=0;SVTYPE=TRA;SVMETHOD=SURVIVOR1.0.7;CHR2=chr26;END=1994133;CIPOS=0,0;CIEND=0,0;STRANDS=++	1/1:11:0:1,0:++:52:TRA:svim.BND.9943:NA:NA:chr21_5408061-chr26_1994133
chr1	170263786	svim.BND.2010	N[chr26:4461327[	19	SUPP=1;SUPP_VEC=1000000000;SVLEN=0;SVTYPE=TRA;SVMETHOD=SURVIVOR1.0.7;CHR2=chr26;END=4461327;CIPOS=0,0;CIEND=0,0;STRANDS=++	./.:11:0:84,0:++:19:TRA:svim.BND.2010:NA:NA:chr1_170263786-chr26_4461327
chr2	87268752	svim.BND.3173	N[chr26:532120[	8	SUPP=1;SUPP_VEC=1000000000;SVLEN=0;SVTYPE=TRA;SVMETHOD=SURVIVOR1.0.7;CHR2=chr26;END=532120;CIPOS=0,0;CIEND=0,0;STRANDS=++	0/1:11:0:6,0:++:8:TRA:svim.BND.3173:NA:NA:chr2_87268752-chr26_532120
chr1	136695434	svim.BND.1560	N[chr27:5799605[	34	SUPP=1;SUPP_VEC=1000000000;SVLEN=0;SVTYPE=TRA;SVMETHOD=SURVIVOR1.0.7;CHR2=chr27;END=5799605;CIPOS=0,0;CIEND=0,0;STRANDS=++	1/1:11:0:0,0:++:34:TRA:svim.BND.1560:NA:NA:chr1_136695434-chr27_5799605
chr11	875595	svim.BND.7965	N[chr27:6307267[	17	SUPP=1;SUPP_VEC=1000000000;SVLEN=0;SVTYPE=TRA;SVMETHOD=SURVIVOR1.0.7;CHR2=chr27;END=6307267;CIPOS=0,0;CIEND=0,0;STRANDS=++	./.:11:0:58,0:++:17:TRA:svim.BND.7965:NA:NA:chr11_875595-chr27_6307267
chr18	8270206	svim.BND.9506	N[chr27:7299207[	14	SUPP=1;SUPP_VEC=1000000000;SVLEN=0;SVTYPE=TRA;SVMETHOD=SURVIVOR1.0.7;CHR2=chr27;END=7299207;CIPOS=0,0;CIEND=0,0;STRANDS=++	1/1:11:0:0,0:++:14:TRA:svim.BND.9506:NA:NA:chr18_8270206-chr27_7299207
chr10	19942277	svim.BND.7896	N[chr28:1642393[	9	SUPP=1;SUPP_VEC=1000000000;SVLEN=0;SVTYPE=TRA;SVMETHOD=SURVIVOR1.0.7;CHR2=chr28;END=1642393;CIPOS=0,0;CIEND=0,0;STRANDS=++	0/1:11:0:7,0:++:9:TRA:svim.BND.7896:NA:NA:chr10_19942277-chr28_1642393
chr2	118029922	15800	N[chr28:3165751[	16	SUPP=1;SUPP_VEC=1000000000;SVLEN=0;SVTYPE=TRA;SVMETHOD=SURVIVOR1.0.7;CHR2=chr28;END=3165751;CIPOS=0,0;CIEND=0,0;STRANDS=++	./.:11:0:55,0:++:16:TRA:15800:NA:NA:chr2_118029922-chr28_3165751
chr19	5590711	svim.BND.9677	N[chr28:4662198[	7	SUPP=1;SUPP_VEC=1000000000;SVLEN=0;SVTYPE=TRA;SVMETHOD=SURVIVOR1.0.7;CHR2=chr28;END=4662198;CIPOS=0,0;CIEND=0,0;STRANDS=++	0/1:11:0:7,0:++:7:TRA:svim.BND.9677:NA:NA:chr19_5590711-chr28_4662198
chr12	8788076	svim.BND.8364	N[chr28:574354[	7	SUPP=1;SUPP_VEC=1000000000;SVLEN=0;SVTYPE=TRA;SVMETHOD=SURVIVOR1.0.7;CHR2=chr28;END=574354;CIPOS=0,0;CIEND=0,0;STRANDS=++	1/1:11:0:0,0:++:7:TRA:svim.BND.8364:NA:NA:chr12_8788076-chr28_574354
chr13	14728458	svim.BND.8617	N[chr3:10051830[	47	SUPP=1;SUPP_VEC=1000000000;SVLEN=0;SVTYPE=TRA;SVMETHOD=SURVIVOR1.0.7;CHR2=chr3;END=10051830;CIPOS=0,0;CIEND=0,0;STRANDS=++	1/1:11:0:6,0:++:47:TRA:svim.BND.8617:NA:NA:chr13_14728458-chr3_10051830
chr10	19435251	svim.BND.7893	N[chr3:101442070[	8	SUPP=1;SUPP_VEC=1000000000;SVLEN=0;SVTYPE=TRA;SVMETHOD=SURVIVOR1.0.7;CHR2=chr3;END=101442070;CIPOS=0,0;CIEND=0,0;STRANDS=++	./.:11:0:36,0:++:8:TRA:svim.BND.7893:NA:NA:chr10_19435251-chr3_101442070
chr2	84040108	svim.BND.3137	N[chr3:103574148[	17	SUPP=1;SUPP_VEC=1000000000;SVLEN=0;SVTYPE=TRA;SVMETHOD=SURVIVOR1.0.7;CHR2=chr3;END=103574148;CIPOS=0,0;CIEND=0,0;STRANDS=++	0/1:11:0:6,0:++:17:TRA:svim.BND.3137:NA:NA:chr2_84040108-chr3_103574148
chr2	20212520	svim.BND.2505	N[chr3:110163794[	21	SUPP=1;SUPP_VEC=1000000000;SVLEN=0;SVTYPE=TRA;SVMETHOD=SURVIVOR1.0.7;CHR2=chr3;END=110163794;CIPOS=0,0;CIEND=0,0;STRANDS=++	0/1:11:0:8,0:++:21:TRA:svim.BND.2505:NA:NA:chr2_20212520-chr3_110163794
chr26	199607	svim.BND.10275	N[chr3:11275835[	16	SUPP=1;SUPP_VEC=1000000000;SVLEN=0;SVTYPE=TRA;SVMETHOD=SURVIVOR1.0.7;CHR2=chr3;END=11275835;CIPOS=0,0;CIEND=0,0;STRANDS=++	0/1:11:0:26,0:++:16:TRA:svim.BND.10275:NA:NA:chr26_199607-chr3_11275835
chr2	130289552	svim.BND.3639	N[chr3:1258510[	27	SUPP=1;SUPP_VEC=1000000000;SVLEN=0;SVTYPE=TRA;SVMETHOD=SURVIVOR1.0.7;CHR2=chr3;END=1258510;CIPOS=0,0;CIEND=0,0;STRANDS=++	1/1:11:0:2,0:++:27:TRA:svim.BND.3639:NA:NA:chr2_130289552-chr3_1258510
chr2	4883419	15659	N[chr3:22336425[	13	SUPP=1;SUPP_VEC=1000000000;SVLEN=0;SVTYPE=TRA;SVMETHOD=SURVIVOR1.0.7;CHR2=chr3;END=22336425;CIPOS=0,0;CIEND=0,0;STRANDS=+-	./.:11:0:110,0:+-:13:TRA:15659:NA:NA:chr2_4883419-chr3_22336425
chr1	47822903	svim.BND.563	N[chr3:2418850[	12	SUPP=1;SUPP_VEC=1000000000;SVLEN=0;SVTYPE=TRA;SVMETHOD=SURVIVOR1.0.7;CHR2=chr3;END=2418850;CIPOS=0,0;CIEND=0,0;STRANDS=++	./.:11:0:34,0:++:12:TRA:svim.BND.563:NA:NA:chr1_47822903-chr3_2418850
chr1	130307368	svim.BND.1513	N[chr3:26194338[	8	SUPP=1;SUPP_VEC=1000000000;SVLEN=0;SVTYPE=TRA;SVMETHOD=SURVIVOR1.0.7;CHR2=chr3;END=26194338;CIPOS=0,0;CIEND=0,0;STRANDS=++	./.:11:0:57,0:++:8:TRA:svim.BND.1513:NA:NA:chr1_130307368-chr3_26194338
chr23	182769	svim.BND.10072	N[chr3:27674996[	19	SUPP=1;SUPP_VEC=1000000000;SVLEN=0;SVTYPE=TRA;SVMETHOD=SURVIVOR1.0.7;CHR2=chr3;END=27674996;CIPOS=0,0;CIEND=0,0;STRANDS=++	1/1:11:0:3,0:++:19:TRA:svim.BND.10072:NA:NA:chr23_182769-chr3_27674996
chr2	78725162	svim.BND.3066	N[chr3:28272432[	8	SUPP=1;SUPP_VEC=1000000000;SVLEN=0;SVTYPE=TRA;SVMETHOD=SURVIVOR1.0.7;CHR2=chr3;END=28272432;CIPOS=0,0;CIEND=0,0;STRANDS=++	./.:11:0:88,0:++:8:TRA:svim.BND.3066:NA:NA:chr2_78725162-chr3_28272432
chr25	2447954	svim.BND.10252	N[chr3:28842313[	47	SUPP=1;SUPP_VEC=1000000000;SVLEN=0;SVTYPE=TRA;SVMETHOD=SURVIVOR1.0.7;CHR2=chr3;END=28842313;CIPOS=0,0;CIEND=0,0;STRANDS=++	1/1:11:0:0,0:++:47:TRA:svim.BND.10252:NA:NA:chr25_2447954-chr3_28842313
chr2	65254866	svim.BND.2937	N[chr3:29538777[	9	SUPP=1;SUPP_VEC=1000000000;SVLEN=0;SVTYPE=TRA;SVMETHOD=SURVIVOR1.0.7;CHR2=chr3;END=29538777;CIPOS=0,0;CIEND=0,0;STRANDS=++	0/1:11:0:18,0:++:9:TRA:svim.BND.2937:NA:NA:chr2_65254866-chr3_29538777
chr11	72811	svim.BND.7945	N[chr3:30352049[	13	SUPP=1;SUPP_VEC=1000000000;SVLEN=0;SVTYPE=TRA;SVMETHOD=SURVIVOR1.0.7;CHR2=chr3;END=30352049;CIPOS=0,0;CIEND=0,0;STRANDS=++	./.:11:0:77,0:++:13:TRA:svim.BND.7945:NA:NA:chr11_72811-chr3_30352049
chr1	134802268	svim.BND.1549	N[chr3:31684808[	23	SUPP=1;SUPP_VEC=1000000000;SVLEN=0;SVTYPE=TRA;SVMETHOD=SURVIVOR1.0.7;CHR2=chr3;END=31684808;CIPOS=0,0;CIEND=0,0;STRANDS=++	1/1:11:0:0,0:++:23:TRA:svim.BND.1549:NA:NA:chr1_134802268-chr3_31684808
chr2	68002287	svim.BND.2981	N[chr3:33694198[	16	SUPP=1;SUPP_VEC=1000000000;SVLEN=0;SVTYPE=TRA;SVMETHOD=SURVIVOR1.0.7;CHR2=chr3;END=33694198;CIPOS=0,0;CIEND=0,0;STRANDS=++	0/1:11:0:6,0:++:16:TRA:svim.BND.2981:NA:NA:chr2_68002287-chr3_33694198
chr1	108371839	svim.BND.1209	N[chr3:38253363[	12	SUPP=1;SUPP_VEC=1000000000;SVLEN=0;SVTYPE=TRA;SVMETHOD=SURVIVOR1.0.7;CHR2=chr3;END=38253363;CIPOS=0,0;CIEND=0,0;STRANDS=++	0/1:11:0:6,0:++:12:TRA:svim.BND.1209:NA:NA:chr1_108371839-chr3_38253363
chr1	111264386	svim.BND.1241	N[chr3:38647481[	48	SUPP=1;SUPP_VEC=1000000000;SVLEN=0;SVTYPE=TRA;SVMETHOD=SURVIVOR1.0.7;CHR2=chr3;END=38647481;CIPOS=0,0;CIEND=0,0;STRANDS=++	0/1:11:0:77,0:++:48:TRA:svim.BND.1241:NA:NA:chr1_111264386-chr3_38647481
chr1	52184760	svim.BND.598	N[chr3:40760793[	7	SUPP=1;SUPP_VEC=1000000000;SVLEN=0;SVTYPE=TRA;SVMETHOD=SURVIVOR1.0.7;CHR2=chr3;END=40760793;CIPOS=0,0;CIEND=0,0;STRANDS=++	./.:11:0:41,0:++:7:TRA:svim.BND.598:NA:NA:chr1_52184760-chr3_40760793
chr1	131877459	svim.BND.1526	N[chr3:44008651[	14	SUPP=1;SUPP_VEC=1000000000;SVLEN=0;SVTYPE=TRA;SVMETHOD=SURVIVOR1.0.7;CHR2=chr3;END=44008651;CIPOS=0,0;CIEND=0,0;STRANDS=++	1/1:11:0:1,0:++:14:TRA:svim.BND.1526:NA:NA:chr1_131877459-chr3_44008651
chr2	146434556	svim.BND.3790	N[chr3:49919432[	47	SUPP=1;SUPP_VEC=1000000000;SVLEN=0;SVTYPE=TRA;SVMETHOD=SURVIVOR1.0.7;CHR2=chr3;END=49919432;CIPOS=0,0;CIEND=0,0;STRANDS=++	1/1:11:0:2,0:++:47:TRA:svim.BND.3790:NA:NA:chr2_146434556-chr3_49919432
chr2	67866023	svim.BND.2979	N[chr3:53213142[	16	SUPP=1;SUPP_VEC=1000000000;SVLEN=0;SVTYPE=TRA;SVMETHOD=SURVIVOR1.0.7;CHR2=chr3;END=53213142;CIPOS=0,0;CIEND=0,0;STRANDS=++	0/1:11:0:22,0:++:16:TRA:svim.BND.2979:NA:NA:chr2_67866023-chr3_53213142
chr1	98984018	svim.BND.1116	N[chr3:53966919[	8	SUPP=1;SUPP_VEC=1000000000;SVLEN=0;SVTYPE=TRA;SVMETHOD=SURVIVOR1.0.7;CHR2=chr3;END=53966919;CIPOS=0,0;CIEND=0,0;STRANDS=++	0/1:11:0:13,0:++:8:TRA:svim.BND.1116:NA:NA:chr1_98984018-chr3_53966919
chr1	141953453	svim.BND.1725	N[chr3:60104033[	22	SUPP=1;SUPP_VEC=1000000000;SVLEN=0;SVTYPE=TRA;SVMETHOD=SURVIVOR1.0.7;CHR2=chr3;END=60104033;CIPOS=0,0;CIEND=0,0;STRANDS=++	1/1:11:0:0,0:++:22:TRA:svim.BND.1725:NA:NA:chr1_141953453-chr3_60104033
chr1	173751441	svim.BND.2042	N[chr3:62928415[	29	SUPP=1;SUPP_VEC=1000000000;SVLEN=0;SVTYPE=TRA;SVMETHOD=SURVIVOR1.0.7;CHR2=chr3;END=62928415;CIPOS=0,0;CIEND=0,0;STRANDS=++	0/1:11:0:12,0:++:29:TRA:svim.BND.2042:NA:NA:chr1_173751441-chr3_62928415
chr1	153937666	svim.BND.1826	N[chr3:63044994[	12	SUPP=1;SUPP_VEC=1000000000;SVLEN=0;SVTYPE=TRA;SVMETHOD=SURVIVOR1.0.7;CHR2=chr3;END=63044994;CIPOS=0,0;CIEND=0,0;STRANDS=++	0/1:11:0:24,0:++:12:TRA:svim.BND.1826:NA:NA:chr1_153937666-chr3_63044994
chr2	20284028	svim.BND.2506	N[chr3:65282130[	12	SUPP=1;SUPP_VEC=1000000000;SVLEN=0;SVTYPE=TRA;SVMETHOD=SURVIVOR1.0.7;CHR2=chr3;END=65282130;CIPOS=0,0;CIEND=0,0;STRANDS=++	1/1:11:0:2,0:++:12:TRA:svim.BND.2506:NA:NA:chr2_20284028-chr3_65282130
chr24	4652974	svim.BND.10172	N[chr3:65912634[	7	SUPP=1;SUPP_VEC=1000000000;SVLEN=0;SVTYPE=TRA;SVMETHOD=SURVIVOR1.0.7;CHR2=chr3;END=65912634;CIPOS=0,0;CIEND=0,0;STRANDS=++	0/1:11:0:7,0:++:7:TRA:svim.BND.10172:NA:NA:chr24_4652974-chr3_65912634
chr1	10225892	svim.BND.212	N[chr3:68857475[	26	SUPP=1;SUPP_VEC=1000000000;SVLEN=0;SVTYPE=TRA;SVMETHOD=SURVIVOR1.0.7;CHR2=chr3;END=68857475;CIPOS=0,0;CIEND=0,0;STRANDS=++	0/1:11:0:11,0:++:26:TRA:svim.BND.212:NA:NA:chr1_10225892-chr3_68857475
chr12	13701494	svim.BND.8407	N[chr3:72589028[	12	SUPP=1;SUPP_VEC=1000000000;SVLEN=0;SVTYPE=TRA;SVMETHOD=SURVIVOR1.0.7;CHR2=chr3;END=72589028;CIPOS=0,0;CIEND=0,0;STRANDS=++	./.:11:0:30,0:++:12:TRA:svim.BND.8407:NA:NA:chr12_13701494-chr3_72589028
chr2	40822234	svim.BND.2677	N[chr3:74806922[	9	SUPP=1;SUPP_VEC=1000000000;SVLEN=0;SVTYPE=TRA;SVMETHOD=SURVIVOR1.0.7;CHR2=chr3;END=74806922;CIPOS=0,0;CIEND=0,0;STRANDS=++	0/1:11:0:6,0:++:9:TRA:svim.BND.2677:NA:NA:chr2_40822234-chr3_74806922
chr1	12206920	svim.BND.231	N[chr3:76227097[	73	SUPP=1;SUPP_VEC=1000000000;SVLEN=0;SVTYPE=TRA;SVMETHOD=SURVIVOR1.0.7;CHR2=chr3;END=76227097;CIPOS=0,0;CIEND=0,0;STRANDS=++	0/1:11:0:49,0:++:73:TRA:svim.BND.231:NA:NA:chr1_12206920-chr3_76227097
chr26	267356	svim.BND.10276	N[chr3:79045905[	16	SUPP=1;SUPP_VEC=1000000000;SVLEN=0;SVTYPE=TRA;SVMETHOD=SURVIVOR1.0.7;CHR2=chr3;END=79045905;CIPOS=0,0;CIEND=0,0;STRANDS=++	0/1:11:0:32,0:++:16:TRA:svim.BND.10276:NA:NA:chr26_267356-chr3_79045905
chr1	162774185	svim.BND.1933	N[chr3:7953280[	79	SUPP=1;SUPP_VEC=1000000000;SVLEN=0;SVTYPE=TRA;SVMETHOD=SURVIVOR1.0.7;CHR2=chr3;END=7953280;CIPOS=0,0;CIEND=0,0;STRANDS=++	1/1:11:0:0,0:++:79:TRA:svim.BND.1933:NA:NA:chr1_162774185-chr3_7953280
chr1	23489695	svim.BND.345	N[chr3:82166679[	24	SUPP=1;SUPP_VEC=1000000000;SVLEN=0;SVTYPE=TRA;SVMETHOD=SURVIVOR1.0.7;CHR2=chr3;END=82166679;CIPOS=0,0;CIEND=0,0;STRANDS=++	0/1:11:0:8,0:++:24:TRA:svim.BND.345:NA:NA:chr1_23489695-chr3_82166679
chr1	96721032	svim.BND.1098	N[chr3:8333842[	29	SUPP=1;SUPP_VEC=1000000000;SVLEN=0;SVTYPE=TRA;SVMETHOD=SURVIVOR1.0.7;CHR2=chr3;END=8333842;CIPOS=0,0;CIEND=0,0;STRANDS=++	0/1:11:0:52,0:++:29:TRA:svim.BND.1098:NA:NA:chr1_96721032-chr3_8333842
chr1	58549859	svim.BND.650	N[chr3:86406073[	17	SUPP=1;SUPP_VEC=1000000000;SVLEN=0;SVTYPE=TRA;SVMETHOD=SURVIVOR1.0.7;CHR2=chr3;END=86406073;CIPOS=0,0;CIEND=0,0;STRANDS=++	./.:11:0:44,0:++:17:TRA:svim.BND.650:NA:NA:chr1_58549859-chr3_86406073
chr13	9880398	svim.BND.8578	N[chr3:91951688[	9	SUPP=1;SUPP_VEC=1000000000;SVLEN=0;SVTYPE=TRA;SVMETHOD=SURVIVOR1.0.7;CHR2=chr3;END=91951688;CIPOS=0,0;CIEND=0,0;STRANDS=++	1/1:11:0:1,0:++:9:TRA:svim.BND.8578:NA:NA:chr13_9880398-chr3_91951688
chr2	47364622	svim.BND.2748	N[chr3:92007088[	26	SUPP=1;SUPP_VEC=1000000000;SVLEN=0;SVTYPE=TRA;SVMETHOD=SURVIVOR1.0.7;CHR2=chr3;END=92007088;CIPOS=0,0;CIEND=0,0;STRANDS=++	1/1:11:0:0,0:++:26:TRA:svim.BND.2748:NA:NA:chr2_47364622-chr3_92007088
chr11	13002171	svim.BND.8086	N[chr3:92101326[	13	SUPP=1;SUPP_VEC=1000000000;SVLEN=0;SVTYPE=TRA;SVMETHOD=SURVIVOR1.0.7;CHR2=chr3;END=92101326;CIPOS=0,0;CIEND=0,0;STRANDS=++	./.:11:0:35,0:++:13:TRA:svim.BND.8086:NA:NA:chr11_13002171-chr3_92101326
chr2	98549441	svim.BND.3263	N[chr3:94428794[	9	SUPP=1;SUPP_VEC=1000000000;SVLEN=0;SVTYPE=TRA;SVMETHOD=SURVIVOR1.0.7;CHR2=chr3;END=94428794;CIPOS=0,0;CIEND=0,0;STRANDS=++	0/1:11:0:6,0:++:9:TRA:svim.BND.3263:NA:NA:chr2_98549441-chr3_94428794
chr1	191134524	svim.BND.2218	N[chr3:96692440[	11	SUPP=1;SUPP_VEC=1000000000;SVLEN=0;SVTYPE=TRA;SVMETHOD=SURVIVOR1.0.7;CHR2=chr3;END=96692440;CIPOS=0,0;CIEND=0,0;STRANDS=++	0/1:11:0:4,0:++:11:TRA:svim.BND.2218:NA:NA:chr1_191134524-chr3_96692440
chr15	6214707	svim.BND.8995	N[chr33:234188[	6	SUPP=1;SUPP_VEC=1000000000;SVLEN=0;SVTYPE=TRA;SVMETHOD=SURVIVOR1.0.7;CHR2=chr33;END=234188;CIPOS=0,0;CIEND=0,0;STRANDS=++	./.:11:0:33,0:++:6:TRA:svim.BND.8995:NA:NA:chr15_6214707-chr33_234188
chr23	108783	svim.BND.10071	N[chr33:3934682[	32	SUPP=1;SUPP_VEC=1000000000;SVLEN=0;SVTYPE=TRA;SVMETHOD=SURVIVOR1.0.7;CHR2=chr33;END=3934682;CIPOS=0,0;CIEND=0,0;STRANDS=++	./.:11:0:195,0:++:32:TRA:svim.BND.10071:NA:NA:chr23_108783-chr33_3934682
chr2	17399863	svim.BND.2461	N[chr4:10178152[	23	SUPP=1;SUPP_VEC=1000000000;SVLEN=0;SVTYPE=TRA;SVMETHOD=SURVIVOR1.0.7;CHR2=chr4;END=10178152;CIPOS=0,0;CIEND=0,0;STRANDS=++	0/1:11:0:45,0:++:23:TRA:svim.BND.2461:NA:NA:chr2_17399863-chr4_10178152
chr2	52880842	svim.BND.2818	N[chr4:10971820[	6	SUPP=1;SUPP_VEC=1000000000;SVLEN=0;SVTYPE=TRA;SVMETHOD=SURVIVOR1.0.7;CHR2=chr4;END=10971820;CIPOS=0,0;CIEND=0,0;STRANDS=++	0/1:11:0:11,0:++:6:TRA:svim.BND.2818:NA:NA:chr2_52880842-chr4_10971820
chr3	77686757	svim.BND.4558	N[chr4:1146544[	19	SUPP=1;SUPP_VEC=1000000000;SVLEN=0;SVTYPE=TRA;SVMETHOD=SURVIVOR1.0.7;CHR2=chr4;END=1146544;CIPOS=0,0;CIEND=0,0;STRANDS=++	1/1:11:0:4,0:++:19:TRA:svim.BND.4558:NA:NA:chr3_77686757-chr4_1146544
chr1	167134275	svim.BND.1986	N[chr4:13684680[	14	SUPP=1;SUPP_VEC=1000000000;SVLEN=0;SVTYPE=TRA;SVMETHOD=SURVIVOR1.0.7;CHR2=chr4;END=13684680;CIPOS=0,0;CIEND=0,0;STRANDS=++	0/1:11:0:6,0:++:14:TRA:svim.BND.1986:NA:NA:chr1_167134275-chr4_13684680
chr2	17912507	svim.BND.2476	N[chr4:1397054[	17	SUPP=1;SUPP_VEC=1000000000;SVLEN=0;SVTYPE=TRA;SVMETHOD=SURVIVOR1.0.7;CHR2=chr4;END=1397054;CIPOS=0,0;CIEND=0,0;STRANDS=++	0/1:11:0:16,0:++:17:TRA:svim.BND.2476:NA:NA:chr2_17912507-chr4_1397054
chr1	164007265	svim.BND.1949	N[chr4:14366548[	22	SUPP=1;SUPP_VEC=1000000000;SVLEN=0;SVTYPE=TRA;SVMETHOD=SURVIVOR1.0.7;CHR2=chr4;END=14366548;CIPOS=0,0;CIEND=0,0;STRANDS=++	1/1:11:0:2,0:++:22:TRA:svim.BND.1949:NA:NA:chr1_164007265-chr4_14366548
chr3	77591825	svim.BND.4556	N[chr4:21271112[	14	SUPP=1;SUPP_VEC=1000000000;SVLEN=0;SVTYPE=TRA;SVMETHOD=SURVIVOR1.0.7;CHR2=chr4;END=21271112;CIPOS=0,0;CIEND=0,0;STRANDS=++	1/1:11:0:2,0:++:14:TRA:svim.BND.4556:NA:NA:chr3_77591825-chr4_21271112
chr1	88022726	svim.BND.932	N[chr4:23146961[	41	SUPP=1;SUPP_VEC=1000000000;SVLEN=0;SVTYPE=TRA;SVMETHOD=SURVIVOR1.0.7;CHR2=chr4;END=23146961;CIPOS=0,0;CIEND=0,0;STRANDS=++	0/1:11:0:12,0:++:41:TRA:svim.BND.932:NA:NA:chr1_88022726-chr4_23146961
chr3	98628186	svim.BND.4777	N[chr4:24051306[	8	SUPP=1;SUPP_VEC=1000000000;SVLEN=0;SVTYPE=TRA;SVMETHOD=SURVIVOR1.0.7;CHR2=chr4;END=24051306;CIPOS=0,0;CIEND=0,0;STRANDS=++	1/1:11:0:0,0:++:8:TRA:svim.BND.4777:NA:NA:chr3_98628186-chr4_24051306
chr1	18531137	svim.BND.297	N[chr4:24956710[	42	SUPP=1;SUPP_VEC=1000000000;SVLEN=0;SVTYPE=TRA;SVMETHOD=SURVIVOR1.0.7;CHR2=chr4;END=24956710;CIPOS=0,0;CIEND=0,0;STRANDS=++	1/1:11:0:0,0:++:42:TRA:svim.BND.297:NA:NA:chr1_18531137-chr4_24956710
chr2	115248814	svim.BND.3495	N[chr4:25046558[	36	SUPP=1;SUPP_VEC=1000000000;SVLEN=0;SVTYPE=TRA;SVMETHOD=SURVIVOR1.0.7;CHR2=chr4;END=25046558;CIPOS=0,0;CIEND=0,0;STRANDS=++	1/1:11:0:7,0:++:36:TRA:svim.BND.3495:NA:NA:chr2_115248814-chr4_25046558
chr3	95656431	svim.BND.4741	N[chr4:25297660[	7	SUPP=1;SUPP_VEC=1000000000;SVLEN=0;SVTYPE=TRA;SVMETHOD=SURVIVOR1.0.7;CHR2=chr4;END=25297660;CIPOS=0,0;CIEND=0,0;STRANDS=++	./.:11:0:21,0:++:7:TRA:svim.BND.4741:NA:NA:chr3_95656431-chr4_25297660
chr1	149586803	svim.BND.1784	N[chr4:262367[	39	SUPP=1;SUPP_VEC=1000000000;SVLEN=0;SVTYPE=TRA;SVMETHOD=SURVIVOR1.0.7;CHR2=chr4;END=262367;CIPOS=0,0;CIEND=0,0;STRANDS=++	0/1:11:0:37,0:++:39:TRA:svim.BND.1784:NA:NA:chr1_149586803-chr4_262367
chr2	79062092	svim.BND.3069	N[chr4:28480101[	17	SUPP=1;SUPP_VEC=1000000000;SVLEN=0;SVTYPE=TRA;SVMETHOD=SURVIVOR1.0.7;CHR2=chr4;END=28480101;CIPOS=0,0;CIEND=0,0;STRANDS=++	1/1:11:0:0,0:++:17:TRA:svim.BND.3069:NA:NA:chr2_79062092-chr4_28480101
chr1	22518447	svim.BND.334	N[chr4:32252948[	26	SUPP=1;SUPP_VEC=1000000000;SVLEN=0;SVTYPE=TRA;SVMETHOD=SURVIVOR1.0.7;CHR2=chr4;END=32252948;CIPOS=0,0;CIEND=0,0;STRANDS=++	0/1:11:0:55,0:++:26:TRA:svim.BND.334:NA:NA:chr1_22518447-chr4_32252948
chr3	5410343	svim.BND.3924	N[chr4:36068925[	21	SUPP=1;SUPP_VEC=1000000000;SVLEN=0;SVTYPE=TRA;SVMETHOD=SURVIVOR1.0.7;CHR2=chr4;END=36068925;CIPOS=0,0;CIEND=0,0;STRANDS=++	0/1:11:0:29,0:++:21:TRA:svim.BND.3924:NA:NA:chr3_5410343-chr4_36068925
chr3	50353215	svim.BND.4298	N[chr4:38058651[	6	SUPP=1;SUPP_VEC=1000000000;SVLEN=0;SVTYPE=TRA;SVMETHOD=SURVIVOR1.0.7;CHR2=chr4;END=38058651;CIPOS=0,0;CIEND=0,0;STRANDS=++	1/1:11:0:0,0:++:6:TRA:svim.BND.4298:NA:NA:chr3_50353215-chr4_38058651
chr1	32731736	svim.BND.443	N[chr4:41449885[	18	SUPP=1;SUPP_VEC=1000000000;SVLEN=0;SVTYPE=TRA;SVMETHOD=SURVIVOR1.0.7;CHR2=chr4;END=41449885;CIPOS=0,0;CIEND=0,0;STRANDS=++	./.:11:0:47,0:++:18:TRA:svim.BND.443:NA:NA:chr1_32731736-chr4_41449885
chr3	87336275	svim.BND.4653	N[chr4:49241237[	8	SUPP=1;SUPP_VEC=1000000000;SVLEN=0;SVTYPE=TRA;SVMETHOD=SURVIVOR1.0.7;CHR2=chr4;END=49241237;CIPOS=0,0;CIEND=0,0;STRANDS=++	1/1:11:0:0,0:++:8:TRA:svim.BND.4653:NA:NA:chr3_87336275-chr4_49241237
chr3	38239684	svim.BND.4200	N[chr4:5116430[	6	SUPP=1;SUPP_VEC=1000000000;SVLEN=0;SVTYPE=TRA;SVMETHOD=SURVIVOR1.0.7;CHR2=chr4;END=5116430;CIPOS=0,0;CIEND=0,0;STRANDS=++	1/1:11:0:1,0:++:6:TRA:svim.BND.4200:NA:NA:chr3_38239684-chr4_5116430
chr1	107248731	svim.BND.1199	N[chr4:51899586[	12	SUPP=1;SUPP_VEC=1000000000;SVLEN=0;SVTYPE=TRA;SVMETHOD=SURVIVOR1.0.7;CHR2=chr4;END=51899586;CIPOS=0,0;CIEND=0,0;STRANDS=++	./.:11:0:26,0:++:12:TRA:svim.BND.1199:NA:NA:chr1_107248731-chr4_51899586
chr17	9281133	svim.BND.9411	N[chr4:54777234[	31	SUPP=1;SUPP_VEC=1000000000;SVLEN=0;SVTYPE=TRA;SVMETHOD=SURVIVOR1.0.7;CHR2=chr4;END=54777234;CIPOS=0,0;CIEND=0,0;STRANDS=++	1/1:11:0:0,0:++:31:TRA:svim.BND.9411:NA:NA:chr17_9281133-chr4_54777234
chr28	1884417	svim.BND.10605	N[chr4:56020084[	16	SUPP=1;SUPP_VEC=1000000000;SVLEN=0;SVTYPE=TRA;SVMETHOD=SURVIVOR1.0.7;CHR2=chr4;END=56020084;CIPOS=0,0;CIEND=0,0;STRANDS=++	0/1:11:0:27,0:++:16:TRA:svim.BND.10605:NA:NA:chr28_1884417-chr4_56020084
chr3	30059785	svim.BND.4114	N[chr4:58024796[	17	SUPP=1;SUPP_VEC=1000000000;SVLEN=0;SVTYPE=TRA;SVMETHOD=SURVIVOR1.0.7;CHR2=chr4;END=58024796;CIPOS=0,0;CIEND=0,0;STRANDS=++	1/1:11:0:0,0:++:17:TRA:svim.BND.4114:NA:NA:chr3_30059785-chr4_58024796
chr1	55198247	svim.BND.617	N[chr4:60511431[	33	SUPP=1;SUPP_VEC=1000000000;SVLEN=0;SVTYPE=TRA;SVMETHOD=SURVIVOR1.0.7;CHR2=chr4;END=60511431;CIPOS=0,0;CIEND=0,0;STRANDS=++	0/1:11:0:59,0:++:33:TRA:svim.BND.617:NA:NA:chr1_55198247-chr4_60511431
chr1	146814746	svim.BND.1762	N[chr4:61433119[	43	SUPP=1;SUPP_VEC=1000000000;SVLEN=0;SVTYPE=TRA;SVMETHOD=SURVIVOR1.0.7;CHR2=chr4;END=61433119;CIPOS=0,0;CIEND=0,0;STRANDS=++	1/1:11:0:3,0:++:43:TRA:svim.BND.1762:NA:NA:chr1_146814746-chr4_61433119
chr10	12607121	svim.BND.7832	N[chr4:62388090[	17	SUPP=1;SUPP_VEC=1000000000;SVLEN=0;SVTYPE=TRA;SVMETHOD=SURVIVOR1.0.7;CHR2=chr4;END=62388090;CIPOS=0,0;CIEND=0,0;STRANDS=++	0/1:11:0:10,0:++:17:TRA:svim.BND.7832:NA:NA:chr10_12607121-chr4_62388090
chr2	127713759	svim.BND.3612	N[chr4:67450689[	57	SUPP=1;SUPP_VEC=1000000000;SVLEN=0;SVTYPE=TRA;SVMETHOD=SURVIVOR1.0.7;CHR2=chr4;END=67450689;CIPOS=0,0;CIEND=0,0;STRANDS=++	1/1:11:0:0,0:++:57:TRA:svim.BND.3612:NA:NA:chr2_127713759-chr4_67450689
chr1	111781818	svim.BND.1248	N[chr4:68775831[	31	SUPP=1;SUPP_VEC=1000000000;SVLEN=0;SVTYPE=TRA;SVMETHOD=SURVIVOR1.0.7;CHR2=chr4;END=68775831;CIPOS=0,0;CIEND=0,0;STRANDS=++	1/1:11:0:6,0:++:31:TRA:svim.BND.1248:NA:NA:chr1_111781818-chr4_68775831
chr3	30174360	svim.BND.4116	N[chr4:7186999[	28	SUPP=1;SUPP_VEC=1000000000;SVLEN=0;SVTYPE=TRA;SVMETHOD=SURVIVOR1.0.7;CHR2=chr4;END=7186999;CIPOS=0,0;CIEND=0,0;STRANDS=++	0/1:11:0:43,0:++:28:TRA:svim.BND.4116:NA:NA:chr3_30174360-chr4_7186999
chr13	18316534	svim.BND.8640	N[chr4:75206713[	7	SUPP=1;SUPP_VEC=1000000000;SVLEN=0;SVTYPE=TRA;SVMETHOD=SURVIVOR1.0.7;CHR2=chr4;END=75206713;CIPOS=0,0;CIEND=0,0;STRANDS=++	0/1:11:0:13,0:++:7:TRA:svim.BND.8640:NA:NA:chr13_18316534-chr4_75206713
chr3	74744537	svim.BND.4525	N[chr4:80345786[	46	SUPP=1;SUPP_VEC=1000000000;SVLEN=0;SVTYPE=TRA;SVMETHOD=SURVIVOR1.0.7;CHR2=chr4;END=80345786;CIPOS=0,0;CIEND=0,0;STRANDS=++	1/1:11:0:5,0:++:46:TRA:svim.BND.4525:NA:NA:chr3_74744537-chr4_80345786
chr1	145732268	svim.BND.1750	N[chr4:80437208[	12	SUPP=1;SUPP_VEC=1000000000;SVLEN=0;SVTYPE=TRA;SVMETHOD=SURVIVOR1.0.7;CHR2=chr4;END=80437208;CIPOS=0,0;CIEND=0,0;STRANDS=++	1/1:11:0:0,0:++:12:TRA:svim.BND.1750:NA:NA:chr1_145732268-chr4_80437208
chr21	5736449	svim.BND.9948	N[chr4:82077450[	59	SUPP=1;SUPP_VEC=1000000000;SVLEN=0;SVTYPE=TRA;SVMETHOD=SURVIVOR1.0.7;CHR2=chr4;END=82077450;CIPOS=0,0;CIEND=0,0;STRANDS=++	1/1:11:0:0,0:++:59:TRA:svim.BND.9948:NA:NA:chr21_5736449-chr4_82077450
chr2	130163702	svim.BND.3636	N[chr4:83796024[	9	SUPP=1;SUPP_VEC=1000000000;SVLEN=0;SVTYPE=TRA;SVMETHOD=SURVIVOR1.0.7;CHR2=chr4;END=83796024;CIPOS=0,0;CIEND=0,0;STRANDS=++	0/1:11:0:8,0:++:9:TRA:svim.BND.3636:NA:NA:chr2_130163702-chr4_83796024
chr1	82086997	svim.BND.877	N[chr4:86373487[	8	SUPP=1;SUPP_VEC=1000000000;SVLEN=0;SVTYPE=TRA;SVMETHOD=SURVIVOR1.0.7;CHR2=chr4;END=86373487;CIPOS=0,0;CIEND=0,0;STRANDS=++	./.:11:0:43,0:++:8:TRA:svim.BND.877:NA:NA:chr1_82086997-chr4_86373487
chr1	131192743	svim.BND.1519	N[chr4:88934751[	6	SUPP=1;SUPP_VEC=1000000000;SVLEN=0;SVTYPE=TRA;SVMETHOD=SURVIVOR1.0.7;CHR2=chr4;END=88934751;CIPOS=0,0;CIEND=0,0;STRANDS=++	./.:11:0:45,0:++:6:TRA:svim.BND.1519:NA:NA:chr1_131192743-chr4_88934751
chr1	191488751	svim.BND.2220	N[chr4:89098329[	6	SUPP=1;SUPP_VEC=1000000000;SVLEN=0;SVTYPE=TRA;SVMETHOD=SURVIVOR1.0.7;CHR2=chr4;END=89098329;CIPOS=0,0;CIEND=0,0;STRANDS=++	0/1:11:0:20,0:++:6:TRA:svim.BND.2220:NA:NA:chr1_191488751-chr4_89098329
chr3	7371894	svim.BND.3946	N[chr4:90864890[	7	SUPP=1;SUPP_VEC=1000000000;SVLEN=0;SVTYPE=TRA;SVMETHOD=SURVIVOR1.0.7;CHR2=chr4;END=90864890;CIPOS=0,0;CIEND=0,0;STRANDS=++	./.:11:0:15,0:++:7:TRA:svim.BND.3946:NA:NA:chr3_7371894-chr4_90864890
chr3	14791691	svim.BND.4007	N[chr5:11876451[	14	SUPP=1;SUPP_VEC=1000000000;SVLEN=0;SVTYPE=TRA;SVMETHOD=SURVIVOR1.0.7;CHR2=chr5;END=11876451;CIPOS=0,0;CIEND=0,0;STRANDS=++	1/1:11:0:3,0:++:14:TRA:svim.BND.4007:NA:NA:chr3_14791691-chr5_11876451
chr28	1173344	svim.BND.10597	N[chr5:12431628[	7	SUPP=1;SUPP_VEC=1000000000;SVLEN=0;SVTYPE=TRA;SVMETHOD=SURVIVOR1.0.7;CHR2=chr5;END=12431628;CIPOS=0,0;CIEND=0,0;STRANDS=++	./.:11:0:58,0:++:7:TRA:svim.BND.10597:NA:NA:chr28_1173344-chr5_12431628
chr2	128665465	svim.BND.3622	N[chr5:13604417[	6	SUPP=1;SUPP_VEC=1000000000;SVLEN=0;SVTYPE=TRA;SVMETHOD=SURVIVOR1.0.7;CHR2=chr5;END=13604417;CIPOS=0,0;CIEND=0,0;STRANDS=++	./.:11:0:17,0:++:6:TRA:svim.BND.3622:NA:NA:chr2_128665465-chr5_13604417
chr1	162054473	svim.BND.1918	N[chr5:1610737[	42	SUPP=1;SUPP_VEC=1000000000;SVLEN=0;SVTYPE=TRA;SVMETHOD=SURVIVOR1.0.7;CHR2=chr5;END=1610737;CIPOS=0,0;CIEND=0,0;STRANDS=++	1/1:11:0:0,0:++:42:TRA:svim.BND.1918:NA:NA:chr1_162054473-chr5_1610737
chr1	129828451	svim.BND.1508	N[chr5:16212550[	11	SUPP=1;SUPP_VEC=1000000000;SVLEN=0;SVTYPE=TRA;SVMETHOD=SURVIVOR1.0.7;CHR2=chr5;END=16212550;CIPOS=0,0;CIEND=0,0;STRANDS=++	0/1:11:0:4,0:++:11:TRA:svim.BND.1508:NA:NA:chr1_129828451-chr5_16212550
chr1	123499502	svim.BND.1431	N[chr5:16697585[	26	SUPP=1;SUPP_VEC=1000000000;SVLEN=0;SVTYPE=TRA;SVMETHOD=SURVIVOR1.0.7;CHR2=chr5;END=16697585;CIPOS=0,0;CIEND=0,0;STRANDS=++	0/1:11:0:31,0:++:26:TRA:svim.BND.1431:NA:NA:chr1_123499502-chr5_16697585
chr1	92394702	svim.BND.1045	N[chr5:19650323[	16	SUPP=1;SUPP_VEC=1000000000;SVLEN=0;SVTYPE=TRA;SVMETHOD=SURVIVOR1.0.7;CHR2=chr5;END=19650323;CIPOS=0,0;CIEND=0,0;STRANDS=++	0/1:11:0:5,0:++:16:TRA:svim.BND.1045:NA:NA:chr1_92394702-chr5_19650323
chr2	111782828	svim.BND.3462	N[chr5:19696377[	9	SUPP=1;SUPP_VEC=1000000000;SVLEN=0;SVTYPE=TRA;SVMETHOD=SURVIVOR1.0.7;CHR2=chr5;END=19696377;CIPOS=0,0;CIEND=0,0;STRANDS=++	./.:11:0:54,0:++:9:TRA:svim.BND.3462:NA:NA:chr2_111782828-chr5_19696377
chr3	95319095	svim.BND.4738	N[chr5:2318043[	53	SUPP=1;SUPP_VEC=1000000000;SVLEN=0;SVTYPE=TRA;SVMETHOD=SURVIVOR1.0.7;CHR2=chr5;END=2318043;CIPOS=0,0;CIEND=0,0;STRANDS=++	0/1:11:0:25,0:++:53:TRA:svim.BND.4738:NA:NA:chr3_95319095-chr5_2318043
chr3	92449087	svim.BND.4704	N[chr5:25257105[	8	SUPP=1;SUPP_VEC=1000000000;SVLEN=0;SVTYPE=TRA;SVMETHOD=SURVIVOR1.0.7;CHR2=chr5;END=25257105;CIPOS=0,0;CIEND=0,0;STRANDS=++	./.:11:0:34,0:++:8:TRA:svim.BND.4704:NA:NA:chr3_92449087-chr5_25257105
chr15	10932632	svim.BND.9033	N[chr5:26643957[	8	SUPP=1;SUPP_VEC=1000000000;SVLEN=0;SVTYPE=TRA;SVMETHOD=SURVIVOR1.0.7;CHR2=chr5;END=26643957;CIPOS=0,0;CIEND=0,0;STRANDS=++	./.:11:0:45,0:++:8:TRA:svim.BND.9033:NA:NA:chr15_10932632-chr5_26643957
chr1	190693507	svim.BND.2214	N[chr5:27937682[	17	SUPP=1;SUPP_VEC=1000000000;SVLEN=0;SVTYPE=TRA;SVMETHOD=SURVIVOR1.0.7;CHR2=chr5;END=27937682;CIPOS=0,0;CIEND=0,0;STRANDS=++	0/1:11:0:18,0:++:17:TRA:svim.BND.2214:NA:NA:chr1_190693507-chr5_27937682
chr2	30199995	svim.BND.2575	N[chr5:28154508[	9	SUPP=1;SUPP_VEC=1000000000;SVLEN=0;SVTYPE=TRA;SVMETHOD=SURVIVOR1.0.7;CHR2=chr5;END=28154508;CIPOS=0,0;CIEND=0,0;STRANDS=++	0/1:11:0:16,0:++:9:TRA:svim.BND.2575:NA:NA:chr2_30199995-chr5_28154508
chr1	15206337	svim.BND.253	N[chr5:28920592[	11	SUPP=1;SUPP_VEC=1000000000;SVLEN=0;SVTYPE=TRA;SVMETHOD=SURVIVOR1.0.7;CHR2=chr5;END=28920592;CIPOS=0,0;CIEND=0,0;STRANDS=++	0/1:11:0:20,0:++:11:TRA:svim.BND.253:NA:NA:chr1_15206337-chr5_28920592
chr4	18441434	svim.BND.5079	N[chr5:34833063[	9	SUPP=1;SUPP_VEC=1000000000;SVLEN=0;SVTYPE=TRA;SVMETHOD=SURVIVOR1.0.7;CHR2=chr5;END=34833063;CIPOS=0,0;CIEND=0,0;STRANDS=++	./.:11:0:29,0:++:9:TRA:svim.BND.5079:NA:NA:chr4_18441434-chr5_34833063
chr24	4513432	svim.BND.10170	N[chr5:35087208[	92	SUPP=1;SUPP_VEC=1000000000;SVLEN=0;SVTYPE=TRA;SVMETHOD=SURVIVOR1.0.7;CHR2=chr5;END=35087208;CIPOS=0,0;CIEND=0,0;STRANDS=++	0/1:11:0:47,0:++:92:TRA:svim.BND.10170:NA:NA:chr24_4513432-chr5_35087208
chr2	7207589	svim.BND.2379	N[chr5:35163978[	19	SUPP=1;SUPP_VEC=1000000000;SVLEN=0;SVTYPE=TRA;SVMETHOD=SURVIVOR1.0.7;CHR2=chr5;END=35163978;CIPOS=0,0;CIEND=0,0;STRANDS=++	0/1:11:0:28,0:++:19:TRA:svim.BND.2379:NA:NA:chr2_7207589-chr5_35163978
chr2	75230303	svim.BND.3038	N[chr5:44038469[	42	SUPP=1;SUPP_VEC=1000000000;SVLEN=0;SVTYPE=TRA;SVMETHOD=SURVIVOR1.0.7;CHR2=chr5;END=44038469;CIPOS=0,0;CIEND=0,0;STRANDS=++	1/1:11:0:0,0:++:42:TRA:svim.BND.3038:NA:NA:chr2_75230303-chr5_44038469
chr3	34301324	svim.BND.4160	N[chr5:44601179[	44	SUPP=1;SUPP_VEC=1000000000;SVLEN=0;SVTYPE=TRA;SVMETHOD=SURVIVOR1.0.7;CHR2=chr5;END=44601179;CIPOS=0,0;CIEND=0,0;STRANDS=++	0/1:11:0:21,0:++:44:TRA:svim.BND.4160:NA:NA:chr3_34301324-chr5_44601179
chr3	28005551	svim.BND.4090	N[chr5:45274461[	6	SUPP=1;SUPP_VEC=1000000000;SVLEN=0;SVTYPE=TRA;SVMETHOD=SURVIVOR1.0.7;CHR2=chr5;END=45274461;CIPOS=0,0;CIEND=0,0;STRANDS=++	./.:11:0:37,0:++:6:TRA:svim.BND.4090:NA:NA:chr3_28005551-chr5_45274461
chr2	42475436	svim.BND.2693	N[chr5:46179931[	6	SUPP=1;SUPP_VEC=1000000000;SVLEN=0;SVTYPE=TRA;SVMETHOD=SURVIVOR1.0.7;CHR2=chr5;END=46179931;CIPOS=0,0;CIEND=0,0;STRANDS=++	./.:11:0:32,0:++:6:TRA:svim.BND.2693:NA:NA:chr2_42475436-chr5_46179931
chr1	66936266	svim.BND.740	N[chr5:47296788[	8	SUPP=1;SUPP_VEC=1000000000;SVLEN=0;SVTYPE=TRA;SVMETHOD=SURVIVOR1.0.7;CHR2=chr5;END=47296788;CIPOS=0,0;CIEND=0,0;STRANDS=++	./.:11:0:17,0:++:8:TRA:svim.BND.740:NA:NA:chr1_66936266-chr5_47296788
chr19	3134543	svim.BND.9620	N[chr5:4814736[	27	SUPP=1;SUPP_VEC=1000000000;SVLEN=0;SVTYPE=TRA;SVMETHOD=SURVIVOR1.0.7;CHR2=chr5;END=4814736;CIPOS=0,0;CIEND=0,0;STRANDS=++	1/1:11:0:0,0:++:27:TRA:svim.BND.9620:NA:NA:chr19_3134543-chr5_4814736
chr4	8939057	svim.BND.4988	N[chr5:48936739[	12	SUPP=1;SUPP_VEC=1000000000;SVLEN=0;SVTYPE=TRA;SVMETHOD=SURVIVOR1.0.7;CHR2=chr5;END=48936739;CIPOS=0,0;CIEND=0,0;STRANDS=++	1/1:11:0:0,0:++:12:TRA:svim.BND.4988:NA:NA:chr4_8939057-chr5_48936739
chr4	48514297	svim.BND.5337	N[chr5:49661931[	9	SUPP=1;SUPP_VEC=1000000000;SVLEN=0;SVTYPE=TRA;SVMETHOD=SURVIVOR1.0.7;CHR2=chr5;END=49661931;CIPOS=0,0;CIEND=0,0;STRANDS=++	1/1:11:0:1,0:++:9:TRA:svim.BND.5337:NA:NA:chr4_48514297-chr5_49661931
chr3	106652053	svim.BND.4852	N[chr5:51418900[	37	SUPP=1;SUPP_VEC=1000000000;SVLEN=0;SVTYPE=TRA;SVMETHOD=SURVIVOR1.0.7;CHR2=chr5;END=51418900;CIPOS=0,0;CIEND=0,0;STRANDS=++	0/1:11:0:12,0:++:37:TRA:svim.BND.4852:NA:NA:chr3_106652053-chr5_51418900
chr20	4562066	svim.BND.9781	N[chr5:51467072[	6	SUPP=1;SUPP_VEC=1000000000;SVLEN=0;SVTYPE=TRA;SVMETHOD=SURVIVOR1.0.7;CHR2=chr5;END=51467072;CIPOS=0,0;CIEND=0,0;STRANDS=++	./.:11:0:30,0:++:6:TRA:svim.BND.9781:NA:NA:chr20_4562066-chr5_51467072
chr26	5234113	svim.BND.10319	N[chr5:5205400[	7	SUPP=1;SUPP_VEC=1000000000;SVLEN=0;SVTYPE=TRA;SVMETHOD=SURVIVOR1.0.7;CHR2=chr5;END=5205400;CIPOS=0,0;CIEND=0,0;STRANDS=++	./.:11:0:15,0:++:7:TRA:svim.BND.10319:NA:NA:chr26_5234113-chr5_5205400
chr11	1036116	svim.BND.7968	N[chr5:54025991[	21	SUPP=1;SUPP_VEC=1000000000;SVLEN=0;SVTYPE=TRA;SVMETHOD=SURVIVOR1.0.7;CHR2=chr5;END=54025991;CIPOS=0,0;CIEND=0,0;STRANDS=++	0/1:11:0:9,0:++:21:TRA:svim.BND.7968:NA:NA:chr11_1036116-chr5_54025991
chr4	52225026	svim.BND.5360	N[chr5:5605750[	11	SUPP=1;SUPP_VEC=1000000000;SVLEN=0;SVTYPE=TRA;SVMETHOD=SURVIVOR1.0.7;CHR2=chr5;END=5605750;CIPOS=0,0;CIEND=0,0;STRANDS=++	1/1:11:0:0,0:++:11:TRA:svim.BND.5360:NA:NA:chr4_52225026-chr5_5605750
chr1	53595946	svim.BND.606	N[chr5:56381594[	7	SUPP=1;SUPP_VEC=1000000000;SVLEN=0;SVTYPE=TRA;SVMETHOD=SURVIVOR1.0.7;CHR2=chr5;END=56381594;CIPOS=0,0;CIEND=0,0;STRANDS=++	./.:11:0:39,0:++:7:TRA:svim.BND.606:NA:NA:chr1_53595946-chr5_56381594
chr1	67991916	svim.BND.759	N[chr5:56670333[	14	SUPP=1;SUPP_VEC=1000000000;SVLEN=0;SVTYPE=TRA;SVMETHOD=SURVIVOR1.0.7;CHR2=chr5;END=56670333;CIPOS=0,0;CIEND=0,0;STRANDS=++	./.:11:0:95,0:++:14:TRA:svim.BND.759:NA:NA:chr1_67991916-chr5_56670333
chr1	112750294	svim.BND.1269	N[chr5:57689444[	6	SUPP=1;SUPP_VEC=1000000000;SVLEN=0;SVTYPE=TRA;SVMETHOD=SURVIVOR1.0.7;CHR2=chr5;END=57689444;CIPOS=0,0;CIEND=0,0;STRANDS=++	1/1:11:0:0,0:++:6:TRA:svim.BND.1269:NA:NA:chr1_112750294-chr5_57689444
chr4	6759113	svim.BND.4967	N[chr5:5865026[	19	SUPP=1;SUPP_VEC=1000000000;SVLEN=0;SVTYPE=TRA;SVMETHOD=SURVIVOR1.0.7;CHR2=chr5;END=5865026;CIPOS=0,0;CIEND=0,0;STRANDS=++	1/1:11:0:0,0:++:19:TRA:svim.BND.4967:NA:NA:chr4_6759113-chr5_5865026
chr5	19096023	svim.BND.5972	N[chr6:10656139[	11	SUPP=1;SUPP_VEC=1000000000;SVLEN=0;SVTYPE=TRA;SVMETHOD=SURVIVOR1.0.7;CHR2=chr6;END=10656139;CIPOS=0,0;CIEND=0,0;STRANDS=++	./.:11:0:106,0:++:11:TRA:svim.BND.5972:NA:NA:chr5_19096023-chr6_10656139
chr2	18973870	svim.BND.2493	N[chr6:12191962[	17	SUPP=1;SUPP_VEC=1000000000;SVLEN=0;SVTYPE=TRA;SVMETHOD=SURVIVOR1.0.7;CHR2=chr6;END=12191962;CIPOS=0,0;CIEND=0,0;STRANDS=++	0/1:11:0:23,0:++:17:TRA:svim.BND.2493:NA:NA:chr2_18973870-chr6_12191962
chr4	35321884	svim.BND.5232	N[chr6:17725343[	9	SUPP=1;SUPP_VEC=1000000000;SVLEN=0;SVTYPE=TRA;SVMETHOD=SURVIVOR1.0.7;CHR2=chr6;END=17725343;CIPOS=0,0;CIEND=0,0;STRANDS=++	./.:11:0:70,0:++:9:TRA:svim.BND.5232:NA:NA:chr4_35321884-chr6_17725343
chr16	1445233	svim.BND.9145	N[chr6:18000669[	11	SUPP=1;SUPP_VEC=1000000000;SVLEN=0;SVTYPE=TRA;SVMETHOD=SURVIVOR1.0.7;CHR2=chr6;END=18000669;CIPOS=0,0;CIEND=0,0;STRANDS=++	1/1:11:0:0,0:++:11:TRA:svim.BND.9145:NA:NA:chr16_1445233-chr6_18000669
chr3	85141720	svim.BND.4632	N[chr6:19498898[	36	SUPP=1;SUPP_VEC=1000000000;SVLEN=0;SVTYPE=TRA;SVMETHOD=SURVIVOR1.0.7;CHR2=chr6;END=19498898;CIPOS=0,0;CIEND=0,0;STRANDS=++	0/1:11:0:46,0:++:36:TRA:svim.BND.4632:NA:NA:chr3_85141720-chr6_19498898
chr3	47288025	svim.BND.4276	N[chr6:20477777[	13	SUPP=1;SUPP_VEC=1000000000;SVLEN=0;SVTYPE=TRA;SVMETHOD=SURVIVOR1.0.7;CHR2=chr6;END=20477777;CIPOS=0,0;CIEND=0,0;STRANDS=++	./.:11:0:77,0:++:13:TRA:svim.BND.4276:NA:NA:chr3_47288025-chr6_20477777
chr2	42484567	svim.BND.2694	N[chr6:20526757[	16	SUPP=1;SUPP_VEC=1000000000;SVLEN=0;SVTYPE=TRA;SVMETHOD=SURVIVOR1.0.7;CHR2=chr6;END=20526757;CIPOS=0,0;CIEND=0,0;STRANDS=++	./.:11:0:67,0:++:16:TRA:svim.BND.2694:NA:NA:chr2_42484567-chr6_20526757
chr1	22743923	svim.BND.339	N[chr6:21178362[	27	SUPP=1;SUPP_VEC=1000000000;SVLEN=0;SVTYPE=TRA;SVMETHOD=SURVIVOR1.0.7;CHR2=chr6;END=21178362;CIPOS=0,0;CIEND=0,0;STRANDS=++	1/1:11:0:0,0:++:27:TRA:svim.BND.339:NA:NA:chr1_22743923-chr6_21178362
chr2	79489748	svim.BND.3072	N[chr6:21385595[	34	SUPP=1;SUPP_VEC=1000000000;SVLEN=0;SVTYPE=TRA;SVMETHOD=SURVIVOR1.0.7;CHR2=chr6;END=21385595;CIPOS=0,0;CIEND=0,0;STRANDS=++	1/1:11:0:0,0:++:34:TRA:svim.BND.3072:NA:NA:chr2_79489748-chr6_21385595
chr32	202353	svim.BND.10972	N[chr6:23206871[	22	SUPP=1;SUPP_VEC=1000000000;SVLEN=0;SVTYPE=TRA;SVMETHOD=SURVIVOR1.0.7;CHR2=chr6;END=23206871;CIPOS=0,0;CIEND=0,0;STRANDS=++	0/1:11:0:28,0:++:22:TRA:svim.BND.10972:NA:NA:chr32_202353-chr6_23206871
chr2	145375229	svim.BND.3780	N[chr6:23633335[	6	SUPP=1;SUPP_VEC=1000000000;SVLEN=0;SVTYPE=TRA;SVMETHOD=SURVIVOR1.0.7;CHR2=chr6;END=23633335;CIPOS=0,0;CIEND=0,0;STRANDS=++	0/1:11:0:13,0:++:6:TRA:svim.BND.3780:NA:NA:chr2_145375229-chr6_23633335
chr1	127485877	svim.BND.1487	N[chr6:24686938[	8	SUPP=1;SUPP_VEC=1000000000;SVLEN=0;SVTYPE=TRA;SVMETHOD=SURVIVOR1.0.7;CHR2=chr6;END=24686938;CIPOS=0,0;CIEND=0,0;STRANDS=++	./.:11:0:21,0:++:8:TRA:svim.BND.1487:NA:NA:chr1_127485877-chr6_24686938
chr1	20567670	svim.BND.313	N[chr6:24881664[	24	SUPP=1;SUPP_VEC=1000000000;SVLEN=0;SVTYPE=TRA;SVMETHOD=SURVIVOR1.0.7;CHR2=chr6;END=24881664;CIPOS=0,0;CIEND=0,0;STRANDS=++	0/1:11:0:12,0:++:24:TRA:svim.BND.313:NA:NA:chr1_20567670-chr6_24881664
chr4	42249024	svim.BND.5290	N[chr6:27477231[	11	SUPP=1;SUPP_VEC=1000000000;SVLEN=0;SVTYPE=TRA;SVMETHOD=SURVIVOR1.0.7;CHR2=chr6;END=27477231;CIPOS=0,0;CIEND=0,0;STRANDS=++	0/1:11:0:10,0:++:11:TRA:svim.BND.5290:NA:NA:chr4_42249024-chr6_27477231
chr28	3903720	svim.BND.10619	N[chr6:28605405[	11	SUPP=1;SUPP_VEC=1000000000;SVLEN=0;SVTYPE=TRA;SVMETHOD=SURVIVOR1.0.7;CHR2=chr6;END=28605405;CIPOS=0,0;CIEND=0,0;STRANDS=++	1/1:11:0:1,0:++:11:TRA:svim.BND.10619:NA:NA:chr28_3903720-chr6_28605405
chr3	98454475	svim.BND.4774	N[chr6:29024081[	7	SUPP=1;SUPP_VEC=1000000000;SVLEN=0;SVTYPE=TRA;SVMETHOD=SURVIVOR1.0.7;CHR2=chr6;END=29024081;CIPOS=0,0;CIEND=0,0;STRANDS=++	0/1:11:0:4,0:++:7:TRA:svim.BND.4774:NA:NA:chr3_98454475-chr6_29024081
chr5	44677692	svim.BND.6169	N[chr6:29799443[	27	SUPP=1;SUPP_VEC=1000000000;SVLEN=0;SVTYPE=TRA;SVMETHOD=SURVIVOR1.0.7;CHR2=chr6;END=29799443;CIPOS=0,0;CIEND=0,0;STRANDS=++	1/1:11:0:0,0:++:27:TRA:svim.BND.6169:NA:NA:chr5_44677692-chr6_29799443
chr12	12485902	svim.BND.8394	N[chr6:3547568[	47	SUPP=1;SUPP_VEC=1000000000;SVLEN=0;SVTYPE=TRA;SVMETHOD=SURVIVOR1.0.7;CHR2=chr6;END=3547568;CIPOS=0,0;CIEND=0,0;STRANDS=++	0/1:11:0:26,0:++:47:TRA:svim.BND.8394:NA:NA:chr12_12485902-chr6_3547568
chr21	1060920	svim.BND.9904	N[chr6:5809659[	18	SUPP=1;SUPP_VEC=1000000000;SVLEN=0;SVTYPE=TRA;SVMETHOD=SURVIVOR1.0.7;CHR2=chr6;END=5809659;CIPOS=0,0;CIEND=0,0;STRANDS=++	0/1:11:0:8,0:++:18:TRA:svim.BND.9904:NA:NA:chr21_1060920-chr6_5809659
chr5	19306804	svim.BND.5975	N[chr6:7693236[	18	SUPP=1;SUPP_VEC=1000000000;SVLEN=0;SVTYPE=TRA;SVMETHOD=SURVIVOR1.0.7;CHR2=chr6;END=7693236;CIPOS=0,0;CIEND=0,0;STRANDS=++	./.:11:0:54,0:++:18:TRA:svim.BND.5975:NA:NA:chr5_19306804-chr6_7693236
chr5	5987102	svim.BND.5821	N[chr6:9992646[	7	SUPP=1;SUPP_VEC=1000000000;SVLEN=0;SVTYPE=TRA;SVMETHOD=SURVIVOR1.0.7;CHR2=chr6;END=9992646;CIPOS=0,0;CIEND=0,0;STRANDS=++	0/1:11:0:20,0:++:7:TRA:svim.BND.5821:NA:NA:chr5_5987102-chr6_9992646
chr2	90307100	svim.BND.3187	N[chr7:13126034[	16	SUPP=1;SUPP_VEC=1000000000;SVLEN=0;SVTYPE=TRA;SVMETHOD=SURVIVOR1.0.7;CHR2=chr7;END=13126034;CIPOS=0,0;CIEND=0,0;STRANDS=++	0/1:11:0:25,0:++:16:TRA:svim.BND.3187:NA:NA:chr2_90307100-chr7_13126034
chr26	2038934	svim.BND.10287	N[chr7:13616468[	34	SUPP=1;SUPP_VEC=1000000000;SVLEN=0;SVTYPE=TRA;SVMETHOD=SURVIVOR1.0.7;CHR2=chr7;END=13616468;CIPOS=0,0;CIEND=0,0;STRANDS=++	0/1:11:0:39,0:++:34:TRA:svim.BND.10287:NA:NA:chr26_2038934-chr7_13616468
chr3	91089724	svim.BND.4689	N[chr7:17661823[	57	SUPP=1;SUPP_VEC=1000000000;SVLEN=0;SVTYPE=TRA;SVMETHOD=SURVIVOR1.0.7;CHR2=chr7;END=17661823;CIPOS=0,0;CIEND=0,0;STRANDS=++	0/1:11:0:26,0:++:57:TRA:svim.BND.4689:NA:NA:chr3_91089724-chr7_17661823
chr3	69822289	svim.BND.4476	N[chr7:18111607[	7	SUPP=1;SUPP_VEC=1000000000;SVLEN=0;SVTYPE=TRA;SVMETHOD=SURVIVOR1.0.7;CHR2=chr7;END=18111607;CIPOS=0,0;CIEND=0,0;STRANDS=++	0/1:11:0:4,0:++:7:TRA:svim.BND.4476:NA:NA:chr3_69822289-chr7_18111607
chr1	66705228	svim.BND.738	N[chr7:20701537[	14	SUPP=1;SUPP_VEC=1000000000;SVLEN=0;SVTYPE=TRA;SVMETHOD=SURVIVOR1.0.7;CHR2=chr7;END=20701537;CIPOS=0,0;CIEND=0,0;STRANDS=++	./.:11:0:58,0:++:14:TRA:svim.BND.738:NA:NA:chr1_66705228-chr7_20701537
chr3	12249771	svim.BND.3991	N[chr7:21331894[	31	SUPP=1;SUPP_VEC=1000000000;SVLEN=0;SVTYPE=TRA;SVMETHOD=SURVIVOR1.0.7;CHR2=chr7;END=21331894;CIPOS=0,0;CIEND=0,0;STRANDS=++	0/1:11:0:8,0:++:31:TRA:svim.BND.3991:NA:NA:chr3_12249771-chr7_21331894
chr5	18881418	svim.BND.5970	N[chr7:24837326[	8	SUPP=1;SUPP_VEC=1000000000;SVLEN=0;SVTYPE=TRA;SVMETHOD=SURVIVOR1.0.7;CHR2=chr7;END=24837326;CIPOS=0,0;CIEND=0,0;STRANDS=++	0/1:11:0:4,0:++:8:TRA:svim.BND.5970:NA:NA:chr5_18881418-chr7_24837326
chr2	147795188	svim.BND.3808	N[chr7:26232982[	13	SUPP=1;SUPP_VEC=1000000000;SVLEN=0;SVTYPE=TRA;SVMETHOD=SURVIVOR1.0.7;CHR2=chr7;END=26232982;CIPOS=0,0;CIEND=0,0;STRANDS=++	./.:11:0:59,0:++:13:TRA:svim.BND.3808:NA:NA:chr2_147795188-chr7_26232982
chr1	107370966	svim.BND.1201	N[chr7:27448761[	14	SUPP=1;SUPP_VEC=1000000000;SVLEN=0;SVTYPE=TRA;SVMETHOD=SURVIVOR1.0.7;CHR2=chr7;END=27448761;CIPOS=0,0;CIEND=0,0;STRANDS=++	0/1:11:0:21,0:++:14:TRA:svim.BND.1201:NA:NA:chr1_107370966-chr7_27448761
chr1	15516659	svim.BND.258	N[chr7:31454059[	33	SUPP=1;SUPP_VEC=1000000000;SVLEN=0;SVTYPE=TRA;SVMETHOD=SURVIVOR1.0.7;CHR2=chr7;END=31454059;CIPOS=0,0;CIEND=0,0;STRANDS=++	0/1:11:0:13,0:++:33:TRA:svim.BND.258:NA:NA:chr1_15516659-chr7_31454059
chr5	41101842	svim.BND.6136	N[chr7:33900491[	7	SUPP=1;SUPP_VEC=1000000000;SVLEN=0;SVTYPE=TRA;SVMETHOD=SURVIVOR1.0.7;CHR2=chr7;END=33900491;CIPOS=0,0;CIEND=0,0;STRANDS=++	0/1:11:0:8,0:++:7:TRA:svim.BND.6136:NA:NA:chr5_41101842-chr7_33900491
chr25	1963620	svim.BND.10229	N[chr7:36164386[	6	SUPP=1;SUPP_VEC=1000000000;SVLEN=0;SVTYPE=TRA;SVMETHOD=SURVIVOR1.0.7;CHR2=chr7;END=36164386;CIPOS=0,0;CIEND=0,0;STRANDS=++	./.:11:0:23,0:++:6:TRA:svim.BND.10229:NA:NA:chr25_1963620-chr7_36164386
chr1	14399401	svim.BND.244	N[chr7:4301752[	41	SUPP=1;SUPP_VEC=1000000000;SVLEN=0;SVTYPE=TRA;SVMETHOD=SURVIVOR1.0.7;CHR2=chr7;END=4301752;CIPOS=0,0;CIEND=0,0;STRANDS=++	1/1:11:0:3,0:++:41:TRA:svim.BND.244:NA:NA:chr1_14399401-chr7_4301752
chr3	23546450	svim.BND.4055	N[chr7:4527336[	9	SUPP=1;SUPP_VEC=1000000000;SVLEN=0;SVTYPE=TRA;SVMETHOD=SURVIVOR1.0.7;CHR2=chr7;END=4527336;CIPOS=0,0;CIEND=0,0;STRANDS=++	./.:11:0:92,0:++:9:TRA:svim.BND.4055:NA:NA:chr3_23546450-chr7_4527336
chr1	132304604	svim.BND.1531	N[chr7:4653571[	24	SUPP=1;SUPP_VEC=1000000000;SVLEN=0;SVTYPE=TRA;SVMETHOD=SURVIVOR1.0.7;CHR2=chr7;END=4653571;CIPOS=0,0;CIEND=0,0;STRANDS=++	0/1:11:0:43,0:++:24:TRA:svim.BND.1531:NA:NA:chr1_132304604-chr7_4653571
chr3	7045943	svim.BND.3944	N[chr7:5192781[	26	SUPP=1;SUPP_VEC=1000000000;SVLEN=0;SVTYPE=TRA;SVMETHOD=SURVIVOR1.0.7;CHR2=chr7;END=5192781;CIPOS=0,0;CIEND=0,0;STRANDS=++	0/1:11:0:28,0:++:26:TRA:svim.BND.3944:NA:NA:chr3_7045943-chr7_5192781
chr3	35504643	svim.BND.4174	N[chr7:5792425[	6	SUPP=1;SUPP_VEC=1000000000;SVLEN=0;SVTYPE=TRA;SVMETHOD=SURVIVOR1.0.7;CHR2=chr7;END=5792425;CIPOS=0,0;CIEND=0,0;STRANDS=++	./.:11:0:20,0:++:6:TRA:svim.BND.4174:NA:NA:chr3_35504643-chr7_5792425
chr20	379361	svim.BND.9719	N[chr7:8539354[	6	SUPP=1;SUPP_VEC=1000000000;SVLEN=0;SVTYPE=TRA;SVMETHOD=SURVIVOR1.0.7;CHR2=chr7;END=8539354;CIPOS=0,0;CIEND=0,0;STRANDS=++	./.:11:0:84,0:++:6:TRA:svim.BND.9719:NA:NA:chr20_379361-chr7_8539354
chr3	43419715	svim.BND.4240	N[chr8:10948926[	77	SUPP=1;SUPP_VEC=1000000000;SVLEN=0;SVTYPE=TRA;SVMETHOD=SURVIVOR1.0.7;CHR2=chr8;END=10948926;CIPOS=0,0;CIEND=0,0;STRANDS=++	0/1:11:0:49,0:++:77:TRA:svim.BND.4240:NA:NA:chr3_43419715-chr8_10948926
chr2	17669970	svim.BND.2467	N[chr8:11053539[	24	SUPP=1;SUPP_VEC=1000000000;SVLEN=0;SVTYPE=TRA;SVMETHOD=SURVIVOR1.0.7;CHR2=chr8;END=11053539;CIPOS=0,0;CIEND=0,0;STRANDS=++	0/1:11:0:22,0:++:24:TRA:svim.BND.2467:NA:NA:chr2_17669970-chr8_11053539
chr1	72687829	svim.BND.787	N[chr8:12054341[	26	SUPP=1;SUPP_VEC=1000000000;SVLEN=0;SVTYPE=TRA;SVMETHOD=SURVIVOR1.0.7;CHR2=chr8;END=12054341;CIPOS=0,0;CIEND=0,0;STRANDS=++	0/1:11:0:20,0:++:26:TRA:svim.BND.787:NA:NA:chr1_72687829-chr8_12054341
chr1	15035154	svim.BND.250	N[chr8:12259770[	21	SUPP=1;SUPP_VEC=1000000000;SVLEN=0;SVTYPE=TRA;SVMETHOD=SURVIVOR1.0.7;CHR2=chr8;END=12259770;CIPOS=0,0;CIEND=0,0;STRANDS=++	0/1:11:0:5,0:++:21:TRA:svim.BND.250:NA:NA:chr1_15035154-chr8_12259770
chr2	120995010	svim.BND.3546	N[chr8:12843186[	9	SUPP=1;SUPP_VEC=1000000000;SVLEN=0;SVTYPE=TRA;SVMETHOD=SURVIVOR1.0.7;CHR2=chr8;END=12843186;CIPOS=0,0;CIEND=0,0;STRANDS=++	1/1:11:0:0,0:++:9:TRA:svim.BND.3546:NA:NA:chr2_120995010-chr8_12843186
chr14	11169559	svim.BND.8810	N[chr8:13041120[	6	SUPP=1;SUPP_VEC=1000000000;SVLEN=0;SVTYPE=TRA;SVMETHOD=SURVIVOR1.0.7;CHR2=chr8;END=13041120;CIPOS=0,0;CIEND=0,0;STRANDS=++	./.:11:0:37,0:++:6:TRA:svim.BND.8810:NA:NA:chr14_11169559-chr8_13041120
chr2	145493188	svim.BND.3781	N[chr8:14310596[	7	SUPP=1;SUPP_VEC=1000000000;SVLEN=0;SVTYPE=TRA;SVMETHOD=SURVIVOR1.0.7;CHR2=chr8;END=14310596;CIPOS=0,0;CIEND=0,0;STRANDS=++	0/1:11:0:11,0:++:7:TRA:svim.BND.3781:NA:NA:chr2_145493188-chr8_14310596
chr14	8092971	svim.BND.8787	N[chr8:14980111[	23	SUPP=1;SUPP_VEC=1000000000;SVLEN=0;SVTYPE=TRA;SVMETHOD=SURVIVOR1.0.7;CHR2=chr8;END=14980111;CIPOS=0,0;CIEND=0,0;STRANDS=++	1/1:11:0:0,0:++:23:TRA:svim.BND.8787:NA:NA:chr14_8092971-chr8_14980111
chr1	128777721	svim.BND.1498	N[chr8:15733271[	24	SUPP=1;SUPP_VEC=1000000000;SVLEN=0;SVTYPE=TRA;SVMETHOD=SURVIVOR1.0.7;CHR2=chr8;END=15733271;CIPOS=0,0;CIEND=0,0;STRANDS=++	1/1:11:0:0,0:++:24:TRA:svim.BND.1498:NA:NA:chr1_128777721-chr8_15733271
chr10	8694224	svim.BND.7801	N[chr8:16494933[	7	SUPP=1;SUPP_VEC=1000000000;SVLEN=0;SVTYPE=TRA;SVMETHOD=SURVIVOR1.0.7;CHR2=chr8;END=16494933;CIPOS=0,0;CIEND=0,0;STRANDS=++	./.:11:0:17,0:++:7:TRA:svim.BND.7801:NA:NA:chr10_8694224-chr8_16494933
chr5	9373166	svim.BND.5871	N[chr8:18470850[	22	SUPP=1;SUPP_VEC=1000000000;SVLEN=0;SVTYPE=TRA;SVMETHOD=SURVIVOR1.0.7;CHR2=chr8;END=18470850;CIPOS=0,0;CIEND=0,0;STRANDS=++	0/1:11:0:26,0:++:22:TRA:svim.BND.5871:NA:NA:chr5_9373166-chr8_18470850
chr11	2041938	svim.BND.7985	N[chr8:20793357[	28	SUPP=1;SUPP_VEC=1000000000;SVLEN=0;SVTYPE=TRA;SVMETHOD=SURVIVOR1.0.7;CHR2=chr8;END=20793357;CIPOS=0,0;CIEND=0,0;STRANDS=++	0/1:11:0:18,0:++:28:TRA:svim.BND.7985:NA:NA:chr11_2041938-chr8_20793357
chr13	7429732	svim.BND.8560	N[chr8:22414124[	7	SUPP=1;SUPP_VEC=1000000000;SVLEN=0;SVTYPE=TRA;SVMETHOD=SURVIVOR1.0.7;CHR2=chr8;END=22414124;CIPOS=0,0;CIEND=0,0;STRANDS=++	./.:11:0:53,0:++:7:TRA:svim.BND.8560:NA:NA:chr13_7429732-chr8_22414124
chr1	139029029	svim.BND.1595	N[chr8:22528413[	17	SUPP=1;SUPP_VEC=1000000000;SVLEN=0;SVTYPE=TRA;SVMETHOD=SURVIVOR1.0.7;CHR2=chr8;END=22528413;CIPOS=0,0;CIEND=0,0;STRANDS=++	0/1:11:0:33,0:++:17:TRA:svim.BND.1595:NA:NA:chr1_139029029-chr8_22528413
chr5	12471654	svim.BND.5899	N[chr8:23073976[	11	SUPP=1;SUPP_VEC=1000000000;SVLEN=0;SVTYPE=TRA;SVMETHOD=SURVIVOR1.0.7;CHR2=chr8;END=23073976;CIPOS=0,0;CIEND=0,0;STRANDS=++	1/1:11:0:2,0:++:11:TRA:svim.BND.5899:NA:NA:chr5_12471654-chr8_23073976
chr11	10680613	svim.BND.8067	N[chr8:23318689[	26	SUPP=1;SUPP_VEC=1000000000;SVLEN=0;SVTYPE=TRA;SVMETHOD=SURVIVOR1.0.7;CHR2=chr8;END=23318689;CIPOS=0,0;CIEND=0,0;STRANDS=++	1/1:11:0:6,0:++:26:TRA:svim.BND.8067:NA:NA:chr11_10680613-chr8_23318689
chr6	31740276	svim.BND.6724	N[chr8:3566200[	6	SUPP=1;SUPP_VEC=1000000000;SVLEN=0;SVTYPE=TRA;SVMETHOD=SURVIVOR1.0.7;CHR2=chr8;END=3566200;CIPOS=0,0;CIEND=0,0;STRANDS=++	./.:11:0:18,0:++:6:TRA:svim.BND.6724:NA:NA:chr6_31740276-chr8_3566200
chr1	82517246	svim.BND.879	N[chr8:4098053[	16	SUPP=1;SUPP_VEC=1000000000;SVLEN=0;SVTYPE=TRA;SVMETHOD=SURVIVOR1.0.7;CHR2=chr8;END=4098053;CIPOS=0,0;CIEND=0,0;STRANDS=++	./.:11:0:103,0:++:16:TRA:svim.BND.879:NA:NA:chr1_82517246-chr8_4098053
chr6	29822297	svim.BND.6698	N[chr9:14402809[	39	SUPP=1;SUPP_VEC=1000000000;SVLEN=0;SVTYPE=TRA;SVMETHOD=SURVIVOR1.0.7;CHR2=chr9;END=14402809;CIPOS=0,0;CIEND=0,0;STRANDS=++	1/1:11:0:0,0:++:39:TRA:svim.BND.6698:NA:NA:chr6_29822297-chr9_14402809
chr6	29852069	svim.BND.6699	N[chr9:16571915[	19	SUPP=1;SUPP_VEC=1000000000;SVLEN=0;SVTYPE=TRA;SVMETHOD=SURVIVOR1.0.7;CHR2=chr9;END=16571915;CIPOS=0,0;CIEND=0,0;STRANDS=++	./.:11:0:68,0:++:19:TRA:svim.BND.6699:NA:NA:chr6_29852069-chr9_16571915
chr2	119842419	svim.BND.3527	N[chr9:17994388[	11	SUPP=1;SUPP_VEC=1000000000;SVLEN=0;SVTYPE=TRA;SVMETHOD=SURVIVOR1.0.7;CHR2=chr9;END=17994388;CIPOS=0,0;CIEND=0,0;STRANDS=++	./.:11:0:49,0:++:11:TRA:svim.BND.3527:NA:NA:chr2_119842419-chr9_17994388
chr17	2327714	svim.BND.9368	N[chr9:18774249[	9	SUPP=1;SUPP_VEC=1000000000;SVLEN=0;SVTYPE=TRA;SVMETHOD=SURVIVOR1.0.7;CHR2=chr9;END=18774249;CIPOS=0,0;CIEND=0,0;STRANDS=++	0/1:11:0:10,0:++:9:TRA:svim.BND.9368:NA:NA:chr17_2327714-chr9_18774249
chr2	94556218	svim.BND.3223	N[chr9:1973444[	23	SUPP=1;SUPP_VEC=1000000000;SVLEN=0;SVTYPE=TRA;SVMETHOD=SURVIVOR1.0.7;CHR2=chr9;END=1973444;CIPOS=0,0;CIEND=0,0;STRANDS=++	1/1:11:0:1,0:++:23:TRA:svim.BND.3223:NA:NA:chr2_94556218-chr9_1973444
chr1	17560933	svim.BND.281	N[chr9:22146983[	13	SUPP=1;SUPP_VEC=1000000000;SVLEN=0;SVTYPE=TRA;SVMETHOD=SURVIVOR1.0.7;CHR2=chr9;END=22146983;CIPOS=0,0;CIEND=0,0;STRANDS=++	./.:11:0:28,0:++:13:TRA:svim.BND.281:NA:NA:chr1_17560933-chr9_22146983
chr17	9090251	svim.BND.9408	N[chr9:22604267[	44	SUPP=1;SUPP_VEC=1000000000;SVLEN=0;SVTYPE=TRA;SVMETHOD=SURVIVOR1.0.7;CHR2=chr9;END=22604267;CIPOS=0,0;CIEND=0,0;STRANDS=++	0/1:11:0:33,0:++:44:TRA:svim.BND.9408:NA:NA:chr17_9090251-chr9_22604267
chr3	35083282	svim.BND.4169	N[chr9:23385031[	28	SUPP=1;SUPP_VEC=1000000000;SVLEN=0;SVTYPE=TRA;SVMETHOD=SURVIVOR1.0.7;CHR2=chr9;END=23385031;CIPOS=0,0;CIEND=0,0;STRANDS=++	0/1:11:0:11,0:++:28:TRA:svim.BND.4169:NA:NA:chr3_35083282-chr9_23385031
chr2	36925726	svim.BND.2641	N[chr9:4332837[	26	SUPP=1;SUPP_VEC=1000000000;SVLEN=0;SVTYPE=TRA;SVMETHOD=SURVIVOR1.0.7;CHR2=chr9;END=4332837;CIPOS=0,0;CIEND=0,0;STRANDS=++	1/1:11:0:3,0:++:26:TRA:svim.BND.2641:NA:NA:chr2_36925726-chr9_4332837
chr5	7686109	svim.BND.5854	N[chr9:7741406[	9	SUPP=1;SUPP_VEC=1000000000;SVLEN=0;SVTYPE=TRA;SVMETHOD=SURVIVOR1.0.7;CHR2=chr9;END=7741406;CIPOS=0,0;CIEND=0,0;STRANDS=++	./.:11:0:74,0:++:9:TRA:svim.BND.5854:NA:NA:chr5_7686109-chr9_7741406
chr1	69937228	svim.BND.772	N[chr9:8988082[	27	SUPP=1;SUPP_VEC=1000000000;SVLEN=0;SVTYPE=TRA;SVMETHOD=SURVIVOR1.0.7;CHR2=chr9;END=8988082;CIPOS=0,0;CIEND=0,0;STRANDS=++	0/1:11:0:21,0:++:27:TRA:svim.BND.772:NA:NA:chr1_69937228-chr9_8988082
chr8	17778706	svim.BND.7366	N[chr9:9657194[	6	SUPP=1;SUPP_VEC=1000000000;SVLEN=0;SVTYPE=TRA;SVMETHOD=SURVIVOR1.0.7;CHR2=chr9;END=9657194;CIPOS=0,0;CIEND=0,0;STRANDS=++	./.:11:0:35,0:++:6:TRA:svim.BND.7366:NA:NA:chr8_17778706-chr9_9657194
chr2	100881175	svim.BND.3283	N[chrM:15826[	22	SUPP=1;SUPP_VEC=1000000000;SVLEN=0;SVTYPE=TRA;SVMETHOD=SURVIVOR1.0.7;CHR2=chrM;END=15826;CIPOS=0,0;CIEND=0,0;STRANDS=++	1/1:11:0:1,0:++:22:TRA:svim.BND.3283:NA:NA:chr2_100881175-chrM_15826
chr23	5923774	svim.BND.10121	N[chrUn_NW_020110160v1:26206[	6	SUPP=1;SUPP_VEC=1000000000;SVLEN=0;SVTYPE=TRA;SVMETHOD=SURVIVOR1.0.7;CHR2=chrUn_NW_020110160v1;END=26206;CIPOS=0,0;CIEND=0,0;STRANDS=++	./.:11:0:27,0:++:6:TRA:svim.BND.10121:NA:NA:chr23_5923774-chrUn_NW_020110160v1_26206
chr31	2084921	svim.BND.10778	N[chrUn_NW_020110165v1:852645[	5	SUPP=1;SUPP_VEC=1000000000;SVLEN=0;SVTYPE=TRA;SVMETHOD=SURVIVOR1.0.7;CHR2=chrUn_NW_020110165v1;END=852645;CIPOS=0,0;CIEND=0,0;STRANDS=++	0/1:11:0:5,0:++:5:TRA:svim.BND.10778:NA:NA:chr31_2084921-chrUn_NW_020110165v1_852645
chr25	634294	svim.BND.10209	N[chrUn_NW_020110167v1:1421056[	56	SUPP=1;SUPP_VEC=1000000000;SVLEN=0;SVTYPE=TRA;SVMETHOD=SURVIVOR1.0.7;CHR2=chrUn_NW_020110167v1;END=1421056;CIPOS=0,0;CIEND=0,0;STRANDS=++	1/1:11:0:0,0:++:56:TRA:svim.BND.10209:NA:NA:chr25_634294-chrUn_NW_020110167v1_1421056
chr10	21077663	svim.BND.7932	N[chrUn_NW_020110167v1:334556[	10	SUPP=1;SUPP_VEC=1000000000;SVLEN=0;SVTYPE=TRA;SVMETHOD=SURVIVOR1.0.7;CHR2=chrUn_NW_020110167v1;END=334556;CIPOS=0,0;CIEND=0,0;STRANDS=++	1/1:11:0:0,0:++:10:TRA:svim.BND.7932:NA:NA:chr10_21077663-chrUn_NW_020110167v1_334556
chr5	19956700	svim.BND.5979	N[chrZ:14745285[	21	SUPP=1;SUPP_VEC=1000000000;SVLEN=0;SVTYPE=TRA;SVMETHOD=SURVIVOR1.0.7;CHR2=chrZ;END=14745285;CIPOS=0,0;CIEND=0,0;STRANDS=++	0/1:11:0:19,0:++:21:TRA:svim.BND.5979:NA:NA:chr5_19956700-chrZ_14745285
chr1	104509482	svim.BND.1176	N[chrZ:16434164[	9	SUPP=1;SUPP_VEC=1000000000;SVLEN=0;SVTYPE=TRA;SVMETHOD=SURVIVOR1.0.7;CHR2=chrZ;END=16434164;CIPOS=0,0;CIEND=0,0;STRANDS=++	0/1:11:0:15,0:++:9:TRA:svim.BND.1176:NA:NA:chr1_104509482-chrZ_16434164
chr3	78182081	svim.BND.4564	N[chrZ:16451035[	8	SUPP=1;SUPP_VEC=1000000000;SVLEN=0;SVTYPE=TRA;SVMETHOD=SURVIVOR1.0.7;CHR2=chrZ;END=16451035;CIPOS=0,0;CIEND=0,0;STRANDS=++	./.:11:0:32,0:++:8:TRA:svim.BND.4564:NA:NA:chr3_78182081-chrZ_16451035
chr6	32756241	svim.BND.6735	N[chrZ:16701407[	16	SUPP=1;SUPP_VEC=1000000000;SVLEN=0;SVTYPE=TRA;SVMETHOD=SURVIVOR1.0.7;CHR2=chrZ;END=16701407;CIPOS=0,0;CIEND=0,0;STRANDS=++	./.:11:0:42,0:++:16:TRA:svim.BND.6735:NA:NA:chr6_32756241-chrZ_16701407
chr4	15352708	svim.BND.5042	N[chrZ:19138337[	16	SUPP=1;SUPP_VEC=1000000000;SVLEN=0;SVTYPE=TRA;SVMETHOD=SURVIVOR1.0.7;CHR2=chrZ;END=19138337;CIPOS=0,0;CIEND=0,0;STRANDS=++	./.:11:0:38,0:++:16:TRA:svim.BND.5042:NA:NA:chr4_15352708-chrZ_19138337
chr17	7182232	svim.BND.9398	N[chrZ:20206701[	54	SUPP=1;SUPP_VEC=1000000000;SVLEN=0;SVTYPE=TRA;SVMETHOD=SURVIVOR1.0.7;CHR2=chrZ;END=20206701;CIPOS=0,0;CIEND=0,0;STRANDS=++	0/1:11:0:39,0:++:54:TRA:svim.BND.9398:NA:NA:chr17_7182232-chrZ_20206701
chr3	59920745	svim.BND.4366	N[chrZ:22818085[	9	SUPP=1;SUPP_VEC=1000000000;SVLEN=0;SVTYPE=TRA;SVMETHOD=SURVIVOR1.0.7;CHR2=chrZ;END=22818085;CIPOS=0,0;CIEND=0,0;STRANDS=++	1/1:11:0:0,0:++:9:TRA:svim.BND.4366:NA:NA:chr3_59920745-chrZ_22818085
chr3	22758259	svim.BND.4053	N[chrZ:26780898[	9	SUPP=1;SUPP_VEC=1000000000;SVLEN=0;SVTYPE=TRA;SVMETHOD=SURVIVOR1.0.7;CHR2=chrZ;END=26780898;CIPOS=0,0;CIEND=0,0;STRANDS=++	./.:11:0:78,0:++:9:TRA:svim.BND.4053:NA:NA:chr3_22758259-chrZ_26780898
chr7	26344413	svim.BND.6995	N[chrZ:2713089[	19	SUPP=1;SUPP_VEC=1000000000;SVLEN=0;SVTYPE=TRA;SVMETHOD=SURVIVOR1.0.7;CHR2=chrZ;END=2713089;CIPOS=0,0;CIEND=0,0;STRANDS=++	0/1:11:0:5,0:++:19:TRA:svim.BND.6995:NA:NA:chr7_26344413-chrZ_2713089
chr7	16246374	svim.BND.6904	N[chrZ:27805078[	47	SUPP=1;SUPP_VEC=1000000000;SVLEN=0;SVTYPE=TRA;SVMETHOD=SURVIVOR1.0.7;CHR2=chrZ;END=27805078;CIPOS=0,0;CIEND=0,0;STRANDS=++	0/1:11:0:45,0:++:47:TRA:svim.BND.6904:NA:NA:chr7_16246374-chrZ_27805078
chr2	52866976	svim.BND.2817	N[chrZ:28868762[	19	SUPP=1;SUPP_VEC=1000000000;SVLEN=0;SVTYPE=TRA;SVMETHOD=SURVIVOR1.0.7;CHR2=chrZ;END=28868762;CIPOS=0,0;CIEND=0,0;STRANDS=++	0/1:11:0:14,0:++:19:TRA:svim.BND.2817:NA:NA:chr2_52866976-chrZ_28868762
chr2	41249217	svim.BND.2681	N[chrZ:29493545[	6	SUPP=1;SUPP_VEC=1000000000;SVLEN=0;SVTYPE=TRA;SVMETHOD=SURVIVOR1.0.7;CHR2=chrZ;END=29493545;CIPOS=0,0;CIEND=0,0;STRANDS=++	0/1:11:0:10,0:++:6:TRA:svim.BND.2681:NA:NA:chr2_41249217-chrZ_29493545
chr2	17450864	svim.BND.2462	N[chrZ:29976724[	38	SUPP=1;SUPP_VEC=1000000000;SVLEN=0;SVTYPE=TRA;SVMETHOD=SURVIVOR1.0.7;CHR2=chrZ;END=29976724;CIPOS=0,0;CIEND=0,0;STRANDS=++	0/1:11:0:61,0:++:38:TRA:svim.BND.2462:NA:NA:chr2_17450864-chrZ_29976724
chr2	20800919	svim.BND.2511	N[chrZ:30804559[	21	SUPP=1;SUPP_VEC=1000000000;SVLEN=0;SVTYPE=TRA;SVMETHOD=SURVIVOR1.0.7;CHR2=chrZ;END=30804559;CIPOS=0,0;CIEND=0,0;STRANDS=++	1/1:11:0:0,0:++:21:TRA:svim.BND.2511:NA:NA:chr2_20800919-chrZ_30804559
chr2	113547864	svim.BND.3476	N[chrZ:31573945[	17	SUPP=1;SUPP_VEC=1000000000;SVLEN=0;SVTYPE=TRA;SVMETHOD=SURVIVOR1.0.7;CHR2=chrZ;END=31573945;CIPOS=0,0;CIEND=0,0;STRANDS=++	1/1:11:0:1,0:++:17:TRA:svim.BND.3476:NA:NA:chr2_113547864-chrZ_31573945
chr5	31992054	svim.BND.6069	N[chrZ:34672432[	18	SUPP=1;SUPP_VEC=1000000000;SVLEN=0;SVTYPE=TRA;SVMETHOD=SURVIVOR1.0.7;CHR2=chrZ;END=34672432;CIPOS=0,0;CIEND=0,0;STRANDS=++	1/1:11:0:2,0:++:18:TRA:svim.BND.6069:NA:NA:chr5_31992054-chrZ_34672432
chr2	120544543	svim.BND.3537	N[chrZ:3899707[	28	SUPP=1;SUPP_VEC=1000000000;SVLEN=0;SVTYPE=TRA;SVMETHOD=SURVIVOR1.0.7;CHR2=chrZ;END=3899707;CIPOS=0,0;CIEND=0,0;STRANDS=++	1/1:11:0:0,0:++:28:TRA:svim.BND.3537:NA:NA:chr2_120544543-chrZ_3899707
chr3	64866642	svim.BND.4437	N[chrZ:40120008[	8	SUPP=1;SUPP_VEC=1000000000;SVLEN=0;SVTYPE=TRA;SVMETHOD=SURVIVOR1.0.7;CHR2=chrZ;END=40120008;CIPOS=0,0;CIEND=0,0;STRANDS=++	1/1:11:0:0,0:++:8:TRA:svim.BND.4437:NA:NA:chr3_64866642-chrZ_40120008
chr19	9757726	svim.BND.9711	N[chrZ:40346104[	18	SUPP=1;SUPP_VEC=1000000000;SVLEN=0;SVTYPE=TRA;SVMETHOD=SURVIVOR1.0.7;CHR2=chrZ;END=40346104;CIPOS=0,0;CIEND=0,0;STRANDS=++	1/1:11:0:3,0:++:18:TRA:svim.BND.9711:NA:NA:chr19_9757726-chrZ_40346104
chr2	65003871	svim.BND.2935	N[chrZ:42288887[	17	SUPP=1;SUPP_VEC=1000000000;SVLEN=0;SVTYPE=TRA;SVMETHOD=SURVIVOR1.0.7;CHR2=chrZ;END=42288887;CIPOS=0,0;CIEND=0,0;STRANDS=++	0/1:11:0:38,0:++:17:TRA:svim.BND.2935:NA:NA:chr2_65003871-chrZ_42288887
chr14	14002592	svim.BND.8843	N[chrZ:43227154[	14	SUPP=1;SUPP_VEC=1000000000;SVLEN=0;SVTYPE=TRA;SVMETHOD=SURVIVOR1.0.7;CHR2=chrZ;END=43227154;CIPOS=0,0;CIEND=0,0;STRANDS=++	./.:11:0:167,0:++:14:TRA:svim.BND.8843:NA:NA:chr14_14002592-chrZ_43227154
chr2	1522003	svim.BND.2335	N[chrZ:46359608[	34	SUPP=1;SUPP_VEC=1000000000;SVLEN=0;SVTYPE=TRA;SVMETHOD=SURVIVOR1.0.7;CHR2=chrZ;END=46359608;CIPOS=0,0;CIEND=0,0;STRANDS=++	./.:11:0:72,0:++:34:TRA:svim.BND.2335:NA:NA:chr2_1522003-chrZ_46359608
chr2	65416802	svim.BND.2942	N[chrZ:50743305[	8	SUPP=1;SUPP_VEC=1000000000;SVLEN=0;SVTYPE=TRA;SVMETHOD=SURVIVOR1.0.7;CHR2=chrZ;END=50743305;CIPOS=0,0;CIEND=0,0;STRANDS=++	0/1:11:0:10,0:++:8:TRA:svim.BND.2942:NA:NA:chr2_65416802-chrZ_50743305
chr1	17284650	svim.BND.277	N[chrZ:55813862[	56	SUPP=1;SUPP_VEC=1000000000;SVLEN=0;SVTYPE=TRA;SVMETHOD=SURVIVOR1.0.7;CHR2=chrZ;END=55813862;CIPOS=0,0;CIEND=0,0;STRANDS=++	1/1:11:0:2,0:++:56:TRA:svim.BND.277:NA:NA:chr1_17284650-chrZ_55813862
chr4	2279633	svim.BND.4930	N[chrZ:57447258[	18	SUPP=1;SUPP_VEC=1000000000;SVLEN=0;SVTYPE=TRA;SVMETHOD=SURVIVOR1.0.7;CHR2=chrZ;END=57447258;CIPOS=0,0;CIEND=0,0;STRANDS=++	0/1:11:0:20,0:++:18:TRA:svim.BND.4930:NA:NA:chr4_2279633-chrZ_57447258
chr6	1598744	svim.BND.6389	N[chrZ:59233580[	23	SUPP=1;SUPP_VEC=1000000000;SVLEN=0;SVTYPE=TRA;SVMETHOD=SURVIVOR1.0.7;CHR2=chrZ;END=59233580;CIPOS=0,0;CIEND=0,0;STRANDS=++	0/1:11:0:33,0:++:23:TRA:svim.BND.6389:NA:NA:chr6_1598744-chrZ_59233580
chr21	5599861	svim.BND.9945	N[chrZ:62585688[	21	SUPP=1;SUPP_VEC=1000000000;SVLEN=0;SVTYPE=TRA;SVMETHOD=SURVIVOR1.0.7;CHR2=chrZ;END=62585688;CIPOS=0,0;CIEND=0,0;STRANDS=++	1/1:11:0:0,0:++:21:TRA:svim.BND.9945:NA:NA:chr21_5599861-chrZ_62585688
chr2	131580897	svim.BND.3662	N[chrZ:63121336[	24	SUPP=1;SUPP_VEC=1000000000;SVLEN=0;SVTYPE=TRA;SVMETHOD=SURVIVOR1.0.7;CHR2=chrZ;END=63121336;CIPOS=0,0;CIEND=0,0;STRANDS=++	0/1:11:0:7,0:++:24:TRA:svim.BND.3662:NA:NA:chr2_131580897-chrZ_63121336
chr12	8834206	svim.BND.8365	N[chrZ:63947752[	27	SUPP=1;SUPP_VEC=1000000000;SVLEN=0;SVTYPE=TRA;SVMETHOD=SURVIVOR1.0.7;CHR2=chrZ;END=63947752;CIPOS=0,0;CIEND=0,0;STRANDS=++	0/1:11:0:46,0:++:27:TRA:svim.BND.8365:NA:NA:chr12_8834206-chrZ_63947752
chr1	39395324	svim.BND.501	N[chrZ:63981518[	7	SUPP=1;SUPP_VEC=1000000000;SVLEN=0;SVTYPE=TRA;SVMETHOD=SURVIVOR1.0.7;CHR2=chrZ;END=63981518;CIPOS=0,0;CIEND=0,0;STRANDS=++	./.:11:0:28,0:++:7:TRA:svim.BND.501:NA:NA:chr1_39395324-chrZ_63981518
chr7	23323924	svim.BND.6962	N[chrZ:64193395[	14	SUPP=1;SUPP_VEC=1000000000;SVLEN=0;SVTYPE=TRA;SVMETHOD=SURVIVOR1.0.7;CHR2=chrZ;END=64193395;CIPOS=0,0;CIEND=0,0;STRANDS=++	0/1:11:0:6,0:++:14:TRA:svim.BND.6962:NA:NA:chr7_23323924-chrZ_64193395
chr26	2600244	svim.BND.10291	N[chrZ:64574080[	9	SUPP=1;SUPP_VEC=1000000000;SVLEN=0;SVTYPE=TRA;SVMETHOD=SURVIVOR1.0.7;CHR2=chrZ;END=64574080;CIPOS=0,0;CIEND=0,0;STRANDS=++	0/1:11:0:6,0:++:9:TRA:svim.BND.10291:NA:NA:chr26_2600244-chrZ_64574080
chr10	2941225	svim.BND.7763	N[chrZ:65310765[	14	SUPP=1;SUPP_VEC=1000000000;SVLEN=0;SVTYPE=TRA;SVMETHOD=SURVIVOR1.0.7;CHR2=chrZ;END=65310765;CIPOS=0,0;CIEND=0,0;STRANDS=++	1/1:11:0:0,0:++:14:TRA:svim.BND.7763:NA:NA:chr10_2941225-chrZ_65310765
chr3	1574874	svim.BND.3886	N[chrZ:66054653[	14	SUPP=1;SUPP_VEC=1000000000;SVLEN=0;SVTYPE=TRA;SVMETHOD=SURVIVOR1.0.7;CHR2=chrZ;END=66054653;CIPOS=0,0;CIEND=0,0;STRANDS=++	./.:11:0:35,0:++:14:TRA:svim.BND.3886:NA:NA:chr3_1574874-chrZ_66054653
chr2	82456538	svim.BND.3120	N[chrZ:67507845[	19	SUPP=1;SUPP_VEC=1000000000;SVLEN=0;SVTYPE=TRA;SVMETHOD=SURVIVOR1.0.7;CHR2=chrZ;END=67507845;CIPOS=0,0;CIEND=0,0;STRANDS=++	0/1:11:0:32,0:++:19:TRA:svim.BND.3120:NA:NA:chr2_82456538-chrZ_67507845
chr8	5080069	svim.BND.7149	N[chrZ:71779013[	8	SUPP=1;SUPP_VEC=1000000000;SVLEN=0;SVTYPE=TRA;SVMETHOD=SURVIVOR1.0.7;CHR2=chrZ;END=71779013;CIPOS=0,0;CIEND=0,0;STRANDS=++	./.:11:0:39,0:++:8:TRA:svim.BND.7149:NA:NA:chr8_5080069-chrZ_71779013
chr4	36504903	svim.BND.5240	N[chrZ:73213343[	7	SUPP=1;SUPP_VEC=1000000000;SVLEN=0;SVTYPE=TRA;SVMETHOD=SURVIVOR1.0.7;CHR2=chrZ;END=73213343;CIPOS=0,0;CIEND=0,0;STRANDS=++	./.:11:0:31,0:++:7:TRA:svim.BND.5240:NA:NA:chr4_36504903-chrZ_73213343
chr2	107540898	svim.BND.3411	N[chrZ:7562862[	6	SUPP=1;SUPP_VEC=1000000000;SVLEN=0;SVTYPE=TRA;SVMETHOD=SURVIVOR1.0.7;CHR2=chrZ;END=7562862;CIPOS=0,0;CIEND=0,0;STRANDS=++	0/1:11:0:6,0:++:6:TRA:svim.BND.3411:NA:NA:chr2_107540898-chrZ_7562862
chr3	2712134	svim.BND.3905	N[chrZ:79643846[	8	SUPP=1;SUPP_VEC=1000000000;SVLEN=0;SVTYPE=TRA;SVMETHOD=SURVIVOR1.0.7;CHR2=chrZ;END=79643846;CIPOS=0,0;CIEND=0,0;STRANDS=++	0/1:11:0:2,0:++:8:TRA:svim.BND.3905:NA:NA:chr3_2712134-chrZ_79643846
chr4	18207606	16152	N[chrZ:8977230[	19	SUPP=1;SUPP_VEC=1000000000;SVLEN=0;SVTYPE=TRA;SVMETHOD=SURVIVOR1.0.7;CHR2=chrZ;END=8977230;CIPOS=0,0;CIEND=0,0;STRANDS=++	./.:11:0:36,0:++:19:TRA:16152:NA:NA:chr4_18207606-chrZ_8977230
chr19	3819260	svim.BND.9633	N[chrZ:8990671[	22	SUPP=1;SUPP_VEC=1000000000;SVLEN=0;SVTYPE=TRA;SVMETHOD=SURVIVOR1.0.7;CHR2=chrZ;END=8990671;CIPOS=0,0;CIEND=0,0;STRANDS=++	1/1:11:0:2,0:++:22:TRA:svim.BND.9633:NA:NA:chr19_3819260-chrZ_8990671
chr1	181194356	svim.DEL.2532	<DEL>	99	SUPP=1;SUPP_VEC=1000000000;SVLEN=-100;SVTYPE=DEL;SVMETHOD=SURVIVOR1.0.7;CHR2=chr1;END=181194456;CIPOS=0,0;CIEND=0,0;STRANDS=+-	1/1:11:100:1,0:+-:99:DEL:svim.DEL.2532:NA:NA:chr1_181194356-chr1_181194456
chr18	10966134	svim.DEL.10544	<DEL>	24	SUPP=1;SUPP_VEC=1000000000;SVLEN=-100;SVTYPE=DEL;SVMETHOD=SURVIVOR1.0.7;CHR2=chr18;END=10966234;CIPOS=0,0;CIEND=0,0;STRANDS=+-	./.:11:100:64,0:+-:24:DEL:svim.DEL.10544:NA:NA:chr18_10966134-chr18_10966234
chr2	58151460	svim.DEL.3537	<DEL>	23	SUPP=1;SUPP_VEC=1000000000;SVLEN=-100;SVTYPE=DEL;SVMETHOD=SURVIVOR1.0.7;CHR2=chr2;END=58151560;CIPOS=0,0;CIEND=0,0;STRANDS=+-	1/1:11:100:0,0:+-:23:DEL:svim.DEL.3537:NA:NA:chr2_58151460-chr2_58151560
chr25	1936726	svim.DEL.11578	<DEL>	58	SUPP=1;SUPP_VEC=1000000000;SVLEN=-100;SVTYPE=DEL;SVMETHOD=SURVIVOR1.0.7;CHR2=chr25;END=1936826;CIPOS=0,0;CIEND=0,0;STRANDS=+-	1/1:11:100:4,0:+-:58:DEL:svim.DEL.11578:NA:NA:chr25_1936726-chr25_1936826
chr4	87756000	svim.DEL.7098	<DEL>	9	SUPP=1;SUPP_VEC=1000000000;SVLEN=-100;SVTYPE=DEL;SVMETHOD=SURVIVOR1.0.7;CHR2=chr4;END=87756100;CIPOS=0,0;CIEND=0,0;STRANDS=+-	1/1:11:100:0,0:+-:9:DEL:svim.DEL.7098:NA:NA:chr4_87756000-chr4_87756100
chr5	57880470	svim.DEL.7831	<DEL>	30	SUPP=1;SUPP_VEC=1000000000;SVLEN=-100;SVTYPE=DEL;SVMETHOD=SURVIVOR1.0.7;CHR2=chr5;END=57880570;CIPOS=0,0;CIEND=0,0;STRANDS=+-	1/1:11:100:4,0:+-:30:DEL:svim.DEL.7831:NA:NA:chr5_57880470-chr5_57880570
chr1	12665830	svim.INS.9288	<INS>	6	SUPP=1;SUPP_VEC=1000000000;SVLEN=100;SVTYPE=INS;SVMETHOD=SURVIVOR1.0.7;CHR2=chr1;END=12665830;CIPOS=0,0;CIEND=0,0;STRANDS=+-	1/1:11:100:0,0:+-:6:INS:svim.INS.9288:NA:NA:chr1_12665830-chr1_12665830
chr13	11544881	svim.INS.599410	<INS>	12	SUPP=1;SUPP_VEC=1000000000;SVLEN=100;SVTYPE=INS;SVMETHOD=SURVIVOR1.0.7;CHR2=chr13;END=11544881;CIPOS=0,0;CIEND=0,0;STRANDS=+-	./.:11:100:37,0:+-:12:INS:svim.INS.599410:NA:NA:chr13_11544881-chr13_11544881
chr2	76178715	svim.INS.199001	<INS>	13	SUPP=1;SUPP_VEC=1000000000;SVLEN=100;SVTYPE=INS;SVMETHOD=SURVIVOR1.0.7;CHR2=chr2;END=76178715;CIPOS=0,0;CIEND=0,0;STRANDS=+-	1/1:11:100:0,0:+-:13:INS:svim.INS.199001:NA:NA:chr2_76178715-chr2_76178715
chr24	5383003	svim.INS.688032	<INS>	6	SUPP=1;SUPP_VEC=1000000000;SVLEN=100;SVTYPE=INS;SVMETHOD=SURVIVOR1.0.7;CHR2=chr24;END=5383003;CIPOS=0,0;CIEND=0,0;STRANDS=+-	./.:11:100:47,0:+-:6:INS:svim.INS.688032:NA:NA:chr24_5383003-chr24_5383003
chr3	90182584	svim.INS.319169	<INS>	7	SUPP=1;SUPP_VEC=1000000000;SVLEN=100;SVTYPE=INS;SVMETHOD=SURVIVOR1.0.7;CHR2=chr3;END=90182584;CIPOS=0,0;CIEND=0,0;STRANDS=+-	./.:11:100:33,0:+-:7:INS:svim.INS.319169:NA:NA:chr3_90182584-chr3_90182584
chr4	76126432	svim.INS.389429	<INS>	8	SUPP=1;SUPP_VEC=1000000000;SVLEN=100;SVTYPE=INS;SVMETHOD=SURVIVOR1.0.7;CHR2=chr4;END=76126432;CIPOS=0,0;CIEND=0,0;STRANDS=+-	./.:11:100:75,0:+-:8:INS:svim.INS.389429:NA:NA:chr4_76126432-chr4_76126432
chr4	88634913	svim.INS.398479	<INS>	7	SUPP=1;SUPP_VEC=1000000000;SVLEN=100;SVTYPE=INS;SVMETHOD=SURVIVOR1.0.7;CHR2=chr4;END=88634913;CIPOS=0,0;CIEND=0,0;STRANDS=+-	./.:11:100:30,0:+-:7:INS:svim.INS.398479:NA:NA:chr4_88634913-chr4_88634913
chr7	25637061	svim.INS.493756	<INS>	7	SUPP=1;SUPP_VEC=1000000000;SVLEN=100;SVTYPE=INS;SVMETHOD=SURVIVOR1.0.7;CHR2=chr7;END=25637061;CIPOS=0,0;CIEND=0,0;STRANDS=+-	./.:11:100:24,0:+-:7:INS:svim.INS.493756:NA:NA:chr7_25637061-chr7_25637061
chr9	18116939	svim.INS.539024	<INS>	8	SUPP=1;SUPP_VEC=1000000000;SVLEN=100;SVTYPE=INS;SVMETHOD=SURVIVOR1.0.7;CHR2=chr9;END=18116939;CIPOS=0,0;CIEND=0,0;STRANDS=+-	./.:11:100:32,0:+-:8:INS:svim.INS.539024:NA:NA:chr9_18116939-chr9_18116939
chrZ	49995061	svim.INS.745515	<INS>	7	SUPP=1;SUPP_VEC=1000000000;SVLEN=100;SVTYPE=INS;SVMETHOD=SURVIVOR1.0.7;CHR2=chrZ;END=49995061;CIPOS=0,0;CIEND=0,0;STRANDS=+-	./.:11:100:55,0:+-:7:INS:svim.INS.745515:NA:NA:chrZ_49995061-chrZ_49995061
chr25	1558172	svim.DEL.11527	<DEL>	22	SUPP=1;SUPP_VEC=1000000000;SVLEN=-1001;SVTYPE=DEL;SVMETHOD=SURVIVOR1.0.7;CHR2=chr25;END=1559173;CIPOS=0,0;CIEND=0,0;STRANDS=+-	0/1:11:1001:26,0:+-:22:DEL:svim.DEL.11527:NA:NA:chr25_1558172-chr25_1559173
chr11	13657621	svim.INS.570102	<INS>	6	SUPP=1;SUPP_VEC=1000000000;SVLEN=1001;SVTYPE=INS;SVMETHOD=SURVIVOR1.0.7;CHR2=chr11;END=13657621;CIPOS=0,0;CIEND=0,0;STRANDS=+-	./.:11:1001:26,0:+-:6:INS:svim.INS.570102:NA:NA:chr11_13657621-chr11_13657621
chr4	62367743	svim.DEL.6745	<DEL>	8	SUPP=1;SUPP_VEC=1000000000;SVLEN=-1008;SVTYPE=DEL;SVMETHOD=SURVIVOR1.0.7;CHR2=chr4;END=62368751;CIPOS=0,0;CIEND=0,0;STRANDS=+-	0/1:11:1008:7,0:+-:8:DEL:svim.DEL.6745:NA:NA:chr4_62367743-chr4_62368751
chr1	176757364	svim.DEL.2458	<DEL>	16	SUPP=1;SUPP_VEC=1000000000;SVLEN=-101;SVTYPE=DEL;SVMETHOD=SURVIVOR1.0.7;CHR2=chr1;END=176757465;CIPOS=0,0;CIEND=0,0;STRANDS=+-	1/1:11:101:1,0:+-:16:DEL:svim.DEL.2458:NA:NA:chr1_176757364-chr1_176757465
chr7	32032187	svim.DEL.8480	<DEL>	52	SUPP=1;SUPP_VEC=1000000000;SVLEN=-101;SVTYPE=DEL;SVMETHOD=SURVIVOR1.0.7;CHR2=chr7;END=32032288;CIPOS=0,0;CIEND=0,0;STRANDS=+-	1/1:11:101:2,0:+-:52:DEL:svim.DEL.8480:NA:NA:chr7_32032187-chr7_32032288
chr1	80225574	svim.INS.58825	<INS>	10	SUPP=1;SUPP_VEC=1000000000;SVLEN=101;SVTYPE=INS;SVMETHOD=SURVIVOR1.0.7;CHR2=chr1;END=80225574;CIPOS=0,0;CIEND=0,0;STRANDS=+-	./.:11:101:92,0:+-:10:INS:svim.INS.58825:NA:NA:chr1_80225574-chr1_80225574
chr2	251329	svim.INS.142941	<INS>	13	SUPP=1;SUPP_VEC=1000000000;SVLEN=101;SVTYPE=INS;SVMETHOD=SURVIVOR1.0.7;CHR2=chr2;END=251329;CIPOS=0,0;CIEND=0,0;STRANDS=+-	0/1:11:101:21,0:+-:13:INS:svim.INS.142941:NA:NA:chr2_251329-chr2_251329
chr3	17108524	svim.INS.265700	<INS>	8	SUPP=1;SUPP_VEC=1000000000;SVLEN=101;SVTYPE=INS;SVMETHOD=SURVIVOR1.0.7;CHR2=chr3;END=17108524;CIPOS=0,0;CIEND=0,0;STRANDS=+-	./.:11:101:101,0:+-:8:INS:svim.INS.265700:NA:NA:chr3_17108524-chr3_17108524
chr3	3459091	svim.INS.254960	<INS>	6	SUPP=1;SUPP_VEC=1000000000;SVLEN=101;SVTYPE=INS;SVMETHOD=SURVIVOR1.0.7;CHR2=chr3;END=3459091;CIPOS=0,0;CIEND=0,0;STRANDS=+-	./.:11:101:23,0:+-:6:INS:svim.INS.254960:NA:NA:chr3_3459091-chr3_3459091
chr8	7706527	svim.INS.508242	<INS>	7	SUPP=1;SUPP_VEC=1000000000;SVLEN=101;SVTYPE=INS;SVMETHOD=SURVIVOR1.0.7;CHR2=chr8;END=7706527;CIPOS=0,0;CIEND=0,0;STRANDS=+-	./.:11:101:25,0:+-:7:INS:svim.INS.508242:NA:NA:chr8_7706527-chr8_7706527
chr8	8387580	svim.INS.508842	<INS>	6	SUPP=1;SUPP_VEC=1000000000;SVLEN=101;SVTYPE=INS;SVMETHOD=SURVIVOR1.0.7;CHR2=chr8;END=8387580;CIPOS=0,0;CIEND=0,0;STRANDS=+-	./.:11:101:111,0:+-:6:INS:svim.INS.508842:NA:NA:chr8_8387580-chr8_8387580
chr1	68803364	svim.DEL.1032	<DEL>	68	SUPP=1;SUPP_VEC=1000000000;SVLEN=-1012;SVTYPE=DEL;SVMETHOD=SURVIVOR1.0.7;CHR2=chr1;END=68804376;CIPOS=0,0;CIEND=0,0;STRANDS=+-	0/1:11:1012:62,0:+-:68:DEL:svim.DEL.1032:NA:NA:chr1_68803364-chr1_68804376
chr1	163021445	svim.BND.1936	[chr1:173157652[N	14	SUPP=1;SUPP_VEC=1000000000;SVLEN=10136207;SVTYPE=INV;SVMETHOD=SURVIVOR1.0.7;CHR2=chr1;END=173157652;CIPOS=0,0;CIEND=0,0;STRANDS=++	./.:11:10136207:73,0:++:14:INV:svim.BND.1936:NA:NA:chr1_163021445-chr1_173157652
chr13	9098988	svim.INS.597501	<INS>	9	SUPP=1;SUPP_VEC=1000000000;SVLEN=1018;SVTYPE=INS;SVMETHOD=SURVIVOR1.0.7;CHR2=chr13;END=9098988;CIPOS=0,0;CIEND=0,0;STRANDS=+-	./.:11:1018:43,0:+-:9:INS:svim.INS.597501:NA:NA:chr13_9098988-chr13_9098988
chr4	22958778	svim.DEL.6348	<DEL>	6	SUPP=1;SUPP_VEC=1000000000;SVLEN=-102;SVTYPE=DEL;SVMETHOD=SURVIVOR1.0.7;CHR2=chr4;END=22958880;CIPOS=0,0;CIEND=0,0;STRANDS=+-	0/1:11:102:8,0:+-:6:DEL:svim.DEL.6348:NA:NA:chr4_22958778-chr4_22958880
chr4	62924672	svim.DEL.6751	<DEL>	29	SUPP=1;SUPP_VEC=1000000000;SVLEN=-102;SVTYPE=DEL;SVMETHOD=SURVIVOR1.0.7;CHR2=chr4;END=62924774;CIPOS=0,0;CIEND=0,0;STRANDS=+-	1/1:11:102:1,0:+-:29:DEL:svim.DEL.6751:NA:NA:chr4_62924672-chr4_62924774
chr5	1924090	svim.DEL.7309	<DEL>	37	SUPP=1;SUPP_VEC=1000000000;SVLEN=-102;SVTYPE=DEL;SVMETHOD=SURVIVOR1.0.7;CHR2=chr5;END=1924192;CIPOS=0,0;CIEND=0,0;STRANDS=+-	0/1:11:102:15,0:+-:37:DEL:svim.DEL.7309:NA:NA:chr5_1924090-chr5_1924192
chr9	22715936	svim.DEL.9011	<DEL>	62	SUPP=1;SUPP_VEC=1000000000;SVLEN=-102;SVTYPE=DEL;SVMETHOD=SURVIVOR1.0.7;CHR2=chr9;END=22716038;CIPOS=0,0;CIEND=0,0;STRANDS=+-	1/1:11:102:2,0:+-:62:DEL:svim.DEL.9011:NA:NA:chr9_22715936-chr9_22716038
chr9	7913913	svim.DEL.8889	<DEL>	11	SUPP=1;SUPP_VEC=1000000000;SVLEN=-102;SVTYPE=DEL;SVMETHOD=SURVIVOR1.0.7;CHR2=chr9;END=7914015;CIPOS=0,0;CIEND=0,0;STRANDS=+-	1/1:11:102:2,0:+-:11:DEL:svim.DEL.8889:NA:NA:chr9_7913913-chr9_7914015
chrZ	69827145	svim.DEL.15274	<DEL>	28	SUPP=1;SUPP_VEC=1000000000;SVLEN=-102;SVTYPE=DEL;SVMETHOD=SURVIVOR1.0.7;CHR2=chrZ;END=69827247;CIPOS=0,0;CIEND=0,0;STRANDS=+-	1/1:11:102:0,0:+-:28:DEL:svim.DEL.15274:NA:NA:chrZ_69827145-chrZ_69827247
chr1	102399061	svim.INS.74527	<INS>	18	SUPP=1;SUPP_VEC=1000000000;SVLEN=102;SVTYPE=INS;SVMETHOD=SURVIVOR1.0.7;CHR2=chr1;END=102399061;CIPOS=0,0;CIEND=0,0;STRANDS=+-	1/1:11:102:3,0:+-:18:INS:svim.INS.74527:NA:NA:chr1_102399061-chr1_102399061
chr1	18600444	svim.INS.13635	<INS>	7	SUPP=1;SUPP_VEC=1000000000;SVLEN=102;SVTYPE=INS;SVMETHOD=SURVIVOR1.0.7;CHR2=chr1;END=18600444;CIPOS=0,0;CIEND=0,0;STRANDS=+-	1/1:11:102:0,0:+-:7:INS:svim.INS.13635:NA:NA:chr1_18600444-chr1_18600444
chr1	194717734	svim.INS.140402	<INS>	15	SUPP=1;SUPP_VEC=1000000000;SVLEN=102;SVTYPE=INS;SVMETHOD=SURVIVOR1.0.7;CHR2=chr1;END=194717734;CIPOS=0,0;CIEND=0,0;STRANDS=+-	./.:11:102:46,0:+-:15:INS:svim.INS.140402:NA:NA:chr1_194717734-chr1_194717734
chr1	48897978	svim.INS.35099	<INS>	9	SUPP=1;SUPP_VEC=1000000000;SVLEN=102;SVTYPE=INS;SVMETHOD=SURVIVOR1.0.7;CHR2=chr1;END=48897978;CIPOS=0,0;CIEND=0,0;STRANDS=+-	./.:11:102:76,0:+-:9:INS:svim.INS.35099:NA:NA:chr1_48897978-chr1_48897978
chr2	25548850	svim.INS.161968	<INS>	6	SUPP=1;SUPP_VEC=1000000000;SVLEN=102;SVTYPE=INS;SVMETHOD=SURVIVOR1.0.7;CHR2=chr2;END=25548850;CIPOS=0,0;CIEND=0,0;STRANDS=+-	1/1:11:102:0,0:+-:6:INS:svim.INS.161968:NA:NA:chr2_25548850-chr2_25548850
chr2	77900410	svim.INS.200138	<INS>	7	SUPP=1;SUPP_VEC=1000000000;SVLEN=102;SVTYPE=INS;SVMETHOD=SURVIVOR1.0.7;CHR2=chr2;END=77900410;CIPOS=0,0;CIEND=0,0;STRANDS=+-	1/1:11:102:0,0:+-:7:INS:svim.INS.200138:NA:NA:chr2_77900410-chr2_77900410
chr20	7277077	svim.INS.662748	<INS>	10	SUPP=1;SUPP_VEC=1000000000;SVLEN=102;SVTYPE=INS;SVMETHOD=SURVIVOR1.0.7;CHR2=chr20;END=7277077;CIPOS=0,0;CIEND=0,0;STRANDS=+-	./.:11:102:99,0:+-:10:INS:svim.INS.662748:NA:NA:chr20_7277077-chr20_7277077
chr3	51458072	svim.INS.291371	<INS>	8	SUPP=1;SUPP_VEC=1000000000;SVLEN=102;SVTYPE=INS;SVMETHOD=SURVIVOR1.0.7;CHR2=chr3;END=51458072;CIPOS=0,0;CIEND=0,0;STRANDS=+-	./.:11:102:59,0:+-:8:INS:svim.INS.291371:NA:NA:chr3_51458072-chr3_51458072
chr33	3423203	svim.INS.706543	<INS>	8	SUPP=1;SUPP_VEC=1000000000;SVLEN=102;SVTYPE=INS;SVMETHOD=SURVIVOR1.0.7;CHR2=chr33;END=3423203;CIPOS=0,0;CIEND=0,0;STRANDS=+-	1/1:11:102:1,0:+-:8:INS:svim.INS.706543:NA:NA:chr33_3423203-chr33_3423203
chr4	32632847	svim.INS.357621	<INS>	8	SUPP=1;SUPP_VEC=1000000000;SVLEN=102;SVTYPE=INS;SVMETHOD=SURVIVOR1.0.7;CHR2=chr4;END=32632847;CIPOS=0,0;CIEND=0,0;STRANDS=+-	1/1:11:102:1,0:+-:8:INS:svim.INS.357621:NA:NA:chr4_32632847-chr4_32632847
chr4	62901305	svim.INS.380117	<INS>	7	SUPP=1;SUPP_VEC=1000000000;SVLEN=102;SVTYPE=INS;SVMETHOD=SURVIVOR1.0.7;CHR2=chr4;END=62901305;CIPOS=0,0;CIEND=0,0;STRANDS=+-	./.:11:102:61,0:+-:7:INS:svim.INS.380117:NA:NA:chr4_62901305-chr4_62901305
chr4	69760001	svim.INS.385136	<INS>	6	SUPP=1;SUPP_VEC=1000000000;SVLEN=102;SVTYPE=INS;SVMETHOD=SURVIVOR1.0.7;CHR2=chr4;END=69760001;CIPOS=0,0;CIEND=0,0;STRANDS=+-	./.:11:102:109,0:+-:6:INS:svim.INS.385136:NA:NA:chr4_69760001-chr4_69760001
chr4	8907004	svim.INS.341265	<INS>	9	SUPP=1;SUPP_VEC=1000000000;SVLEN=102;SVTYPE=INS;SVMETHOD=SURVIVOR1.0.7;CHR2=chr4;END=8907004;CIPOS=0,0;CIEND=0,0;STRANDS=+-	./.:11:102:50,0:+-:9:INS:svim.INS.341265:NA:NA:chr4_8907004-chr4_8907004
chr7	5968689	svim.INS.478526	<INS>	6	SUPP=1;SUPP_VEC=1000000000;SVLEN=102;SVTYPE=INS;SVMETHOD=SURVIVOR1.0.7;CHR2=chr7;END=5968689;CIPOS=0,0;CIEND=0,0;STRANDS=+-	./.:11:102:24,0:+-:6:INS:svim.INS.478526:NA:NA:chr7_5968689-chr7_5968689
chrZ	39598890	svim.INS.738460	<INS>	14	SUPP=1;SUPP_VEC=1000000000;SVLEN=102;SVTYPE=INS;SVMETHOD=SURVIVOR1.0.7;CHR2=chrZ;END=39598890;CIPOS=0,0;CIEND=0,0;STRANDS=+-	0/1:11:102:4,0:+-:14:INS:svim.INS.738460:NA:NA:chrZ_39598890-chrZ_39598890
chr4	50168323	svim.DEL.6622	<DEL>	18	SUPP=1;SUPP_VEC=1000000000;SVLEN=-1025;SVTYPE=DEL;SVMETHOD=SURVIVOR1.0.7;CHR2=chr4;END=50169348;CIPOS=0,0;CIEND=0,0;STRANDS=+-	1/1:11:1025:1,0:+-:18:DEL:svim.DEL.6622:NA:NA:chr4_50168323-chr4_50169348
chrZ	30197358	svim.DEL.14854	<DEL>	7	SUPP=1;SUPP_VEC=1000000000;SVLEN=-10282;SVTYPE=DEL;SVMETHOD=SURVIVOR1.0.7;CHR2=chrZ;END=30207640;CIPOS=0,0;CIEND=0,0;STRANDS=+-	1/1:11:10282:0,0:+-:7:DEL:svim.DEL.14854:NA:NA:chrZ_30197358-chrZ_30207640
chr2	86723703	svim.DEL.3875	<DEL>	6	SUPP=1;SUPP_VEC=1000000000;SVLEN=-103;SVTYPE=DEL;SVMETHOD=SURVIVOR1.0.7;CHR2=chr2;END=86723806;CIPOS=0,0;CIEND=0,0;STRANDS=+-	0/1:11:103:7,0:+-:6:DEL:svim.DEL.3875:NA:NA:chr2_86723703-chr2_86723806
chr4	35709644	svim.DEL.6492	<DEL>	26	SUPP=1;SUPP_VEC=1000000000;SVLEN=-103;SVTYPE=DEL;SVMETHOD=SURVIVOR1.0.7;CHR2=chr4;END=35709747;CIPOS=0,0;CIEND=0,0;STRANDS=+-	1/1:11:103:4,0:+-:26:DEL:svim.DEL.6492:NA:NA:chr4_35709644-chr4_35709747
chr1	130072606	svim.INS.94526	<INS>	12	SUPP=1;SUPP_VEC=1000000000;SVLEN=103;SVTYPE=INS;SVMETHOD=SURVIVOR1.0.7;CHR2=chr1;END=130072606;CIPOS=0,0;CIEND=0,0;STRANDS=+-	0/1:11:103:26,0:+-:12:INS:svim.INS.94526:NA:NA:chr1_130072606-chr1_130072606
chr1	175208975	svim.INS.125671	<INS>	6	SUPP=1;SUPP_VEC=1000000000;SVLEN=103;SVTYPE=INS;SVMETHOD=SURVIVOR1.0.7;CHR2=chr1;END=175208975;CIPOS=0,0;CIEND=0,0;STRANDS=+-	./.:11:103:42,0:+-:6:INS:svim.INS.125671:NA:NA:chr1_175208975-chr1_175208975
chr1	27147050	svim.INS.19684	<INS>	6	SUPP=1;SUPP_VEC=1000000000;SVLEN=103;SVTYPE=INS;SVMETHOD=SURVIVOR1.0.7;CHR2=chr1;END=27147050;CIPOS=0,0;CIEND=0,0;STRANDS=+-	1/1:11:103:0,0:+-:6:INS:svim.INS.19684:NA:NA:chr1_27147050-chr1_27147050
chr1	50083435	svim.INS.36115	<INS>	6	SUPP=1;SUPP_VEC=1000000000;SVLEN=103;SVTYPE=INS;SVMETHOD=SURVIVOR1.0.7;CHR2=chr1;END=50083435;CIPOS=0,0;CIEND=0,0;STRANDS=+-	./.:11:103:46,0:+-:6:INS:svim.INS.36115:NA:NA:chr1_50083435-chr1_50083435
chr11	15262354	svim.INS.571357	<INS>	17	SUPP=1;SUPP_VEC=1000000000;SVLEN=103;SVTYPE=INS;SVMETHOD=SURVIVOR1.0.7;CHR2=chr11;END=15262354;CIPOS=0,0;CIEND=0,0;STRANDS=+-	./.:11:103:48,0:+-:17:INS:svim.INS.571357:NA:NA:chr11_15262354-chr11_15262354
chr11	15804473	svim.INS.571819	<INS>	8	SUPP=1;SUPP_VEC=1000000000;SVLEN=103;SVTYPE=INS;SVMETHOD=SURVIVOR1.0.7;CHR2=chr11;END=15804473;CIPOS=0,0;CIEND=0,0;STRANDS=+-	./.:11:103:21,0:+-:8:INS:svim.INS.571819:NA:NA:chr11_15804473-chr11_15804473
chr2	119599657	svim.INS.230567	<INS>	6	SUPP=1;SUPP_VEC=1000000000;SVLEN=103;SVTYPE=INS;SVMETHOD=SURVIVOR1.0.7;CHR2=chr2;END=119599657;CIPOS=0,0;CIEND=0,0;STRANDS=+-	./.:11:103:39,0:+-:6:INS:svim.INS.230567:NA:NA:chr2_119599657-chr2_119599657
chr2	28961073	svim.INS.164218	<INS>	6	SUPP=1;SUPP_VEC=1000000000;SVLEN=103;SVTYPE=INS;SVMETHOD=SURVIVOR1.0.7;CHR2=chr2;END=28961073;CIPOS=0,0;CIEND=0,0;STRANDS=+-	1/1:11:103:0,0:+-:6:INS:svim.INS.164218:NA:NA:chr2_28961073-chr2_28961073
chr3	26316397	svim.INS.272696	<INS>	6	SUPP=1;SUPP_VEC=1000000000;SVLEN=103;SVTYPE=INS;SVMETHOD=SURVIVOR1.0.7;CHR2=chr3;END=26316397;CIPOS=0,0;CIEND=0,0;STRANDS=+-	1/1:11:103:0,0:+-:6:INS:svim.INS.272696:NA:NA:chr3_26316397-chr3_26316397
chr33	3063919	svim.INS.706336	<INS>	10	SUPP=1;SUPP_VEC=1000000000;SVLEN=103;SVTYPE=INS;SVMETHOD=SURVIVOR1.0.7;CHR2=chr33;END=3063919;CIPOS=0,0;CIEND=0,0;STRANDS=+-	1/1:11:103:2,0:+-:10:INS:svim.INS.706336:NA:NA:chr33_3063919-chr33_3063919
chr4	36003122	svim.INS.360298	<INS>	8	SUPP=1;SUPP_VEC=1000000000;SVLEN=103;SVTYPE=INS;SVMETHOD=SURVIVOR1.0.7;CHR2=chr4;END=36003122;CIPOS=0,0;CIEND=0,0;STRANDS=+-	./.:11:103:98,0:+-:8:INS:svim.INS.360298:NA:NA:chr4_36003122-chr4_36003122
chr31	2133258	svim.DUP_TANDEM.6810	<DUP:TANDEM>	8	SUPP=1;SUPP_VEC=1000000000;SVLEN=1035;SVTYPE=DUP;SVMETHOD=SURVIVOR1.0.7;CHR2=chr31;END=2134293;CIPOS=0,0;CIEND=0,0;STRANDS=-+	0/1:11:1035:20,0:-+:8:DUP:svim.DUP_TANDEM.6810:NA:NA:chr31_2133258-chr31_2134293
chr4	45922014	svim.INS.367676	<INS>	6	SUPP=1;SUPP_VEC=1000000000;SVLEN=1039;SVTYPE=INS;SVMETHOD=SURVIVOR1.0.7;CHR2=chr4;END=45922014;CIPOS=0,0;CIEND=0,0;STRANDS=+-	./.:11:1039:76,0:+-:6:INS:svim.INS.367676:NA:NA:chr4_45922014-chr4_45922014
chr1	56591153	svim.DEL.893	<DEL>	17	SUPP=1;SUPP_VEC=1000000000;SVLEN=-104;SVTYPE=DEL;SVMETHOD=SURVIVOR1.0.7;CHR2=chr1;END=56591257;CIPOS=0,0;CIEND=0,0;STRANDS=+-	0/1:11:104:4,0:+-:17:DEL:svim.DEL.893:NA:NA:chr1_56591153-chr1_56591257
chr2	55800645	svim.DEL.3499	<DEL>	54	SUPP=1;SUPP_VEC=1000000000;SVLEN=-104;SVTYPE=DEL;SVMETHOD=SURVIVOR1.0.7;CHR2=chr2;END=55800749;CIPOS=0,0;CIEND=0,0;STRANDS=+-	1/1:11:104:0,0:+-:54:DEL:svim.DEL.3499:NA:NA:chr2_55800645-chr2_55800749
chr3	108949583	svim.DEL.6178	<DEL>	33	SUPP=1;SUPP_VEC=1000000000;SVLEN=-104;SVTYPE=DEL;SVMETHOD=SURVIVOR1.0.7;CHR2=chr3;END=108949687;CIPOS=0,0;CIEND=0,0;STRANDS=+-	0/1:11:104:12,0:+-:33:DEL:svim.DEL.6178:NA:NA:chr3_108949583-chr3_108949687
chr9	4320017	svim.DEL.8857	<DEL>	7	SUPP=1;SUPP_VEC=1000000000;SVLEN=-104;SVTYPE=DEL;SVMETHOD=SURVIVOR1.0.7;CHR2=chr9;END=4320121;CIPOS=0,0;CIEND=0,0;STRANDS=+-	1/1:11:104:0,0:+-:7:DEL:svim.DEL.8857:NA:NA:chr9_4320017-chr9_4320121
chr1	22967122	svim.INS.16707	<INS>	6	SUPP=1;SUPP_VEC=1000000000;SVLEN=104;SVTYPE=INS;SVMETHOD=SURVIVOR1.0.7;CHR2=chr1;END=22967122;CIPOS=0,0;CIEND=0,0;STRANDS=+-	1/1:11:104:0,0:+-:6:INS:svim.INS.16707:NA:NA:chr1_22967122-chr1_22967122
chr1	89319131	svim.INS.66062	<INS>	8	SUPP=1;SUPP_VEC=1000000000;SVLEN=104;SVTYPE=INS;SVMETHOD=SURVIVOR1.0.7;CHR2=chr1;END=89319131;CIPOS=0,0;CIEND=0,0;STRANDS=+-	./.:11:104:138,0:+-:8:INS:svim.INS.66062:NA:NA:chr1_89319131-chr1_89319131
chr11	4839302	svim.INS.563644	<INS>	6	SUPP=1;SUPP_VEC=1000000000;SVLEN=104;SVTYPE=INS;SVMETHOD=SURVIVOR1.0.7;CHR2=chr11;END=4839302;CIPOS=0,0;CIEND=0,0;STRANDS=+-	./.:11:104:27,0:+-:6:INS:svim.INS.563644:NA:NA:chr11_4839302-chr11_4839302
chr2	136301048	svim.INS.242311	<INS>	6	SUPP=1;SUPP_VEC=1000000000;SVLEN=104;SVTYPE=INS;SVMETHOD=SURVIVOR1.0.7;CHR2=chr2;END=136301048;CIPOS=0,0;CIEND=0,0;STRANDS=+-	./.:11:104:56,0:+-:6:INS:svim.INS.242311:NA:NA:chr2_136301048-chr2_136301048
chr2	68735831	svim.INS.193974	<INS>	6	SUPP=1;SUPP_VEC=1000000000;SVLEN=104;SVTYPE=INS;SVMETHOD=SURVIVOR1.0.7;CHR2=chr2;END=68735831;CIPOS=0,0;CIEND=0,0;STRANDS=+-	1/1:11:104:0,0:+-:6:INS:svim.INS.193974:NA:NA:chr2_68735831-chr2_68735831
chr20	12766665	svim.INS.667509	<INS>	6	SUPP=1;SUPP_VEC=1000000000;SVLEN=104;SVTYPE=INS;SVMETHOD=SURVIVOR1.0.7;CHR2=chr20;END=12766665;CIPOS=0,0;CIEND=0,0;STRANDS=+-	./.:11:104:91,0:+-:6:INS:svim.INS.667509:NA:NA:chr20_12766665-chr20_12766665
chr3	3547812	svim.INS.255056	<INS>	5	SUPP=1;SUPP_VEC=1000000000;SVLEN=104;SVTYPE=INS;SVMETHOD=SURVIVOR1.0.7;CHR2=chr3;END=3547812;CIPOS=0,0;CIEND=0,0;STRANDS=+-	./.:11:104:36,0:+-:5:INS:svim.INS.255056:NA:NA:chr3_3547812-chr3_3547812
chr3	46111418	svim.INS.287410	<INS>	6	SUPP=1;SUPP_VEC=1000000000;SVLEN=104;SVTYPE=INS;SVMETHOD=SURVIVOR1.0.7;CHR2=chr3;END=46111418;CIPOS=0,0;CIEND=0,0;STRANDS=+-	./.:11:104:51,0:+-:6:INS:svim.INS.287410:NA:NA:chr3_46111418-chr3_46111418
chr4	54792642	svim.INS.374672	<INS>	6	SUPP=1;SUPP_VEC=1000000000;SVLEN=104;SVTYPE=INS;SVMETHOD=SURVIVOR1.0.7;CHR2=chr4;END=54792642;CIPOS=0,0;CIEND=0,0;STRANDS=+-	0/1:11:104:23,0:+-:6:INS:svim.INS.374672:NA:NA:chr4_54792642-chr4_54792642
chr5	53707396	svim.INS.440289	<INS>	6	SUPP=1;SUPP_VEC=1000000000;SVLEN=104;SVTYPE=INS;SVMETHOD=SURVIVOR1.0.7;CHR2=chr5;END=53707396;CIPOS=0,0;CIEND=0,0;STRANDS=+-	./.:11:104:65,0:+-:6:INS:svim.INS.440289:NA:NA:chr5_53707396-chr5_53707396
chrZ	80059438	svim.INS.762927	<INS>	6	SUPP=1;SUPP_VEC=1000000000;SVLEN=104;SVTYPE=INS;SVMETHOD=SURVIVOR1.0.7;CHR2=chrZ;END=80059438;CIPOS=0,0;CIEND=0,0;STRANDS=+-	0/1:11:104:7,0:+-:6:INS:svim.INS.762927:NA:NA:chrZ_80059438-chrZ_80059438
chr2	38155814	svim.INS.170695	<INS>	8	SUPP=1;SUPP_VEC=1000000000;SVLEN=1042;SVTYPE=INS;SVMETHOD=SURVIVOR1.0.7;CHR2=chr2;END=38155814;CIPOS=0,0;CIEND=0,0;STRANDS=+-	1/1:11:1042:0,0:+-:8:INS:svim.INS.170695:NA:NA:chr2_38155814-chr2_38155814
chr1	61091712	svim.DEL.945	<DEL>	42	SUPP=1;SUPP_VEC=1000000000;SVLEN=-105;SVTYPE=DEL;SVMETHOD=SURVIVOR1.0.7;CHR2=chr1;END=61091817;CIPOS=0,0;CIEND=0,0;STRANDS=+-	./.:11:105:98,0:+-:42:DEL:svim.DEL.945:NA:NA:chr1_61091712-chr1_61091817
chr12	19672686	svim.DEL.9542	<DEL>	7	SUPP=1;SUPP_VEC=1000000000;SVLEN=-105;SVTYPE=DEL;SVMETHOD=SURVIVOR1.0.7;CHR2=chr12;END=19672791;CIPOS=0,0;CIEND=0,0;STRANDS=+-	1/1:11:105:0,0:+-:7:DEL:svim.DEL.9542:NA:NA:chr12_19672686-chr12_19672791
chr32	439938	svim.DEL.13059	<DEL>	21	SUPP=1;SUPP_VEC=1000000000;SVLEN=-105;SVTYPE=DEL;SVMETHOD=SURVIVOR1.0.7;CHR2=chr32;END=440043;CIPOS=0,0;CIEND=0,0;STRANDS=+-	1/1:11:105:0,0:+-:21:DEL:svim.DEL.13059:NA:NA:chr32_439938-chr32_440043
chr9	21765807	svim.DEL.8999	<DEL>	17	SUPP=1;SUPP_VEC=1000000000;SVLEN=-105;SVTYPE=DEL;SVMETHOD=SURVIVOR1.0.7;CHR2=chr9;END=21765912;CIPOS=0,0;CIEND=0,0;STRANDS=+-	1/1:11:105:2,0:+-:17:DEL:svim.DEL.8999:NA:NA:chr9_21765807-chr9_21765912
chr1	154917711	svim.INS.111551	<INS>	58	SUPP=1;SUPP_VEC=1000000000;SVLEN=105;SVTYPE=INS;SVMETHOD=SURVIVOR1.0.7;CHR2=chr1;END=154917711;CIPOS=0,0;CIEND=0,0;STRANDS=+-	1/1:11:105:0,0:+-:58:INS:svim.INS.111551:NA:NA:chr1_154917711-chr1_154917711
chr1	192611531	svim.INS.138868	<INS>	6	SUPP=1;SUPP_VEC=1000000000;SVLEN=105;SVTYPE=INS;SVMETHOD=SURVIVOR1.0.7;CHR2=chr1;END=192611531;CIPOS=0,0;CIEND=0,0;STRANDS=+-	./.:11:105:33,0:+-:6:INS:svim.INS.138868:NA:NA:chr1_192611531-chr1_192611531
chr1	20489305	svim.INS.14907	<INS>	10	SUPP=1;SUPP_VEC=1000000000;SVLEN=105;SVTYPE=INS;SVMETHOD=SURVIVOR1.0.7;CHR2=chr1;END=20489305;CIPOS=0,0;CIEND=0,0;STRANDS=+-	1/1:11:105:0,0:+-:10:INS:svim.INS.14907:NA:NA:chr1_20489305-chr1_20489305
chr10	11666352	svim.INS.552267	<INS>	6	SUPP=1;SUPP_VEC=1000000000;SVLEN=105;SVTYPE=INS;SVMETHOD=SURVIVOR1.0.7;CHR2=chr10;END=11666352;CIPOS=0,0;CIEND=0,0;STRANDS=+-	./.:11:105:64,0:+-:6:INS:svim.INS.552267:NA:NA:chr10_11666352-chr10_11666352
chr10	14616371	svim.INS.554524	<INS>	6	SUPP=1;SUPP_VEC=1000000000;SVLEN=105;SVTYPE=INS;SVMETHOD=SURVIVOR1.0.7;CHR2=chr10;END=14616371;CIPOS=0,0;CIEND=0,0;STRANDS=+-	./.:11:105:57,0:+-:6:INS:svim.INS.554524:NA:NA:chr10_14616371-chr10_14616371
chr17	3676505	svim.INS.632830	<INS>	6	SUPP=1;SUPP_VEC=1000000000;SVLEN=105;SVTYPE=INS;SVMETHOD=SURVIVOR1.0.7;CHR2=chr17;END=3676505;CIPOS=0,0;CIEND=0,0;STRANDS=+-	1/1:11:105:0,0:+-:6:INS:svim.INS.632830:NA:NA:chr17_3676505-chr17_3676505
chr2	130699773	svim.INS.238621	<INS>	12	SUPP=1;SUPP_VEC=1000000000;SVLEN=105;SVTYPE=INS;SVMETHOD=SURVIVOR1.0.7;CHR2=chr2;END=130699773;CIPOS=0,0;CIEND=0,0;STRANDS=+-	./.:11:105:66,0:+-:12:INS:svim.INS.238621:NA:NA:chr2_130699773-chr2_130699773
chr2	98973579	svim.INS.214995	<INS>	9	SUPP=1;SUPP_VEC=1000000000;SVLEN=105;SVTYPE=INS;SVMETHOD=SURVIVOR1.0.7;CHR2=chr2;END=98973579;CIPOS=0,0;CIEND=0,0;STRANDS=+-	./.:11:105:40,0:+-:9:INS:svim.INS.214995:NA:NA:chr2_98973579-chr2_98973579
chr3	23688540	svim.INS.270841	<INS>	7	SUPP=1;SUPP_VEC=1000000000;SVLEN=105;SVTYPE=INS;SVMETHOD=SURVIVOR1.0.7;CHR2=chr3;END=23688540;CIPOS=0,0;CIEND=0,0;STRANDS=+-	1/1:11:105:0,0:+-:7:INS:svim.INS.270841:NA:NA:chr3_23688540-chr3_23688540
chr3	8766983	svim.INS.258846	<INS>	7	SUPP=1;SUPP_VEC=1000000000;SVLEN=105;SVTYPE=INS;SVMETHOD=SURVIVOR1.0.7;CHR2=chr3;END=8766983;CIPOS=0,0;CIEND=0,0;STRANDS=+-	./.:11:105:74,0:+-:7:INS:svim.INS.258846:NA:NA:chr3_8766983-chr3_8766983
chr4	1864008	svim.INS.336039	<INS>	6	SUPP=1;SUPP_VEC=1000000000;SVLEN=105;SVTYPE=INS;SVMETHOD=SURVIVOR1.0.7;CHR2=chr4;END=1864008;CIPOS=0,0;CIEND=0,0;STRANDS=+-	./.:11:105:33,0:+-:6:INS:svim.INS.336039:NA:NA:chr4_1864008-chr4_1864008
chr4	35581213	svim.INS.360051	<INS>	9	SUPP=1;SUPP_VEC=1000000000;SVLEN=105;SVTYPE=INS;SVMETHOD=SURVIVOR1.0.7;CHR2=chr4;END=35581213;CIPOS=0,0;CIEND=0,0;STRANDS=+-	./.:11:105:137,0:+-:9:INS:svim.INS.360051:NA:NA:chr4_35581213-chr4_35581213
chr6	5056388	svim.INS.448811	<INS>	39	SUPP=1;SUPP_VEC=1000000000;SVLEN=105;SVTYPE=INS;SVMETHOD=SURVIVOR1.0.7;CHR2=chr6;END=5056388;CIPOS=0,0;CIEND=0,0;STRANDS=+-	1/1:11:105:1,0:+-:39:INS:svim.INS.448811:NA:NA:chr6_5056388-chr6_5056388
chr7	17789730	svim.DEL.8355	<DEL>	14	SUPP=1;SUPP_VEC=1000000000;SVLEN=-1057;SVTYPE=DEL;SVMETHOD=SURVIVOR1.0.7;CHR2=chr7;END=17790787;CIPOS=0,0;CIEND=0,0;STRANDS=+-	1/1:11:1057:2,0:+-:14:DEL:svim.DEL.8355:NA:NA:chr7_17789730-chr7_17790787
chr1	103154386	svim.DEL.1517	<DEL>	12	SUPP=1;SUPP_VEC=1000000000;SVLEN=-106;SVTYPE=DEL;SVMETHOD=SURVIVOR1.0.7;CHR2=chr1;END=103154492;CIPOS=0,0;CIEND=0,0;STRANDS=+-	./.:11:106:33,0:+-:12:DEL:svim.DEL.1517:NA:NA:chr1_103154386-chr1_103154492
chr1	79614561	svim.DEL.1183	<DEL>	40	SUPP=1;SUPP_VEC=1000000000;SVLEN=-106;SVTYPE=DEL;SVMETHOD=SURVIVOR1.0.7;CHR2=chr1;END=79614667;CIPOS=0,0;CIEND=0,0;STRANDS=+-	1/1:11:106:6,0:+-:40:DEL:svim.DEL.1183:NA:NA:chr1_79614561-chr1_79614667
chr1	84066671	svim.DEL.1248	<DEL>	12	SUPP=1;SUPP_VEC=1000000000;SVLEN=-106;SVTYPE=DEL;SVMETHOD=SURVIVOR1.0.7;CHR2=chr1;END=84066777;CIPOS=0,0;CIEND=0,0;STRANDS=+-	1/1:11:106:0,0:+-:12:DEL:svim.DEL.1248:NA:NA:chr1_84066671-chr1_84066777
chr25	1555781	svim.DEL.11517	<DEL>	13	SUPP=1;SUPP_VEC=1000000000;SVLEN=-106;SVTYPE=DEL;SVMETHOD=SURVIVOR1.0.7;CHR2=chr25;END=1555887;CIPOS=0,0;CIEND=0,0;STRANDS=+-	./.:11:106:77,0:+-:13:DEL:svim.DEL.11517:NA:NA:chr25_1555781-chr25_1555887
chr5	19961218	svim.DEL.7478	<DEL>	14	SUPP=1;SUPP_VEC=1000000000;SVLEN=-106;SVTYPE=DEL;SVMETHOD=SURVIVOR1.0.7;CHR2=chr5;END=19961324;CIPOS=0,0;CIEND=0,0;STRANDS=+-	1/1:11:106:0,0:+-:14:DEL:svim.DEL.7478:NA:NA:chr5_19961218-chr5_19961324
chr8	14288036	svim.DEL.8684	<DEL>	13	SUPP=1;SUPP_VEC=1000000000;SVLEN=-106;SVTYPE=DEL;SVMETHOD=SURVIVOR1.0.7;CHR2=chr8;END=14288142;CIPOS=0,0;CIEND=0,0;STRANDS=+-	1/1:11:106:0,0:+-:13:DEL:svim.DEL.8684:NA:NA:chr8_14288036-chr8_14288142
chr1	54778202	svim.INS.40079	<INS>	57	SUPP=1;SUPP_VEC=1000000000;SVLEN=106;SVTYPE=INS;SVMETHOD=SURVIVOR1.0.7;CHR2=chr1;END=54778202;CIPOS=0,0;CIEND=0,0;STRANDS=+-	1/1:11:106:1,0:+-:57:INS:svim.INS.40079:NA:NA:chr1_54778202-chr1_54778202
chr1	58359070	svim.INS.42954	<INS>	8	SUPP=1;SUPP_VEC=1000000000;SVLEN=106;SVTYPE=INS;SVMETHOD=SURVIVOR1.0.7;CHR2=chr1;END=58359070;CIPOS=0,0;CIEND=0,0;STRANDS=+-	./.:11:106:99,0:+-:8:INS:svim.INS.42954:NA:NA:chr1_58359070-chr1_58359070
chr1	95133350	svim.INS.70044	<INS>	7	SUPP=1;SUPP_VEC=1000000000;SVLEN=106;SVTYPE=INS;SVMETHOD=SURVIVOR1.0.7;CHR2=chr1;END=95133350;CIPOS=0,0;CIEND=0,0;STRANDS=+-	./.:11:106:37,0:+-:7:INS:svim.INS.70044:NA:NA:chr1_95133350-chr1_95133350
chr10	1208257	svim.INS.543851	<INS>	9	SUPP=1;SUPP_VEC=1000000000;SVLEN=106;SVTYPE=INS;SVMETHOD=SURVIVOR1.0.7;CHR2=chr10;END=1208257;CIPOS=0,0;CIEND=0,0;STRANDS=+-	./.:11:106:55,0:+-:9:INS:svim.INS.543851:NA:NA:chr10_1208257-chr10_1208257
chr2	108497574	svim.INS.222185	<INS>	8	SUPP=1;SUPP_VEC=1000000000;SVLEN=106;SVTYPE=INS;SVMETHOD=SURVIVOR1.0.7;CHR2=chr2;END=108497574;CIPOS=0,0;CIEND=0,0;STRANDS=+-	./.:11:106:39,0:+-:8:INS:svim.INS.222185:NA:NA:chr2_108497574-chr2_108497574
chr2	17232137	svim.INS.155861	<INS>	8	SUPP=1;SUPP_VEC=1000000000;SVLEN=106;SVTYPE=INS;SVMETHOD=SURVIVOR1.0.7;CHR2=chr2;END=17232137;CIPOS=0,0;CIEND=0,0;STRANDS=+-	1/1:11:106:0,0:+-:8:INS:svim.INS.155861:NA:NA:chr2_17232137-chr2_17232137
chr20	12201432	svim.INS.667060	<INS>	6	SUPP=1;SUPP_VEC=1000000000;SVLEN=106;SVTYPE=INS;SVMETHOD=SURVIVOR1.0.7;CHR2=chr20;END=12201432;CIPOS=0,0;CIEND=0,0;STRANDS=+-	./.:11:106:64,0:+-:6:INS:svim.INS.667060:NA:NA:chr20_12201432-chr20_12201432
chr21	2495099	svim.INS.670721	<INS>	7	SUPP=1;SUPP_VEC=1000000000;SVLEN=106;SVTYPE=INS;SVMETHOD=SURVIVOR1.0.7;CHR2=chr21;END=2495099;CIPOS=0,0;CIEND=0,0;STRANDS=+-	0/1:11:106:16,0:+-:7:INS:svim.INS.670721:NA:NA:chr21_2495099-chr21_2495099
chr26	1097707	svim.INS.691839	<INS>	6	SUPP=1;SUPP_VEC=1000000000;SVLEN=106;SVTYPE=INS;SVMETHOD=SURVIVOR1.0.7;CHR2=chr26;END=1097707;CIPOS=0,0;CIEND=0,0;STRANDS=+-	./.:11:106:37,0:+-:6:INS:svim.INS.691839:NA:NA:chr26_1097707-chr26_1097707
chr3	13306407	svim.INS.262761	<INS>	6	SUPP=1;SUPP_VEC=1000000000;SVLEN=106;SVTYPE=INS;SVMETHOD=SURVIVOR1.0.7;CHR2=chr3;END=13306407;CIPOS=0,0;CIEND=0,0;STRANDS=+-	./.:11:106:28,0:+-:6:INS:svim.INS.262761:NA:NA:chr3_13306407-chr3_13306407
chr3	6643923	svim.INS.257065	<INS>	8	SUPP=1;SUPP_VEC=1000000000;SVLEN=106;SVTYPE=INS;SVMETHOD=SURVIVOR1.0.7;CHR2=chr3;END=6643923;CIPOS=0,0;CIEND=0,0;STRANDS=+-	./.:11:106:80,0:+-:8:INS:svim.INS.257065:NA:NA:chr3_6643923-chr3_6643923
chr4	11658397	svim.INS.343430	<INS>	14	SUPP=1;SUPP_VEC=1000000000;SVLEN=106;SVTYPE=INS;SVMETHOD=SURVIVOR1.0.7;CHR2=chr4;END=11658397;CIPOS=0,0;CIEND=0,0;STRANDS=+-	./.:11:106:54,0:+-:14:INS:svim.INS.343430:NA:NA:chr4_11658397-chr4_11658397
chr4	45482362	svim.INS.367294	<INS>	7	SUPP=1;SUPP_VEC=1000000000;SVLEN=106;SVTYPE=INS;SVMETHOD=SURVIVOR1.0.7;CHR2=chr4;END=45482362;CIPOS=0,0;CIEND=0,0;STRANDS=+-	0/1:11:106:3,0:+-:7:INS:svim.INS.367294:NA:NA:chr4_45482362-chr4_45482362
chr1	95141413	svim.DEL.1412	<DEL>	32	SUPP=1;SUPP_VEC=1000000000;SVLEN=-1069;SVTYPE=DEL;SVMETHOD=SURVIVOR1.0.7;CHR2=chr1;END=95142482;CIPOS=0,0;CIEND=0,0;STRANDS=+-	1/1:11:1069:1,0:+-:32:DEL:svim.DEL.1412:NA:NA:chr1_95141413-chr1_95142482
chr1	111977459	svim.DEL.1612	<DEL>	9	SUPP=1;SUPP_VEC=1000000000;SVLEN=-107;SVTYPE=DEL;SVMETHOD=SURVIVOR1.0.7;CHR2=chr1;END=111977566;CIPOS=0,0;CIEND=0,0;STRANDS=+-	./.:11:107:25,0:+-:9:DEL:svim.DEL.1612:NA:NA:chr1_111977459-chr1_111977566
chr1	2756715	svim.DEL.312	<DEL>	27	SUPP=1;SUPP_VEC=1000000000;SVLEN=-107;SVTYPE=DEL;SVMETHOD=SURVIVOR1.0.7;CHR2=chr1;END=2756822;CIPOS=0,0;CIEND=0,0;STRANDS=+-	0/1:11:107:42,0:+-:27:DEL:svim.DEL.312:NA:NA:chr1_2756715-chr1_2756822
chr2	104236911	svim.DEL.4058	<DEL>	11	SUPP=1;SUPP_VEC=1000000000;SVLEN=-107;SVTYPE=DEL;SVMETHOD=SURVIVOR1.0.7;CHR2=chr2;END=104237018;CIPOS=0,0;CIEND=0,0;STRANDS=+-	./.:11:107:45,0:+-:11:DEL:svim.DEL.4058:NA:NA:chr2_104236911-chr2_104237018
chrZ	40708938	svim.DEL.14950	<DEL>	54	SUPP=1;SUPP_VEC=1000000000;SVLEN=-107;SVTYPE=DEL;SVMETHOD=SURVIVOR1.0.7;CHR2=chrZ;END=40709045;CIPOS=0,0;CIEND=0,0;STRANDS=+-	1/1:11:107:1,0:+-:54:DEL:svim.DEL.14950:NA:NA:chrZ_40708938-chrZ_40709045
chr1	131401822	svim.INS.95393	<INS>	12	SUPP=1;SUPP_VEC=1000000000;SVLEN=107;SVTYPE=INS;SVMETHOD=SURVIVOR1.0.7;CHR2=chr1;END=131401822;CIPOS=0,0;CIEND=0,0;STRANDS=+-	./.:11:107:74,0:+-:12:INS:svim.INS.95393:NA:NA:chr1_131401822-chr1_131401822
chr1	134420158	svim.INS.97821	<INS>	8	SUPP=1;SUPP_VEC=1000000000;SVLEN=107;SVTYPE=INS;SVMETHOD=SURVIVOR1.0.7;CHR2=chr1;END=134420158;CIPOS=0,0;CIEND=0,0;STRANDS=+-	./.:11:107:34,0:+-:8:INS:svim.INS.97821:NA:NA:chr1_134420158-chr1_134420158
chr1	170254129	svim.INS.122021	<INS>	7	SUPP=1;SUPP_VEC=1000000000;SVLEN=107;SVTYPE=INS;SVMETHOD=SURVIVOR1.0.7;CHR2=chr1;END=170254129;CIPOS=0,0;CIEND=0,0;STRANDS=+-	./.:11:107:54,0:+-:7:INS:svim.INS.122021:NA:NA:chr1_170254129-chr1_170254129
chr1	185943295	svim.INS.134001	<INS>	5	SUPP=1;SUPP_VEC=1000000000;SVLEN=107;SVTYPE=INS;SVMETHOD=SURVIVOR1.0.7;CHR2=chr1;END=185943295;CIPOS=0,0;CIEND=0,0;STRANDS=+-	./.:11:107:43,0:+-:5:INS:svim.INS.134001:NA:NA:chr1_185943295-chr1_185943295
chr1	1917885	svim.INS.1412	<INS>	6	SUPP=1;SUPP_VEC=1000000000;SVLEN=107;SVTYPE=INS;SVMETHOD=SURVIVOR1.0.7;CHR2=chr1;END=1917885;CIPOS=0,0;CIEND=0,0;STRANDS=+-	0/1:11:107:17,0:+-:6:INS:svim.INS.1412:NA:NA:chr1_1917885-chr1_1917885
chr1	193967983	svim.INS.139819	<INS>	7	SUPP=1;SUPP_VEC=1000000000;SVLEN=107;SVTYPE=INS;SVMETHOD=SURVIVOR1.0.7;CHR2=chr1;END=193967983;CIPOS=0,0;CIEND=0,0;STRANDS=+-	./.:11:107:24,0:+-:7:INS:svim.INS.139819:NA:NA:chr1_193967983-chr1_193967983
chr1	7885995	svim.INS.6134	<INS>	30	SUPP=1;SUPP_VEC=1000000000;SVLEN=107;SVTYPE=INS;SVMETHOD=SURVIVOR1.0.7;CHR2=chr1;END=7885995;CIPOS=0,0;CIEND=0,0;STRANDS=+-	1/1:11:107:0,0:+-:30:INS:svim.INS.6134:NA:NA:chr1_7885995-chr1_7885995
chr2	133551832	svim.INS.240493	<INS>	5	SUPP=1;SUPP_VEC=1000000000;SVLEN=107;SVTYPE=INS;SVMETHOD=SURVIVOR1.0.7;CHR2=chr2;END=133551832;CIPOS=0,0;CIEND=0,0;STRANDS=+-	./.:11:107:52,0:+-:5:INS:svim.INS.240493:NA:NA:chr2_133551832-chr2_133551832
chr2	63755342	svim.INS.189820	<INS>	28	SUPP=1;SUPP_VEC=1000000000;SVLEN=107;SVTYPE=INS;SVMETHOD=SURVIVOR1.0.7;CHR2=chr2;END=63755342;CIPOS=0,0;CIEND=0,0;STRANDS=+-	1/1:11:107:0,0:+-:28:INS:svim.INS.189820:NA:NA:chr2_63755342-chr2_63755342
chr27	4517310	svim.INS.697031	<INS>	7	SUPP=1;SUPP_VEC=1000000000;SVLEN=107;SVTYPE=INS;SVMETHOD=SURVIVOR1.0.7;CHR2=chr27;END=4517310;CIPOS=0,0;CIEND=0,0;STRANDS=+-	0/1:11:107:27,0:+-:7:INS:svim.INS.697031:NA:NA:chr27_4517310-chr27_4517310
chr4	53898456	svim.INS.373993	<INS>	6	SUPP=1;SUPP_VEC=1000000000;SVLEN=107;SVTYPE=INS;SVMETHOD=SURVIVOR1.0.7;CHR2=chr4;END=53898456;CIPOS=0,0;CIEND=0,0;STRANDS=+-	./.:11:107:52,0:+-:6:INS:svim.INS.373993:NA:NA:chr4_53898456-chr4_53898456
chrZ	3644661	svim.INS.712757	<INS>	6	SUPP=1;SUPP_VEC=1000000000;SVLEN=107;SVTYPE=INS;SVMETHOD=SURVIVOR1.0.7;CHR2=chrZ;END=3644661;CIPOS=0,0;CIEND=0,0;STRANDS=+-	0/1:11:107:33,0:+-:6:INS:svim.INS.712757:NA:NA:chrZ_3644661-chrZ_3644661
chrZ	46377450	svim.INS.743198	<INS>	6	SUPP=1;SUPP_VEC=1000000000;SVLEN=107;SVTYPE=INS;SVMETHOD=SURVIVOR1.0.7;CHR2=chrZ;END=46377450;CIPOS=0,0;CIEND=0,0;STRANDS=+-	./.:11:107:35,0:+-:6:INS:svim.INS.743198:NA:NA:chrZ_46377450-chrZ_46377450
chrZ	60643978	svim.INS.753026	<INS>	7	SUPP=1;SUPP_VEC=1000000000;SVLEN=107;SVTYPE=INS;SVMETHOD=SURVIVOR1.0.7;CHR2=chrZ;END=60643978;CIPOS=0,0;CIEND=0,0;STRANDS=+-	0/1:11:107:29,0:+-:7:INS:svim.INS.753026:NA:NA:chrZ_60643978-chrZ_60643978
chrZ	61332405	svim.INS.753355	<INS>	7	SUPP=1;SUPP_VEC=1000000000;SVLEN=107;SVTYPE=INS;SVMETHOD=SURVIVOR1.0.7;CHR2=chrZ;END=61332405;CIPOS=0,0;CIEND=0,0;STRANDS=+-	./.:11:107:35,0:+-:7:INS:svim.INS.753355:NA:NA:chrZ_61332405-chrZ_61332405
chr4	18025993	svim.DEL.6311	<DEL>	18	SUPP=1;SUPP_VEC=1000000000;SVLEN=-1071;SVTYPE=DEL;SVMETHOD=SURVIVOR1.0.7;CHR2=chr4;END=18027064;CIPOS=0,0;CIEND=0,0;STRANDS=+-	0/1:11:1071:6,0:+-:18:DEL:svim.DEL.6311:NA:NA:chr4_18025993-chr4_18027064
chr11	5141775	svim.INS.563846	<INS>	6	SUPP=1;SUPP_VEC=1000000000;SVLEN=1071;SVTYPE=INS;SVMETHOD=SURVIVOR1.0.7;CHR2=chr11;END=5141775;CIPOS=0,0;CIEND=0,0;STRANDS=+-	./.:11:1071:90,0:+-:6:INS:svim.INS.563846:NA:NA:chr11_5141775-chr11_5141775
chr3	91636402	svim.DEL.5929	<DEL>	27	SUPP=1;SUPP_VEC=1000000000;SVLEN=-1075;SVTYPE=DEL;SVMETHOD=SURVIVOR1.0.7;CHR2=chr3;END=91637477;CIPOS=0,0;CIEND=0,0;STRANDS=+-	0/1:11:1075:48,0:+-:27:DEL:svim.DEL.5929:NA:NA:chr3_91636402-chr3_91637477
chr2	70550701	svim.INS.195190	<INS>	7	SUPP=1;SUPP_VEC=1000000000;SVLEN=1075;SVTYPE=INS;SVMETHOD=SURVIVOR1.0.7;CHR2=chr2;END=70550701;CIPOS=0,0;CIEND=0,0;STRANDS=+-	1/1:11:1075:0,0:+-:7:INS:svim.INS.195190:NA:NA:chr2_70550701-chr2_70550701
chr3	61809559	svim.DEL.5607	<DEL>	24	SUPP=1;SUPP_VEC=1000000000;SVLEN=-1079;SVTYPE=DEL;SVMETHOD=SURVIVOR1.0.7;CHR2=chr3;END=61810638;CIPOS=0,0;CIEND=0,0;STRANDS=+-	0/1:11:1079:19,0:+-:24:DEL:svim.DEL.5607:NA:NA:chr3_61809559-chr3_61810638
chr1	66893508	svim.DEL.1009	<DEL>	62	SUPP=1;SUPP_VEC=1000000000;SVLEN=-108;SVTYPE=DEL;SVMETHOD=SURVIVOR1.0.7;CHR2=chr1;END=66893616;CIPOS=0,0;CIEND=0,0;STRANDS=+-	1/1:11:108:2,0:+-:62:DEL:svim.DEL.1009:NA:NA:chr1_66893508-chr1_66893616
chr1	136290090	svim.INS.99197	<INS>	7	SUPP=1;SUPP_VEC=1000000000;SVLEN=108;SVTYPE=INS;SVMETHOD=SURVIVOR1.0.7;CHR2=chr1;END=136290090;CIPOS=0,0;CIEND=0,0;STRANDS=+-	./.:11:108:58,0:+-:7:INS:svim.INS.99197:NA:NA:chr1_136290090-chr1_136290090
chr1	188591631	svim.INS.136095	<INS>	6	SUPP=1;SUPP_VEC=1000000000;SVLEN=108;SVTYPE=INS;SVMETHOD=SURVIVOR1.0.7;CHR2=chr1;END=188591631;CIPOS=0,0;CIEND=0,0;STRANDS=+-	./.:11:108:33,0:+-:6:INS:svim.INS.136095:NA:NA:chr1_188591631-chr1_188591631
chr1	83827211	svim.INS.62094	<INS>	8	SUPP=1;SUPP_VEC=1000000000;SVLEN=108;SVTYPE=INS;SVMETHOD=SURVIVOR1.0.7;CHR2=chr1;END=83827211;CIPOS=0,0;CIEND=0,0;STRANDS=+-	./.:11:108:118,0:+-:8:INS:svim.INS.62094:NA:NA:chr1_83827211-chr1_83827211
chr11	19544698	svim.INS.574824	<INS>	7	SUPP=1;SUPP_VEC=1000000000;SVLEN=108;SVTYPE=INS;SVMETHOD=SURVIVOR1.0.7;CHR2=chr11;END=19544698;CIPOS=0,0;CIEND=0,0;STRANDS=+-	./.:11:108:101,0:+-:7:INS:svim.INS.574824:NA:NA:chr11_19544698-chr11_19544698
chr2	30283573	svim.INS.165128	<INS>	39	SUPP=1;SUPP_VEC=1000000000;SVLEN=108;SVTYPE=INS;SVMETHOD=SURVIVOR1.0.7;CHR2=chr2;END=30283573;CIPOS=0,0;CIEND=0,0;STRANDS=+-	1/1:11:108:0,0:+-:39:INS:svim.INS.165128:NA:NA:chr2_30283573-chr2_30283573
chr3	65728038	svim.INS.301679	<INS>	5	SUPP=1;SUPP_VEC=1000000000;SVLEN=108;SVTYPE=INS;SVMETHOD=SURVIVOR1.0.7;CHR2=chr3;END=65728038;CIPOS=0,0;CIEND=0,0;STRANDS=+-	./.:11:108:70,0:+-:5:INS:svim.INS.301679:NA:NA:chr3_65728038-chr3_65728038
chr3	80930212	svim.INS.312681	<INS>	6	SUPP=1;SUPP_VEC=1000000000;SVLEN=108;SVTYPE=INS;SVMETHOD=SURVIVOR1.0.7;CHR2=chr3;END=80930212;CIPOS=0,0;CIEND=0,0;STRANDS=+-	./.:11:108:20,0:+-:6:INS:svim.INS.312681:NA:NA:chr3_80930212-chr3_80930212
chr31	2443616	svim.INS.704683	<INS>	21	SUPP=1;SUPP_VEC=1000000000;SVLEN=108;SVTYPE=INS;SVMETHOD=SURVIVOR1.0.7;CHR2=chr31;END=2443616;CIPOS=0,0;CIEND=0,0;STRANDS=+-	0/1:11:108:16,0:+-:21:INS:svim.INS.704683:NA:NA:chr31_2443616-chr31_2443616
chr4	45266902	svim.INS.367105	<INS>	7	SUPP=1;SUPP_VEC=1000000000;SVLEN=108;SVTYPE=INS;SVMETHOD=SURVIVOR1.0.7;CHR2=chr4;END=45266902;CIPOS=0,0;CIEND=0,0;STRANDS=+-	./.:11:108:36,0:+-:7:INS:svim.INS.367105:NA:NA:chr4_45266902-chr4_45266902
chr4	51150370	svim.INS.371960	<INS>	7	SUPP=1;SUPP_VEC=1000000000;SVLEN=108;SVTYPE=INS;SVMETHOD=SURVIVOR1.0.7;CHR2=chr4;END=51150370;CIPOS=0,0;CIEND=0,0;STRANDS=+-	./.:11:108:61,0:+-:7:INS:svim.INS.371960:NA:NA:chr4_51150370-chr4_51150370
chr5	42837436	svim.INS.431822	<INS>	5	SUPP=1;SUPP_VEC=1000000000;SVLEN=108;SVTYPE=INS;SVMETHOD=SURVIVOR1.0.7;CHR2=chr5;END=42837436;CIPOS=0,0;CIEND=0,0;STRANDS=+-	./.:11:108:96,0:+-:5:INS:svim.INS.431822:NA:NA:chr5_42837436-chr5_42837436
chr5	47190768	svim.INS.435212	<INS>	7	SUPP=1;SUPP_VEC=1000000000;SVLEN=108;SVTYPE=INS;SVMETHOD=SURVIVOR1.0.7;CHR2=chr5;END=47190768;CIPOS=0,0;CIEND=0,0;STRANDS=+-	./.:11:108:26,0:+-:7:INS:svim.INS.435212:NA:NA:chr5_47190768-chr5_47190768
chrZ	54497032	svim.INS.748794	<INS>	21	SUPP=1;SUPP_VEC=1000000000;SVLEN=108;SVTYPE=INS;SVMETHOD=SURVIVOR1.0.7;CHR2=chrZ;END=54497032;CIPOS=0,0;CIEND=0,0;STRANDS=+-	1/1:11:108:0,0:+-:21:INS:svim.INS.748794:NA:NA:chrZ_54497032-chrZ_54497032
chrZ	65990464	svim.INS.756495	<INS>	9	SUPP=1;SUPP_VEC=1000000000;SVLEN=108;SVTYPE=INS;SVMETHOD=SURVIVOR1.0.7;CHR2=chrZ;END=65990464;CIPOS=0,0;CIEND=0,0;STRANDS=+-	./.:11:108:36,0:+-:9:INS:svim.INS.756495:NA:NA:chrZ_65990464-chrZ_65990464
chr11	3615894	svim.INS.562614	<INS>	7	SUPP=1;SUPP_VEC=1000000000;SVLEN=1085;SVTYPE=INS;SVMETHOD=SURVIVOR1.0.7;CHR2=chr11;END=3615894;CIPOS=0,0;CIEND=0,0;STRANDS=+-	./.:11:1085:29,0:+-:7:INS:svim.INS.562614:NA:NA:chr11_3615894-chr11_3615894
chr14	190430	svim.DEL.9785	<DEL>	12	SUPP=1;SUPP_VEC=1000000000;SVLEN=-1088;SVTYPE=DEL;SVMETHOD=SURVIVOR1.0.7;CHR2=chr14;END=191518;CIPOS=0,0;CIEND=0,0;STRANDS=+-	0/1:11:1088:5,0:+-:12:DEL:svim.DEL.9785:NA:NA:chr14_190430-chr14_191518
chr1	114223872	svim.DEL.1636	<DEL>	28	SUPP=1;SUPP_VEC=1000000000;SVLEN=-109;SVTYPE=DEL;SVMETHOD=SURVIVOR1.0.7;CHR2=chr1;END=114223981;CIPOS=0,0;CIEND=0,0;STRANDS=+-	0/1:11:109:27,0:+-:28:DEL:svim.DEL.1636:NA:NA:chr1_114223872-chr1_114223981
chr4	74441125	svim.DEL.6885	<DEL>	18	SUPP=1;SUPP_VEC=1000000000;SVLEN=-109;SVTYPE=DEL;SVMETHOD=SURVIVOR1.0.7;CHR2=chr4;END=74441234;CIPOS=0,0;CIEND=0,0;STRANDS=+-	0/1:11:109:11,0:+-:18:DEL:svim.DEL.6885:NA:NA:chr4_74441125-chr4_74441234
chr5	16824371	svim.DEL.7447	<DEL>	38	SUPP=1;SUPP_VEC=1000000000;SVLEN=-109;SVTYPE=DEL;SVMETHOD=SURVIVOR1.0.7;CHR2=chr5;END=16824480;CIPOS=0,0;CIEND=0,0;STRANDS=+-	0/1:11:109:29,0:+-:38:DEL:svim.DEL.7447:NA:NA:chr5_16824371-chr5_16824480
chrZ	43339718	svim.DEL.14973	<DEL>	15	SUPP=1;SUPP_VEC=1000000000;SVLEN=-109;SVTYPE=DEL;SVMETHOD=SURVIVOR1.0.7;CHR2=chrZ;END=43339792;CIPOS=0,0;CIEND=0,0;STRANDS=+-	1/1:11:109:4,0:+-:15:DEL:svim.DEL.14973:NA:NA:chrZ_43339718-chrZ_43339792
chr1	151715031	svim.INS.109706	<INS>	21	SUPP=1;SUPP_VEC=1000000000;SVLEN=109;SVTYPE=INS;SVMETHOD=SURVIVOR1.0.7;CHR2=chr1;END=151715031;CIPOS=0,0;CIEND=0,0;STRANDS=+-	1/1:11:109:1,0:+-:21:INS:svim.INS.109706:NA:NA:chr1_151715031-chr1_151715031
chr11	1910335	svim.INS.561611	<INS>	6	SUPP=1;SUPP_VEC=1000000000;SVLEN=109;SVTYPE=INS;SVMETHOD=SURVIVOR1.0.7;CHR2=chr11;END=1910335;CIPOS=0,0;CIEND=0,0;STRANDS=+-	./.:11:109:71,0:+-:6:INS:svim.INS.561611:NA:NA:chr11_1910335-chr11_1910335
chr19	2806664	svim.INS.650354	<INS>	6	SUPP=1;SUPP_VEC=1000000000;SVLEN=109;SVTYPE=INS;SVMETHOD=SURVIVOR1.0.7;CHR2=chr19;END=2806664;CIPOS=0,0;CIEND=0,0;STRANDS=+-	./.:11:109:91,0:+-:6:INS:svim.INS.650354:NA:NA:chr19_2806664-chr19_2806664
chr2	84530729	svim.INS.204980	<INS>	6	SUPP=1;SUPP_VEC=1000000000;SVLEN=109;SVTYPE=INS;SVMETHOD=SURVIVOR1.0.7;CHR2=chr2;END=84530729;CIPOS=0,0;CIEND=0,0;STRANDS=+-	./.:11:109:31,0:+-:6:INS:svim.INS.204980:NA:NA:chr2_84530729-chr2_84530729
chr3	27943261	svim.INS.273911	<INS>	12	SUPP=1;SUPP_VEC=1000000000;SVLEN=109;SVTYPE=INS;SVMETHOD=SURVIVOR1.0.7;CHR2=chr3;END=27943261;CIPOS=0,0;CIEND=0,0;STRANDS=+-	1/1:11:109:0,0:+-:12:INS:svim.INS.273911:NA:NA:chr3_27943261-chr3_27943261
chr6	6939693	svim.INS.450310	<INS>	9	SUPP=1;SUPP_VEC=1000000000;SVLEN=109;SVTYPE=INS;SVMETHOD=SURVIVOR1.0.7;CHR2=chr6;END=6939693;CIPOS=0,0;CIEND=0,0;STRANDS=+-	./.:11:109:65,0:+-:9:INS:svim.INS.450310:NA:NA:chr6_6939693-chr6_6939693
chr7	32502099	svim.INS.499073	<INS>	7	SUPP=1;SUPP_VEC=1000000000;SVLEN=109;SVTYPE=INS;SVMETHOD=SURVIVOR1.0.7;CHR2=chr7;END=32502099;CIPOS=0,0;CIEND=0,0;STRANDS=+-	./.:11:109:52,0:+-:7:INS:svim.INS.499073:NA:NA:chr7_32502099-chr7_32502099
chr9	4880712	svim.INS.528840	<INS>	38	SUPP=1;SUPP_VEC=1000000000;SVLEN=109;SVTYPE=INS;SVMETHOD=SURVIVOR1.0.7;CHR2=chr9;END=4880712;CIPOS=0,0;CIEND=0,0;STRANDS=+-	1/1:11:109:1,0:+-:38:INS:svim.INS.528840:NA:NA:chr9_4880712-chr9_4880712
chrZ	15854245	svim.INS.721889	<INS>	6	SUPP=1;SUPP_VEC=1000000000;SVLEN=109;SVTYPE=INS;SVMETHOD=SURVIVOR1.0.7;CHR2=chrZ;END=15854245;CIPOS=0,0;CIEND=0,0;STRANDS=+-	./.:11:109:39,0:+-:6:INS:svim.INS.721889:NA:NA:chrZ_15854245-chrZ_15854245
chr2	127389776	svim.INS.236166	<INS>	7	SUPP=1;SUPP_VEC=1000000000;SVLEN=1090;SVTYPE=INS;SVMETHOD=SURVIVOR1.0.7;CHR2=chr2;END=127389776;CIPOS=0,0;CIEND=0,0;STRANDS=+-	./.:11:1090:31,0:+-:7:INS:svim.INS.236166:NA:NA:chr2_127389776-chr2_127389776
chr27	1677621	svim.DEL.12020	<DEL>	11	SUPP=1;SUPP_VEC=1000000000;SVLEN=-1092;SVTYPE=DEL;SVMETHOD=SURVIVOR1.0.7;CHR2=chr27;END=1678713;CIPOS=0,0;CIEND=0,0;STRANDS=+-	0/1:11:1092:20,0:+-:11:DEL:svim.DEL.12020:NA:NA:chr27_1677621-chr27_1678713
chr18	5791929	svim.INS.643556	<INS>	7	SUPP=1;SUPP_VEC=1000000000;SVLEN=1099;SVTYPE=INS;SVMETHOD=SURVIVOR1.0.7;CHR2=chr18;END=5791929;CIPOS=0,0;CIEND=0,0;STRANDS=+-	0/1:11:1099:32,0:+-:7:INS:svim.INS.643556:NA:NA:chr18_5791929-chr18_5791929
chr1	37761361	svim.DEL.704	<DEL>	26	SUPP=1;SUPP_VEC=1000000000;SVLEN=-110;SVTYPE=DEL;SVMETHOD=SURVIVOR1.0.7;CHR2=chr1;END=37761471;CIPOS=0,0;CIEND=0,0;STRANDS=+-	1/1:11:110:1,0:+-:26:DEL:svim.DEL.704:NA:NA:chr1_37761361-chr1_37761471
chr1	43301721	svim.DEL.773	<DEL>	28	SUPP=1;SUPP_VEC=1000000000;SVLEN=-110;SVTYPE=DEL;SVMETHOD=SURVIVOR1.0.7;CHR2=chr1;END=43301831;CIPOS=0,0;CIEND=0,0;STRANDS=+-	1/1:11:110:0,0:+-:28:DEL:svim.DEL.773:NA:NA:chr1_43301721-chr1_43301831
chr12	20292421	svim.DEL.9544	<DEL>	19	SUPP=1;SUPP_VEC=1000000000;SVLEN=-110;SVTYPE=DEL;SVMETHOD=SURVIVOR1.0.7;CHR2=chr12;END=20292531;CIPOS=0,0;CIEND=0,0;STRANDS=+-	0/1:11:110:7,0:+-:19:DEL:svim.DEL.9544:NA:NA:chr12_20292421-chr12_20292531
chr2	79149138	svim.DEL.3782	<DEL>	21	SUPP=1;SUPP_VEC=1000000000;SVLEN=-110;SVTYPE=DEL;SVMETHOD=SURVIVOR1.0.7;CHR2=chr2;END=79149220;CIPOS=0,0;CIEND=0,0;STRANDS=+-	0/1:11:110:7,0:+-:21:DEL:svim.DEL.3782:NA:NA:chr2_79149138-chr2_79149220
chr3	99560794	svim.DEL.6025	<DEL>	11	SUPP=1;SUPP_VEC=1000000000;SVLEN=-110;SVTYPE=DEL;SVMETHOD=SURVIVOR1.0.7;CHR2=chr3;END=99560904;CIPOS=0,0;CIEND=0,0;STRANDS=+-	0/1:11:110:2,0:+-:11:DEL:svim.DEL.6025:NA:NA:chr3_99560794-chr3_99560904
chr30	105367	svim.DEL.12496	<DEL>	10	SUPP=1;SUPP_VEC=1000000000;SVLEN=-110;SVTYPE=DEL;SVMETHOD=SURVIVOR1.0.7;CHR2=chr30;END=105477;CIPOS=0,0;CIEND=0,0;STRANDS=+-	0/1:11:110:6,0:+-:10:DEL:svim.DEL.12496:NA:NA:chr30_105367-chr30_105477
chr1	187506746	svim.INS.135288	<INS>	9	SUPP=1;SUPP_VEC=1000000000;SVLEN=110;SVTYPE=INS;SVMETHOD=SURVIVOR1.0.7;CHR2=chr1;END=187506746;CIPOS=0,0;CIEND=0,0;STRANDS=+-	./.:11:110:99,0:+-:9:INS:svim.INS.135288:NA:NA:chr1_187506746-chr1_187506746
chr1	47600318	svim.INS.34043	<INS>	7	SUPP=1;SUPP_VEC=1000000000;SVLEN=110;SVTYPE=INS;SVMETHOD=SURVIVOR1.0.7;CHR2=chr1;END=47600318;CIPOS=0,0;CIEND=0,0;STRANDS=+-	./.:11:110:91,0:+-:7:INS:svim.INS.34043:NA:NA:chr1_47600318-chr1_47600318
chr1	9216617	svim.INS.7072	<INS>	10	SUPP=1;SUPP_VEC=1000000000;SVLEN=110;SVTYPE=INS;SVMETHOD=SURVIVOR1.0.7;CHR2=chr1;END=9216617;CIPOS=0,0;CIEND=0,0;STRANDS=+-	1/1:11:110:0,0:+-:10:INS:svim.INS.7072:NA:NA:chr1_9216617-chr1_9216617
chr10	20029166	svim.INS.559021	<INS>	7	SUPP=1;SUPP_VEC=1000000000;SVLEN=110;SVTYPE=INS;SVMETHOD=SURVIVOR1.0.7;CHR2=chr10;END=20029166;CIPOS=0,0;CIEND=0,0;STRANDS=+-	./.:11:110:106,0:+-:7:INS:svim.INS.559021:NA:NA:chr10_20029166-chr10_20029166
chr2	74640183	svim.INS.197757	<INS>	6	SUPP=1;SUPP_VEC=1000000000;SVLEN=110;SVTYPE=INS;SVMETHOD=SURVIVOR1.0.7;CHR2=chr2;END=74640183;CIPOS=0,0;CIEND=0,0;STRANDS=+-	1/1:11:110:0,0:+-:6:INS:svim.INS.197757:NA:NA:chr2_74640183-chr2_74640183
chr5	781762	svim.INS.401353	<INS>	8	SUPP=1;SUPP_VEC=1000000000;SVLEN=110;SVTYPE=INS;SVMETHOD=SURVIVOR1.0.7;CHR2=chr5;END=781762;CIPOS=0,0;CIEND=0,0;STRANDS=+-	0/1:11:110:29,0:+-:8:INS:svim.INS.401353:NA:NA:chr5_781762-chr5_781762
chr7	17418029	svim.INS.487609	<INS>	7	SUPP=1;SUPP_VEC=1000000000;SVLEN=110;SVTYPE=INS;SVMETHOD=SURVIVOR1.0.7;CHR2=chr7;END=17418029;CIPOS=0,0;CIEND=0,0;STRANDS=+-	./.:11:110:43,0:+-:7:INS:svim.INS.487609:NA:NA:chr7_17418029-chr7_17418029
chr9	21455572	svim.INS.541544	<INS>	9	SUPP=1;SUPP_VEC=1000000000;SVLEN=110;SVTYPE=INS;SVMETHOD=SURVIVOR1.0.7;CHR2=chr9;END=21455572;CIPOS=0,0;CIEND=0,0;STRANDS=+-	0/1:11:110:22,0:+-:9:INS:svim.INS.541544:NA:NA:chr9_21455572-chr9_21455572
chr2	148862598	svim.DEL.4917	<DEL>	31	SUPP=1;SUPP_VEC=1000000000;SVLEN=-1103;SVTYPE=DEL;SVMETHOD=SURVIVOR1.0.7;CHR2=chr2;END=148863701;CIPOS=0,0;CIEND=0,0;STRANDS=+-	0/1:11:1103:22,0:+-:31:DEL:svim.DEL.4917:NA:NA:chr2_148862598-chr2_148863701
chr3	34649168	svim.DEL.5346	<DEL>	73	SUPP=1;SUPP_VEC=1000000000;SVLEN=-1108;SVTYPE=DEL;SVMETHOD=SURVIVOR1.0.7;CHR2=chr3;END=34650276;CIPOS=0,0;CIEND=0,0;STRANDS=+-	1/1:11:1108:0,0:+-:73:DEL:svim.DEL.5346:NA:NA:chr3_34649168-chr3_34650276
chr1	101580047	svim.DEL.1482	<DEL>	6	SUPP=1;SUPP_VEC=1000000000;SVLEN=-111;SVTYPE=DEL;SVMETHOD=SURVIVOR1.0.7;CHR2=chr1;END=101580158;CIPOS=0,0;CIEND=0,0;STRANDS=+-	1/1:11:111:1,0:+-:6:DEL:svim.DEL.1482:NA:NA:chr1_101580047-chr1_101580158
chr1	194149484	svim.DEL.2702	<DEL>	8	SUPP=1;SUPP_VEC=1000000000;SVLEN=-111;SVTYPE=DEL;SVMETHOD=SURVIVOR1.0.7;CHR2=chr1;END=194149595;CIPOS=0,0;CIEND=0,0;STRANDS=+-	0/1:11:111:4,0:+-:8:DEL:svim.DEL.2702:NA:NA:chr1_194149484-chr1_194149595
chr10	5976961	svim.DEL.9101	<DEL>	85	SUPP=1;SUPP_VEC=1000000000;SVLEN=-111;SVTYPE=DEL;SVMETHOD=SURVIVOR1.0.7;CHR2=chr10;END=5977072;CIPOS=0,0;CIEND=0,0;STRANDS=+-	1/1:11:111:0,0:+-:85:DEL:svim.DEL.9101:NA:NA:chr10_5976961-chr10_5977072
chr27	5006620	svim.DEL.12243	<DEL>	9	SUPP=1;SUPP_VEC=1000000000;SVLEN=-111;SVTYPE=DEL;SVMETHOD=SURVIVOR1.0.7;CHR2=chr27;END=5006731;CIPOS=0,0;CIEND=0,0;STRANDS=+-	1/1:11:111:1,0:+-:9:DEL:svim.DEL.12243:NA:NA:chr27_5006620-chr27_5006731
chr31	2877574	svim.DEL.12845	<DEL>	9	SUPP=1;SUPP_VEC=1000000000;SVLEN=-111;SVTYPE=DEL;SVMETHOD=SURVIVOR1.0.7;CHR2=chr31;END=2877685;CIPOS=0,0;CIEND=0,0;STRANDS=+-	./.:11:111:21,0:+-:9:DEL:svim.DEL.12845:NA:NA:chr31_2877574-chr31_2877685
chr5	5441051	svim.DEL.7342	<DEL>	11	SUPP=1;SUPP_VEC=1000000000;SVLEN=-111;SVTYPE=DEL;SVMETHOD=SURVIVOR1.0.7;CHR2=chr5;END=5441162;CIPOS=0,0;CIEND=0,0;STRANDS=+-	1/1:11:111:4,0:+-:11:DEL:svim.DEL.7342:NA:NA:chr5_5441051-chr5_5441162
chr6	10203407	svim.DEL.7990	<DEL>	43	SUPP=1;SUPP_VEC=1000000000;SVLEN=-111;SVTYPE=DEL;SVMETHOD=SURVIVOR1.0.7;CHR2=chr6;END=10203518;CIPOS=0,0;CIEND=0,0;STRANDS=+-	1/1:11:111:1,0:+-:43:DEL:svim.DEL.7990:NA:NA:chr6_10203407-chr6_10203518
chr6	32191111	svim.DEL.8152	<DEL>	34	SUPP=1;SUPP_VEC=1000000000;SVLEN=-111;SVTYPE=DEL;SVMETHOD=SURVIVOR1.0.7;CHR2=chr6;END=32191222;CIPOS=0,0;CIEND=0,0;STRANDS=+-	1/1:11:111:1,0:+-:34:DEL:svim.DEL.8152:NA:NA:chr6_32191111-chr6_32191222
chr11	15533793	svim.INS.571590	<INS>	8	SUPP=1;SUPP_VEC=1000000000;SVLEN=111;SVTYPE=INS;SVMETHOD=SURVIVOR1.0.7;CHR2=chr11;END=15533793;CIPOS=0,0;CIEND=0,0;STRANDS=+-	./.:11:111:111,0:+-:8:INS:svim.INS.571590:NA:NA:chr11_15533793-chr11_15533793
chr18	10559673	svim.INS.647609	<INS>	7	SUPP=1;SUPP_VEC=1000000000;SVLEN=111;SVTYPE=INS;SVMETHOD=SURVIVOR1.0.7;CHR2=chr18;END=10559673;CIPOS=0,0;CIEND=0,0;STRANDS=+-	./.:11:111:47,0:+-:7:INS:svim.INS.647609:NA:NA:chr18_10559673-chr18_10559673
chr2	360671	svim.INS.143042	<INS>	6	SUPP=1;SUPP_VEC=1000000000;SVLEN=111;SVTYPE=INS;SVMETHOD=SURVIVOR1.0.7;CHR2=chr2;END=360671;CIPOS=0,0;CIEND=0,0;STRANDS=+-	1/1:11:111:0,0:+-:6:INS:svim.INS.143042:NA:NA:chr2_360671-chr2_360671
chr2	5268620	svim.INS.147052	<INS>	6	SUPP=1;SUPP_VEC=1000000000;SVLEN=111;SVTYPE=INS;SVMETHOD=SURVIVOR1.0.7;CHR2=chr2;END=5268620;CIPOS=0,0;CIEND=0,0;STRANDS=+-	./.:11:111:96,0:+-:6:INS:svim.INS.147052:NA:NA:chr2_5268620-chr2_5268620
chr2	54061503	svim.INS.182657	<INS>	8	SUPP=1;SUPP_VEC=1000000000;SVLEN=111;SVTYPE=INS;SVMETHOD=SURVIVOR1.0.7;CHR2=chr2;END=54061503;CIPOS=0,0;CIEND=0,0;STRANDS=+-	1/1:11:111:0,0:+-:8:INS:svim.INS.182657:NA:NA:chr2_54061503-chr2_54061503
chr2	92460984	svim.INS.210695	<INS>	8	SUPP=1;SUPP_VEC=1000000000;SVLEN=111;SVTYPE=INS;SVMETHOD=SURVIVOR1.0.7;CHR2=chr2;END=92460984;CIPOS=0,0;CIEND=0,0;STRANDS=+-	0/1:11:111:23,0:+-:8:INS:svim.INS.210695:NA:NA:chr2_92460984-chr2_92460984
chr3	10138676	svim.INS.260035	<INS>	43	SUPP=1;SUPP_VEC=1000000000;SVLEN=111;SVTYPE=INS;SVMETHOD=SURVIVOR1.0.7;CHR2=chr3;END=10138676;CIPOS=0,0;CIEND=0,0;STRANDS=+-	1/1:11:111:0,0:+-:43:INS:svim.INS.260035:NA:NA:chr3_10138676-chr3_10138676
chr3	52199142	svim.INS.291939	<INS>	6	SUPP=1;SUPP_VEC=1000000000;SVLEN=111;SVTYPE=INS;SVMETHOD=SURVIVOR1.0.7;CHR2=chr3;END=52199142;CIPOS=0,0;CIEND=0,0;STRANDS=+-	0/1:11:111:17,0:+-:6:INS:svim.INS.291939:NA:NA:chr3_52199142-chr3_52199142
chr3	57354431	svim.INS.295826	<INS>	76	SUPP=1;SUPP_VEC=1000000000;SVLEN=111;SVTYPE=INS;SVMETHOD=SURVIVOR1.0.7;CHR2=chr3;END=57354431;CIPOS=0,0;CIEND=0,0;STRANDS=+-	0/1:11:111:33,0:+-:76:INS:svim.INS.295826:NA:NA:chr3_57354431-chr3_57354431
chr3	97800255	svim.INS.324460	<INS>	11	SUPP=1;SUPP_VEC=1000000000;SVLEN=111;SVTYPE=INS;SVMETHOD=SURVIVOR1.0.7;CHR2=chr3;END=97800255;CIPOS=0,0;CIEND=0,0;STRANDS=+-	0/1:11:111:37,0:+-:11:INS:svim.INS.324460:NA:NA:chr3_97800255-chr3_97800255
chr4	37170325	svim.INS.361116	<INS>	6	SUPP=1;SUPP_VEC=1000000000;SVLEN=111;SVTYPE=INS;SVMETHOD=SURVIVOR1.0.7;CHR2=chr4;END=37170325;CIPOS=0,0;CIEND=0,0;STRANDS=+-	./.:11:111:72,0:+-:6:INS:svim.INS.361116:NA:NA:chr4_37170325-chr4_37170325
chr4	91087501	svim.INS.400467	<INS>	24	SUPP=1;SUPP_VEC=1000000000;SVLEN=111;SVTYPE=INS;SVMETHOD=SURVIVOR1.0.7;CHR2=chr4;END=91087501;CIPOS=0,0;CIEND=0,0;STRANDS=+-	0/1:11:111:6,0:+-:24:INS:svim.INS.400467:NA:NA:chr4_91087501-chr4_91087501
chrZ	35905316	svim.INS.736023	<INS>	12	SUPP=1;SUPP_VEC=1000000000;SVLEN=111;SVTYPE=INS;SVMETHOD=SURVIVOR1.0.7;CHR2=chrZ;END=35905316;CIPOS=0,0;CIEND=0,0;STRANDS=+-	./.:11:111:76,0:+-:12:INS:svim.INS.736023:NA:NA:chrZ_35905316-chrZ_35905316
chrZ	47741113	svim.INS.744132	<INS>	6	SUPP=1;SUPP_VEC=1000000000;SVLEN=111;SVTYPE=INS;SVMETHOD=SURVIVOR1.0.7;CHR2=chrZ;END=47741113;CIPOS=0,0;CIEND=0,0;STRANDS=+-	./.:11:111:69,0:+-:6:INS:svim.INS.744132:NA:NA:chrZ_47741113-chrZ_47741113
chrZ	66025122	svim.INS.756531	<INS>	13	SUPP=1;SUPP_VEC=1000000000;SVLEN=111;SVTYPE=INS;SVMETHOD=SURVIVOR1.0.7;CHR2=chrZ;END=66025122;CIPOS=0,0;CIEND=0,0;STRANDS=+-	./.:11:111:67,0:+-:13:INS:svim.INS.756531:NA:NA:chrZ_66025122-chrZ_66025122
chr1	127805249	svim.DEL.1796	<DEL>	18	SUPP=1;SUPP_VEC=1000000000;SVLEN=-1110;SVTYPE=DEL;SVMETHOD=SURVIVOR1.0.7;CHR2=chr1;END=127806359;CIPOS=0,0;CIEND=0,0;STRANDS=+-	0/1:11:1110:31,0:+-:18:DEL:svim.DEL.1796:NA:NA:chr1_127805249-chr1_127806359
chr4	22654759	svim.DEL.6346	<DEL>	11	SUPP=1;SUPP_VEC=1000000000;SVLEN=-1111;SVTYPE=DEL;SVMETHOD=SURVIVOR1.0.7;CHR2=chr4;END=22655870;CIPOS=0,0;CIEND=0,0;STRANDS=+-	1/1:11:1111:2,0:+-:11:DEL:svim.DEL.6346:NA:NA:chr4_22654759-chr4_22655870
chr2	46823259	svim.DEL.3381	<DEL>	16	SUPP=1;SUPP_VEC=1000000000;SVLEN=-1118;SVTYPE=DEL;SVMETHOD=SURVIVOR1.0.7;CHR2=chr2;END=46824377;CIPOS=0,0;CIEND=0,0;STRANDS=+-	1/1:11:1118:0,0:+-:16:DEL:svim.DEL.3381:NA:NA:chr2_46823259-chr2_46824377
chr1	194053084	svim.DEL.2696	<DEL>	25	SUPP=1;SUPP_VEC=1000000000;SVLEN=-112;SVTYPE=DEL;SVMETHOD=SURVIVOR1.0.7;CHR2=chr1;END=194053196;CIPOS=0,0;CIEND=0,0;STRANDS=+-	0/1:11:112:5,0:+-:25:DEL:svim.DEL.2696:NA:NA:chr1_194053084-chr1_194053196
chr2	106275543	svim.DEL.4086	<DEL>	28	SUPP=1;SUPP_VEC=1000000000;SVLEN=-112;SVTYPE=DEL;SVMETHOD=SURVIVOR1.0.7;CHR2=chr2;END=106275655;CIPOS=0,0;CIEND=0,0;STRANDS=+-	0/1:11:112:38,0:+-:28:DEL:svim.DEL.4086:NA:NA:chr2_106275543-chr2_106275655
chr3	9324753	svim.DEL.5131	<DEL>	11	SUPP=1;SUPP_VEC=1000000000;SVLEN=-112;SVTYPE=DEL;SVMETHOD=SURVIVOR1.0.7;CHR2=chr3;END=9324865;CIPOS=0,0;CIEND=0,0;STRANDS=+-	./.:11:112:23,0:+-:11:DEL:svim.DEL.5131:NA:NA:chr3_9324753-chr3_9324865
chrZ	71305527	svim.DEL.15296	<DEL>	17	SUPP=1;SUPP_VEC=1000000000;SVLEN=-112;SVTYPE=DEL;SVMETHOD=SURVIVOR1.0.7;CHR2=chrZ;END=71305639;CIPOS=0,0;CIEND=0,0;STRANDS=+-	0/1:11:112:4,0:+-:17:DEL:svim.DEL.15296:NA:NA:chrZ_71305527-chrZ_71305639
chr10	9807683	svim.INS.550958	<INS>	11	SUPP=1;SUPP_VEC=1000000000;SVLEN=112;SVTYPE=INS;SVMETHOD=SURVIVOR1.0.7;CHR2=chr10;END=9807683;CIPOS=0,0;CIEND=0,0;STRANDS=+-	1/1:11:112:0,0:+-:11:INS:svim.INS.550958:NA:NA:chr10_9807683-chr10_9807683
chr12	6879711	svim.INS.580567	<INS>	6	SUPP=1;SUPP_VEC=1000000000;SVLEN=112;SVTYPE=INS;SVMETHOD=SURVIVOR1.0.7;CHR2=chr12;END=6879711;CIPOS=0,0;CIEND=0,0;STRANDS=+-	./.:11:112:64,0:+-:6:INS:svim.INS.580567:NA:NA:chr12_6879711-chr12_6879711
chr2	105525887	svim.INS.219894	<INS>	7	SUPP=1;SUPP_VEC=1000000000;SVLEN=112;SVTYPE=INS;SVMETHOD=SURVIVOR1.0.7;CHR2=chr2;END=105525887;CIPOS=0,0;CIEND=0,0;STRANDS=+-	0/1:11:112:23,0:+-:7:INS:svim.INS.219894:NA:NA:chr2_105525887-chr2_105525887
chr2	139454216	svim.INS.244875	<INS>	18	SUPP=1;SUPP_VEC=1000000000;SVLEN=112;SVTYPE=INS;SVMETHOD=SURVIVOR1.0.7;CHR2=chr2;END=139454216;CIPOS=0,0;CIEND=0,0;STRANDS=+-	./.:11:112:94,0:+-:18:INS:svim.INS.244875:NA:NA:chr2_139454216-chr2_139454216
chr4	65585712	svim.INS.381930	<INS>	5	SUPP=1;SUPP_VEC=1000000000;SVLEN=112;SVTYPE=INS;SVMETHOD=SURVIVOR1.0.7;CHR2=chr4;END=65585712;CIPOS=0,0;CIEND=0,0;STRANDS=+-	./.:11:112:27,0:+-:5:INS:svim.INS.381930:NA:NA:chr4_65585712-chr4_65585712
chr5	25985226	svim.INS.420103	<INS>	8	SUPP=1;SUPP_VEC=1000000000;SVLEN=112;SVTYPE=INS;SVMETHOD=SURVIVOR1.0.7;CHR2=chr5;END=25985226;CIPOS=0,0;CIEND=0,0;STRANDS=+-	./.:11:112:44,0:+-:8:INS:svim.INS.420103:NA:NA:chr5_25985226-chr5_25985226
chr5	45544273	svim.INS.434050	<INS>	6	SUPP=1;SUPP_VEC=1000000000;SVLEN=112;SVTYPE=INS;SVMETHOD=SURVIVOR1.0.7;CHR2=chr5;END=45544273;CIPOS=0,0;CIEND=0,0;STRANDS=+-	./.:11:112:60,0:+-:6:INS:svim.INS.434050:NA:NA:chr5_45544273-chr5_45544273
chr6	6526255	svim.INS.449947	<INS>	6	SUPP=1;SUPP_VEC=1000000000;SVLEN=112;SVTYPE=INS;SVMETHOD=SURVIVOR1.0.7;CHR2=chr6;END=6526255;CIPOS=0,0;CIEND=0,0;STRANDS=+-	./.:11:112:27,0:+-:6:INS:svim.INS.449947:NA:NA:chr6_6526255-chr6_6526255
chr1	59533181	svim.INS.43838	<INS>	6	SUPP=1;SUPP_VEC=1000000000;SVLEN=1126;SVTYPE=INS;SVMETHOD=SURVIVOR1.0.7;CHR2=chr1;END=59533181;CIPOS=0,0;CIEND=0,0;STRANDS=+-	./.:11:1126:44,0:+-:6:INS:svim.INS.43838:NA:NA:chr1_59533181-chr1_59533181
chr1	31275237	svim.DEL.624	<DEL>	24	SUPP=1;SUPP_VEC=1000000000;SVLEN=-1127;SVTYPE=DEL;SVMETHOD=SURVIVOR1.0.7;CHR2=chr1;END=31276364;CIPOS=0,0;CIEND=0,0;STRANDS=+-	1/1:11:1127:0,0:+-:24:DEL:svim.DEL.624:NA:NA:chr1_31275237-chr1_31276364
chr2	7972354	svim.BND.2388	[chr2:120885972[N	8	SUPP=1;SUPP_VEC=1000000000;SVLEN=112913618;SVTYPE=INV;SVMETHOD=SURVIVOR1.0.7;CHR2=chr2;END=120885972;CIPOS=0,0;CIEND=0,0;STRANDS=++	0/1:11:112913618:14,0:++:8:INV:svim.BND.2388:NA:NA:chr2_7972354-chr2_120885972
chr1	54257091	svim.DEL.880	<DEL>	8	SUPP=1;SUPP_VEC=1000000000;SVLEN=-113;SVTYPE=DEL;SVMETHOD=SURVIVOR1.0.7;CHR2=chr1;END=54257204;CIPOS=0,0;CIEND=0,0;STRANDS=+-	0/1:11:113:4,0:+-:8:DEL:svim.DEL.880:NA:NA:chr1_54257091-chr1_54257204
chr4	15581367	svim.DEL.6290	<DEL>	9	SUPP=1;SUPP_VEC=1000000000;SVLEN=-113;SVTYPE=DEL;SVMETHOD=SURVIVOR1.0.7;CHR2=chr4;END=15581480;CIPOS=0,0;CIEND=0,0;STRANDS=+-	1/1:11:113:0,0:+-:9:DEL:svim.DEL.6290:NA:NA:chr4_15581367-chr4_15581480
chr4	90445411	svim.DEL.7138	<DEL>	7	SUPP=1;SUPP_VEC=1000000000;SVLEN=-113;SVTYPE=DEL;SVMETHOD=SURVIVOR1.0.7;CHR2=chr4;END=90445524;CIPOS=0,0;CIEND=0,0;STRANDS=+-	0/1:11:113:6,0:+-:7:DEL:svim.DEL.7138:NA:NA:chr4_90445411-chr4_90445524
chrZ	81932953	svim.DUP_TANDEM.8456	<DUP:TANDEM>	9	SUPP=1;SUPP_VEC=1000000000;SVLEN=113;SVTYPE=DUP;SVMETHOD=SURVIVOR1.0.7;CHR2=chrZ;END=81933066;CIPOS=0,0;CIEND=0,0;STRANDS=-+	./.:11:113:65,0:-+:9:DUP:svim.DUP_TANDEM.8456:NA:NA:chrZ_81932953-chrZ_81933066
chr1	125786954	svim.INS.91886	<INS>	6	SUPP=1;SUPP_VEC=1000000000;SVLEN=113;SVTYPE=INS;SVMETHOD=SURVIVOR1.0.7;CHR2=chr1;END=125786954;CIPOS=0,0;CIEND=0,0;STRANDS=+-	./.:11:113:37,0:+-:6:INS:svim.INS.91886:NA:NA:chr1_125786954-chr1_125786954
chr1	175325879	svim.INS.125791	<INS>	9	SUPP=1;SUPP_VEC=1000000000;SVLEN=113;SVTYPE=INS;SVMETHOD=SURVIVOR1.0.7;CHR2=chr1;END=175325879;CIPOS=0,0;CIEND=0,0;STRANDS=+-	0/1:11:113:3,0:+-:9:INS:svim.INS.125791:NA:NA:chr1_175325879-chr1_175325879
chr1	56812185	svim.INS.41724	<INS>	11	SUPP=1;SUPP_VEC=1000000000;SVLEN=113;SVTYPE=INS;SVMETHOD=SURVIVOR1.0.7;CHR2=chr1;END=56812185;CIPOS=0,0;CIEND=0,0;STRANDS=+-	./.:11:113:62,0:+-:11:INS:svim.INS.41724:NA:NA:chr1_56812185-chr1_56812185
chr1	86946023	svim.INS.64474	<INS>	8	SUPP=1;SUPP_VEC=1000000000;SVLEN=113;SVTYPE=INS;SVMETHOD=SURVIVOR1.0.7;CHR2=chr1;END=86946023;CIPOS=0,0;CIEND=0,0;STRANDS=+-	./.:11:113:48,0:+-:8:INS:svim.INS.64474:NA:NA:chr1_86946023-chr1_86946023
chr10	1143171	svim.INS.543807	<INS>	6	SUPP=1;SUPP_VEC=1000000000;SVLEN=113;SVTYPE=INS;SVMETHOD=SURVIVOR1.0.7;CHR2=chr10;END=1143171;CIPOS=0,0;CIEND=0,0;STRANDS=+-	./.:11:113:76,0:+-:6:INS:svim.INS.543807:NA:NA:chr10_1143171-chr10_1143171
chr17	10044001	svim.INS.638272	<INS>	6	SUPP=1;SUPP_VEC=1000000000;SVLEN=113;SVTYPE=INS;SVMETHOD=SURVIVOR1.0.7;CHR2=chr17;END=10044001;CIPOS=0,0;CIEND=0,0;STRANDS=+-	./.:11:113:93,0:+-:6:INS:svim.INS.638272:NA:NA:chr17_10044001-chr17_10044001
chr2	138061564	svim.INS.243748	<INS>	9	SUPP=1;SUPP_VEC=1000000000;SVLEN=113;SVTYPE=INS;SVMETHOD=SURVIVOR1.0.7;CHR2=chr2;END=138061564;CIPOS=0,0;CIEND=0,0;STRANDS=+-	./.:11:113:46,0:+-:9:INS:svim.INS.243748:NA:NA:chr2_138061564-chr2_138061564
chr2	94266283	svim.INS.211694	<INS>	6	SUPP=1;SUPP_VEC=1000000000;SVLEN=113;SVTYPE=INS;SVMETHOD=SURVIVOR1.0.7;CHR2=chr2;END=94266283;CIPOS=0,0;CIEND=0,0;STRANDS=+-	./.:11:113:37,0:+-:6:INS:svim.INS.211694:NA:NA:chr2_94266283-chr2_94266283
chr24	3300648	svim.INS.686176	<INS>	7	SUPP=1;SUPP_VEC=1000000000;SVLEN=113;SVTYPE=INS;SVMETHOD=SURVIVOR1.0.7;CHR2=chr24;END=3300648;CIPOS=0,0;CIEND=0,0;STRANDS=+-	./.:11:113:31,0:+-:7:INS:svim.INS.686176:NA:NA:chr24_3300648-chr24_3300648
chr4	20681431	svim.INS.349680	<INS>	7	SUPP=1;SUPP_VEC=1000000000;SVLEN=113;SVTYPE=INS;SVMETHOD=SURVIVOR1.0.7;CHR2=chr4;END=20681431;CIPOS=0,0;CIEND=0,0;STRANDS=+-	./.:11:113:38,0:+-:7:INS:svim.INS.349680:NA:NA:chr4_20681431-chr4_20681431
chr4	77616822	svim.INS.390437	<INS>	6	SUPP=1;SUPP_VEC=1000000000;SVLEN=113;SVTYPE=INS;SVMETHOD=SURVIVOR1.0.7;CHR2=chr4;END=77616822;CIPOS=0,0;CIEND=0,0;STRANDS=+-	0/1:11:113:22,0:+-:6:INS:svim.INS.390437:NA:NA:chr4_77616822-chr4_77616822
chr4	9348660	svim.INS.341563	<INS>	7	SUPP=1;SUPP_VEC=1000000000;SVLEN=113;SVTYPE=INS;SVMETHOD=SURVIVOR1.0.7;CHR2=chr4;END=9348660;CIPOS=0,0;CIEND=0,0;STRANDS=+-	./.:11:113:74,0:+-:7:INS:svim.INS.341563:NA:NA:chr4_9348660-chr4_9348660
chrZ	71757643	svim.INS.760570	<INS>	36	SUPP=1;SUPP_VEC=1000000000;SVLEN=113;SVTYPE=INS;SVMETHOD=SURVIVOR1.0.7;CHR2=chrZ;END=71757643;CIPOS=0,0;CIEND=0,0;STRANDS=+-	1/1:11:113:7,0:+-:36:INS:svim.INS.760570:NA:NA:chrZ_71757643-chrZ_71757643
chrZ	44966303	svim.DEL.14990	<DEL>	6	SUPP=1;SUPP_VEC=1000000000;SVLEN=-11305;SVTYPE=DEL;SVMETHOD=SURVIVOR1.0.7;CHR2=chrZ;END=44977608;CIPOS=0,0;CIEND=0,0;STRANDS=+-	./.:11:11305:60,0:+-:6:DEL:svim.DEL.14990:NA:NA:chrZ_44966303-chrZ_44977608
chr1	75019198	svim.DEL.1117	<DEL>	13	SUPP=1;SUPP_VEC=1000000000;SVLEN=-1132;SVTYPE=DEL;SVMETHOD=SURVIVOR1.0.7;CHR2=chr1;END=75020330;CIPOS=0,0;CIEND=0,0;STRANDS=+-	./.:11:1132:56,0:+-:13:DEL:svim.DEL.1117:NA:NA:chr1_75019198-chr1_75020330
chrZ	9887129	svim.INS.717290	<INS>	6	SUPP=1;SUPP_VEC=1000000000;SVLEN=1133;SVTYPE=INS;SVMETHOD=SURVIVOR1.0.7;CHR2=chrZ;END=9887129;CIPOS=0,0;CIEND=0,0;STRANDS=+-	./.:11:1133:24,0:+-:6:INS:svim.INS.717290:NA:NA:chrZ_9887129-chrZ_9887129
chr3	75800052	svim.DEL.5753	<DEL>	17	SUPP=1;SUPP_VEC=1000000000;SVLEN=-1136;SVTYPE=DEL;SVMETHOD=SURVIVOR1.0.7;CHR2=chr3;END=75801188;CIPOS=0,0;CIEND=0,0;STRANDS=+-	1/1:11:1136:0,0:+-:17:DEL:svim.DEL.5753:NA:NA:chr3_75800052-chr3_75801188
chr2	50134265	svim.DEL.3432	<DEL>	21	SUPP=1;SUPP_VEC=1000000000;SVLEN=-1137;SVTYPE=DEL;SVMETHOD=SURVIVOR1.0.7;CHR2=chr2;END=50135402;CIPOS=0,0;CIEND=0,0;STRANDS=+-	1/1:11:1137:0,0:+-:21:DEL:svim.DEL.3432:NA:NA:chr2_50134265-chr2_50135402
chr18	10323171	svim.DUP_TANDEM.5339	<DUP:TANDEM>	11	SUPP=1;SUPP_VEC=1000000000;SVLEN=11373;SVTYPE=DUP;SVMETHOD=SURVIVOR1.0.7;CHR2=chr18;END=10334544;CIPOS=0,0;CIEND=0,0;STRANDS=-+	./.:11:11373:87,0:-+:11:DUP:svim.DUP_TANDEM.5339:NA:NA:chr18_10323171-chr18_10334544
chr1	175719634	svim.DEL.2446	<DEL>	32	SUPP=1;SUPP_VEC=1000000000;SVLEN=-114;SVTYPE=DEL;SVMETHOD=SURVIVOR1.0.7;CHR2=chr1;END=175719748;CIPOS=0,0;CIEND=0,0;STRANDS=+-	0/1:11:114:12,0:+-:32:DEL:svim.DEL.2446:NA:NA:chr1_175719634-chr1_175719748
chr31	1923129	svim.DEL.12716	<DEL>	9	SUPP=1;SUPP_VEC=1000000000;SVLEN=-114;SVTYPE=DEL;SVMETHOD=SURVIVOR1.0.7;CHR2=chr31;END=1923243;CIPOS=0,0;CIEND=0,0;STRANDS=+-	0/1:11:114:7,0:+-:9:DEL:svim.DEL.12716:NA:NA:chr31_1923129-chr31_1923243
chr4	50941173	svim.DEL.6630	<DEL>	47	SUPP=1;SUPP_VEC=1000000000;SVLEN=-114;SVTYPE=DEL;SVMETHOD=SURVIVOR1.0.7;CHR2=chr4;END=50941287;CIPOS=0,0;CIEND=0,0;STRANDS=+-	0/1:11:114:77,0:+-:47:DEL:svim.DEL.6630:NA:NA:chr4_50941173-chr4_50941287
chr9	15913909	svim.DEL.8951	<DEL>	37	SUPP=1;SUPP_VEC=1000000000;SVLEN=-114;SVTYPE=DEL;SVMETHOD=SURVIVOR1.0.7;CHR2=chr9;END=15914023;CIPOS=0,0;CIEND=0,0;STRANDS=+-	0/1:11:114:14,0:+-:37:DEL:svim.DEL.8951:NA:NA:chr9_15913909-chr9_15914023
chr1	182212819	svim.INS.131511	<INS>	6	SUPP=1;SUPP_VEC=1000000000;SVLEN=114;SVTYPE=INS;SVMETHOD=SURVIVOR1.0.7;CHR2=chr1;END=182212819;CIPOS=0,0;CIEND=0,0;STRANDS=+-	./.:11:114:45,0:+-:6:INS:svim.INS.131511:NA:NA:chr1_182212819-chr1_182212819
chr1	35682985	svim.INS.25503	<INS>	7	SUPP=1;SUPP_VEC=1000000000;SVLEN=114;SVTYPE=INS;SVMETHOD=SURVIVOR1.0.7;CHR2=chr1;END=35682985;CIPOS=0,0;CIEND=0,0;STRANDS=+-	./.:11:114:72,0:+-:7:INS:svim.INS.25503:NA:NA:chr1_35682985-chr1_35682985
chr10	7927586	svim.INS.549476	<INS>	9	SUPP=1;SUPP_VEC=1000000000;SVLEN=114;SVTYPE=INS;SVMETHOD=SURVIVOR1.0.7;CHR2=chr10;END=7927586;CIPOS=0,0;CIEND=0,0;STRANDS=+-	./.:11:114:65,0:+-:9:INS:svim.INS.549476:NA:NA:chr10_7927586-chr10_7927586
chr2	20543208	svim.INS.158294	<INS>	7	SUPP=1;SUPP_VEC=1000000000;SVLEN=114;SVTYPE=INS;SVMETHOD=SURVIVOR1.0.7;CHR2=chr2;END=20543208;CIPOS=0,0;CIEND=0,0;STRANDS=+-	1/1:11:114:0,0:+-:7:INS:svim.INS.158294:NA:NA:chr2_20543208-chr2_20543208
chr2	39404797	svim.INS.171560	<INS>	8	SUPP=1;SUPP_VEC=1000000000;SVLEN=114;SVTYPE=INS;SVMETHOD=SURVIVOR1.0.7;CHR2=chr2;END=39404797;CIPOS=0,0;CIEND=0,0;STRANDS=+-	1/1:11:114:0,0:+-:8:INS:svim.INS.171560:NA:NA:chr2_39404797-chr2_39404797
chr3	61187129	svim.INS.298628	<INS>	27	SUPP=1;SUPP_VEC=1000000000;SVLEN=114;SVTYPE=INS;SVMETHOD=SURVIVOR1.0.7;CHR2=chr3;END=61187129;CIPOS=0,0;CIEND=0,0;STRANDS=+-	0/1:11:114:12,0:+-:27:INS:svim.INS.298628:NA:NA:chr3_61187129-chr3_61187129
chr4	18045719	svim.INS.348215	<INS>	8	SUPP=1;SUPP_VEC=1000000000;SVLEN=114;SVTYPE=INS;SVMETHOD=SURVIVOR1.0.7;CHR2=chr4;END=18045719;CIPOS=0,0;CIEND=0,0;STRANDS=+-	0/1:11:114:43,0:+-:8:INS:svim.INS.348215:NA:NA:chr4_18045719-chr4_18045719
chr4	20155956	svim.INS.349311	<INS>	7	SUPP=1;SUPP_VEC=1000000000;SVLEN=114;SVTYPE=INS;SVMETHOD=SURVIVOR1.0.7;CHR2=chr4;END=20155956;CIPOS=0,0;CIEND=0,0;STRANDS=+-	./.:11:114:30,0:+-:7:INS:svim.INS.349311:NA:NA:chr4_20155956-chr4_20155956
chr4	3974639	svim.INS.337845	<INS>	5	SUPP=1;SUPP_VEC=1000000000;SVLEN=114;SVTYPE=INS;SVMETHOD=SURVIVOR1.0.7;CHR2=chr4;END=3974639;CIPOS=0,0;CIEND=0,0;STRANDS=+-	./.:11:114:80,0:+-:5:INS:svim.INS.337845:NA:NA:chr4_3974639-chr4_3974639
chr6	7910056	svim.INS.451067	<INS>	10	SUPP=1;SUPP_VEC=1000000000;SVLEN=114;SVTYPE=INS;SVMETHOD=SURVIVOR1.0.7;CHR2=chr6;END=7910056;CIPOS=0,0;CIEND=0,0;STRANDS=+-	./.:11:114:76,0:+-:10:INS:svim.INS.451067:NA:NA:chr6_7910056-chr6_7910056
chr8	27919348	svim.INS.522997	<INS>	7	SUPP=1;SUPP_VEC=1000000000;SVLEN=114;SVTYPE=INS;SVMETHOD=SURVIVOR1.0.7;CHR2=chr8;END=27919348;CIPOS=0,0;CIEND=0,0;STRANDS=+-	./.:11:114:40,0:+-:7:INS:svim.INS.522997:NA:NA:chr8_27919348-chr8_27919348
chr22	16621	7495	<DUP>	8	SUPP=1;SUPP_VEC=1000000000;SVLEN=1142;SVTYPE=DUP;SVMETHOD=SURVIVOR1.0.7;CHR2=chr22;END=17763;CIPOS=0,0;CIEND=0,0;STRANDS=-+	./.:11:1142:49,0:-+:8:DUP:7495:NA:NA:chr22_16621-chr22_17763
chr2	113522726	svim.INS.225998	<INS>	6	SUPP=1;SUPP_VEC=1000000000;SVLEN=1144;SVTYPE=INS;SVMETHOD=SURVIVOR1.0.7;CHR2=chr2;END=113522726;CIPOS=0,0;CIEND=0,0;STRANDS=+-	./.:11:1144:80,0:+-:6:INS:svim.INS.225998:NA:NA:chr2_113522726-chr2_113522726
chr2	31286252	svim.BND.2597	[chr2:145821966[N	38	SUPP=1;SUPP_VEC=1000000000;SVLEN=114535714;SVTYPE=INV;SVMETHOD=SURVIVOR1.0.7;CHR2=chr2;END=145821966;CIPOS=0,0;CIEND=0,0;STRANDS=++	1/1:11:114535714:0,0:++:38:INV:svim.BND.2597:NA:NA:chr2_31286252-chr2_145821966
chr2	41383216	svim.DEL.3326	<DEL>	62	SUPP=1;SUPP_VEC=1000000000;SVLEN=-1147;SVTYPE=DEL;SVMETHOD=SURVIVOR1.0.7;CHR2=chr2;END=41384363;CIPOS=0,0;CIEND=0,0;STRANDS=+-	1/1:11:1147:0,0:+-:62:DEL:svim.DEL.3326:NA:NA:chr2_41383216-chr2_41384363
chr1	159096535	svim.DEL.2222	<DEL>	7	SUPP=1;SUPP_VEC=1000000000;SVLEN=-115;SVTYPE=DEL;SVMETHOD=SURVIVOR1.0.7;CHR2=chr1;END=159096650;CIPOS=0,0;CIEND=0,0;STRANDS=+-	1/1:11:115:0,0:+-:7:DEL:svim.DEL.2222:NA:NA:chr1_159096535-chr1_159096650
chr2	145322074	svim.DEL.4869	<DEL>	10	SUPP=1;SUPP_VEC=1000000000;SVLEN=-115;SVTYPE=DEL;SVMETHOD=SURVIVOR1.0.7;CHR2=chr2;END=145322189;CIPOS=0,0;CIEND=0,0;STRANDS=+-	./.:11:115:54,0:+-:10:DEL:svim.DEL.4869:NA:NA:chr2_145322074-chr2_145322189
chr2	84466036	svim.DEL.3849	<DEL>	25	SUPP=1;SUPP_VEC=1000000000;SVLEN=-115;SVTYPE=DEL;SVMETHOD=SURVIVOR1.0.7;CHR2=chr2;END=84466151;CIPOS=0,0;CIEND=0,0;STRANDS=+-	0/1:11:115:14,0:+-:25:DEL:svim.DEL.3849:NA:NA:chr2_84466036-chr2_84466151
chr3	58725478	svim.DEL.5571	<DEL>	16	SUPP=1;SUPP_VEC=1000000000;SVLEN=-115;SVTYPE=DEL;SVMETHOD=SURVIVOR1.0.7;CHR2=chr3;END=58725593;CIPOS=0,0;CIEND=0,0;STRANDS=+-	1/1:11:115:0,0:+-:16:DEL:svim.DEL.5571:NA:NA:chr3_58725478-chr3_58725593
chr3	92101336	svim.DEL.5933	<DEL>	27	SUPP=1;SUPP_VEC=1000000000;SVLEN=-115;SVTYPE=DEL;SVMETHOD=SURVIVOR1.0.7;CHR2=chr3;END=92101451;CIPOS=0,0;CIEND=0,0;STRANDS=+-	0/1:11:115:7,0:+-:27:DEL:svim.DEL.5933:NA:NA:chr3_92101336-chr3_92101451
chrZ	79405222	svim.DEL.15349	<DEL>	19	SUPP=1;SUPP_VEC=1000000000;SVLEN=-115;SVTYPE=DEL;SVMETHOD=SURVIVOR1.0.7;CHR2=chrZ;END=79405337;CIPOS=0,0;CIEND=0,0;STRANDS=+-	1/1:11:115:0,0:+-:19:DEL:svim.DEL.15349:NA:NA:chrZ_79405222-chrZ_79405337
chr2	115061413	svim.INS.227206	<INS>	8	SUPP=1;SUPP_VEC=1000000000;SVLEN=115;SVTYPE=INS;SVMETHOD=SURVIVOR1.0.7;CHR2=chr2;END=115061413;CIPOS=0,0;CIEND=0,0;STRANDS=+-	0/1:11:115:25,0:+-:8:INS:svim.INS.227206:NA:NA:chr2_115061413-chr2_115061413
chr2	48248066	svim.INS.178713	<INS>	6	SUPP=1;SUPP_VEC=1000000000;SVLEN=115;SVTYPE=INS;SVMETHOD=SURVIVOR1.0.7;CHR2=chr2;END=48248066;CIPOS=0,0;CIEND=0,0;STRANDS=+-	1/1:11:115:0,0:+-:6:INS:svim.INS.178713:NA:NA:chr2_48248066-chr2_48248066
chr3	13414496	svim.INS.262823	<INS>	6	SUPP=1;SUPP_VEC=1000000000;SVLEN=115;SVTYPE=INS;SVMETHOD=SURVIVOR1.0.7;CHR2=chr3;END=13414496;CIPOS=0,0;CIEND=0,0;STRANDS=+-	./.:11:115:43,0:+-:6:INS:svim.INS.262823:NA:NA:chr3_13414496-chr3_13414496
chr4	51030852	svim.INS.371874	<INS>	7	SUPP=1;SUPP_VEC=1000000000;SVLEN=115;SVTYPE=INS;SVMETHOD=SURVIVOR1.0.7;CHR2=chr4;END=51030852;CIPOS=0,0;CIEND=0,0;STRANDS=+-	./.:11:115:47,0:+-:7:INS:svim.INS.371874:NA:NA:chr4_51030852-chr4_51030852
chr4	70206356	svim.INS.385450	<INS>	6	SUPP=1;SUPP_VEC=1000000000;SVLEN=115;SVTYPE=INS;SVMETHOD=SURVIVOR1.0.7;CHR2=chr4;END=70206356;CIPOS=0,0;CIEND=0,0;STRANDS=+-	./.:11:115:30,0:+-:6:INS:svim.INS.385450:NA:NA:chr4_70206356-chr4_70206356
chrZ	2464639	svim.INS.712030	<INS>	6	SUPP=1;SUPP_VEC=1000000000;SVLEN=115;SVTYPE=INS;SVMETHOD=SURVIVOR1.0.7;CHR2=chrZ;END=2464639;CIPOS=0,0;CIEND=0,0;STRANDS=+-	./.:11:115:25,0:+-:6:INS:svim.INS.712030:NA:NA:chrZ_2464639-chrZ_2464639
chrZ	40547055	svim.INS.739125	<INS>	6	SUPP=1;SUPP_VEC=1000000000;SVLEN=115;SVTYPE=INS;SVMETHOD=SURVIVOR1.0.7;CHR2=chrZ;END=40547055;CIPOS=0,0;CIEND=0,0;STRANDS=+-	./.:11:115:40,0:+-:6:INS:svim.INS.739125:NA:NA:chrZ_40547055-chrZ_40547055
chrZ	72955763	svim.INS.761486	<INS>	6	SUPP=1;SUPP_VEC=1000000000;SVLEN=115;SVTYPE=INS;SVMETHOD=SURVIVOR1.0.7;CHR2=chrZ;END=72955763;CIPOS=0,0;CIEND=0,0;STRANDS=+-	./.:11:115:78,0:+-:6:INS:svim.INS.761486:NA:NA:chrZ_72955763-chrZ_72955763
chr4	47134273	svim.DEL.6587	<DEL>	6	SUPP=1;SUPP_VEC=1000000000;SVLEN=-1153;SVTYPE=DEL;SVMETHOD=SURVIVOR1.0.7;CHR2=chr4;END=47135426;CIPOS=0,0;CIEND=0,0;STRANDS=+-	1/1:11:1153:1,0:+-:6:DEL:svim.DEL.6587:NA:NA:chr4_47134273-chr4_47135426
chr1	137892400	svim.INS.100261	<INS>	6	SUPP=1;SUPP_VEC=1000000000;SVLEN=1154;SVTYPE=INS;SVMETHOD=SURVIVOR1.0.7;CHR2=chr1;END=137892400;CIPOS=0,0;CIEND=0,0;STRANDS=+-	./.:11:1154:50,0:+-:6:INS:svim.INS.100261:NA:NA:chr1_137892400-chr1_137892400
chr12	4745272	svim.DEL.9458	<DEL>	9	SUPP=1;SUPP_VEC=1000000000;SVLEN=-1159;SVTYPE=DEL;SVMETHOD=SURVIVOR1.0.7;CHR2=chr12;END=4746431;CIPOS=0,0;CIEND=0,0;STRANDS=+-	0/1:11:1159:4,0:+-:9:DEL:svim.DEL.9458:NA:NA:chr12_4745272-chr12_4746431
chr1	98844090	svim.DEL.1450	<DEL>	14	SUPP=1;SUPP_VEC=1000000000;SVLEN=-116;SVTYPE=DEL;SVMETHOD=SURVIVOR1.0.7;CHR2=chr1;END=98844206;CIPOS=0,0;CIEND=0,0;STRANDS=+-	0/1:11:116:7,0:+-:14:DEL:svim.DEL.1450:NA:NA:chr1_98844090-chr1_98844206
chr2	112732885	svim.DEL.4149	<DEL>	8	SUPP=1;SUPP_VEC=1000000000;SVLEN=-116;SVTYPE=DEL;SVMETHOD=SURVIVOR1.0.7;CHR2=chr2;END=112733001;CIPOS=0,0;CIEND=0,0;STRANDS=+-	1/1:11:116:1,0:+-:8:DEL:svim.DEL.4149:NA:NA:chr2_112732885-chr2_112733001
chr3	92690303	svim.DEL.5940	<DEL>	81	SUPP=1;SUPP_VEC=1000000000;SVLEN=-116;SVTYPE=DEL;SVMETHOD=SURVIVOR1.0.7;CHR2=chr3;END=92690419;CIPOS=0,0;CIEND=0,0;STRANDS=+-	1/1:11:116:2,0:+-:81:DEL:svim.DEL.5940:NA:NA:chr3_92690303-chr3_92690419
chrZ	51641424	svim.DEL.15065	<DEL>	8	SUPP=1;SUPP_VEC=1000000000;SVLEN=-116;SVTYPE=DEL;SVMETHOD=SURVIVOR1.0.7;CHR2=chrZ;END=51641540;CIPOS=0,0;CIEND=0,0;STRANDS=+-	0/1:11:116:11,0:+-:8:DEL:svim.DEL.15065:NA:NA:chrZ_51641424-chrZ_51641540
chr1	26118976	svim.INS.18880	<INS>	7	SUPP=1;SUPP_VEC=1000000000;SVLEN=116;SVTYPE=INS;SVMETHOD=SURVIVOR1.0.7;CHR2=chr1;END=26118976;CIPOS=0,0;CIEND=0,0;STRANDS=+-	1/1:11:116:0,0:+-:7:INS:svim.INS.18880:NA:NA:chr1_26118976-chr1_26118976
chr1	4191342	svim.INS.3360	<INS>	10	SUPP=1;SUPP_VEC=1000000000;SVLEN=116;SVTYPE=INS;SVMETHOD=SURVIVOR1.0.7;CHR2=chr1;END=4191342;CIPOS=0,0;CIEND=0,0;STRANDS=+-	./.:11:116:50,0:+-:10:INS:svim.INS.3360:NA:NA:chr1_4191342-chr1_4191342
chr2	11044257	svim.INS.151463	<INS>	7	SUPP=1;SUPP_VEC=1000000000;SVLEN=116;SVTYPE=INS;SVMETHOD=SURVIVOR1.0.7;CHR2=chr2;END=11044257;CIPOS=0,0;CIEND=0,0;STRANDS=+-	./.:11:116:37,0:+-:7:INS:svim.INS.151463:NA:NA:chr2_11044257-chr2_11044257
chr2	114872369	svim.INS.227075	<INS>	8	SUPP=1;SUPP_VEC=1000000000;SVLEN=116;SVTYPE=INS;SVMETHOD=SURVIVOR1.0.7;CHR2=chr2;END=114872369;CIPOS=0,0;CIEND=0,0;STRANDS=+-	./.:11:116:76,0:+-:8:INS:svim.INS.227075:NA:NA:chr2_114872369-chr2_114872369
chr2	48123934	svim.INS.178577	<INS>	8	SUPP=1;SUPP_VEC=1000000000;SVLEN=116;SVTYPE=INS;SVMETHOD=SURVIVOR1.0.7;CHR2=chr2;END=48123934;CIPOS=0,0;CIEND=0,0;STRANDS=+-	1/1:11:116:0,0:+-:8:INS:svim.INS.178577:NA:NA:chr2_48123934-chr2_48123934
chr2	65475349	svim.INS.191206	<INS>	8	SUPP=1;SUPP_VEC=1000000000;SVLEN=116;SVTYPE=INS;SVMETHOD=SURVIVOR1.0.7;CHR2=chr2;END=65475349;CIPOS=0,0;CIEND=0,0;STRANDS=+-	1/1:11:116:0,0:+-:8:INS:svim.INS.191206:NA:NA:chr2_65475349-chr2_65475349
chr2	80799706	svim.INS.202330	<INS>	6	SUPP=1;SUPP_VEC=1000000000;SVLEN=116;SVTYPE=INS;SVMETHOD=SURVIVOR1.0.7;CHR2=chr2;END=80799706;CIPOS=0,0;CIEND=0,0;STRANDS=+-	./.:11:116:48,0:+-:6:INS:svim.INS.202330:NA:NA:chr2_80799706-chr2_80799706
chr4	45975832	svim.INS.367729	<INS>	7	SUPP=1;SUPP_VEC=1000000000;SVLEN=116;SVTYPE=INS;SVMETHOD=SURVIVOR1.0.7;CHR2=chr4;END=45975832;CIPOS=0,0;CIEND=0,0;STRANDS=+-	./.:11:116:54,0:+-:7:INS:svim.INS.367729:NA:NA:chr4_45975832-chr4_45975832
chr6	34581111	svim.INS.472104	<INS>	8	SUPP=1;SUPP_VEC=1000000000;SVLEN=116;SVTYPE=INS;SVMETHOD=SURVIVOR1.0.7;CHR2=chr6;END=34581111;CIPOS=0,0;CIEND=0,0;STRANDS=+-	./.:11:116:94,0:+-:8:INS:svim.INS.472104:NA:NA:chr6_34581111-chr6_34581111
chrZ	25081761	svim.INS.728642	<INS>	6	SUPP=1;SUPP_VEC=1000000000;SVLEN=116;SVTYPE=INS;SVMETHOD=SURVIVOR1.0.7;CHR2=chrZ;END=25081761;CIPOS=0,0;CIEND=0,0;STRANDS=+-	1/1:11:116:0,0:+-:6:INS:svim.INS.728642:NA:NA:chrZ_25081761-chrZ_25081761
chr8	2334422	svim.DUP_TANDEM.4080	<DUP:TANDEM>	34	SUPP=1;SUPP_VEC=1000000000;SVLEN=11652;SVTYPE=DUP;SVMETHOD=SURVIVOR1.0.7;CHR2=chr8;END=2346074;CIPOS=0,0;CIEND=0,0;STRANDS=-+	0/1:11:11652:15,0:-+:34:DUP:svim.DUP_TANDEM.4080:NA:NA:chr8_2334422-chr8_2346074
chr5	20276964	svim.DEL.7480	<DEL>	8	SUPP=1;SUPP_VEC=1000000000;SVLEN=-1167;SVTYPE=DEL;SVMETHOD=SURVIVOR1.0.7;CHR2=chr5;END=20278131;CIPOS=0,0;CIEND=0,0;STRANDS=+-	1/1:11:1167:0,0:+-:8:DEL:svim.DEL.7480:NA:NA:chr5_20276964-chr5_20278131
chr2	149672500	svim.DUP_TANDEM.2304	<DUP:TANDEM>	12	SUPP=1;SUPP_VEC=1000000000;SVLEN=1167;SVTYPE=DUP;SVMETHOD=SURVIVOR1.0.7;CHR2=chr2;END=149673667;CIPOS=0,0;CIEND=0,0;STRANDS=-+	0/1:11:1167:15,0:-+:12:DUP:svim.DUP_TANDEM.2304:NA:NA:chr2_149672500-chr2_149673667
chr4	45187491	svim.DEL.6569	<DEL>	47	SUPP=1;SUPP_VEC=1000000000;SVLEN=-117;SVTYPE=DEL;SVMETHOD=SURVIVOR1.0.7;CHR2=chr4;END=45187608;CIPOS=0,0;CIEND=0,0;STRANDS=+-	1/1:11:117:1,0:+-:47:DEL:svim.DEL.6569:NA:NA:chr4_45187491-chr4_45187608
chr1	1262598	svim.DUP_TANDEM.185	<DUP:TANDEM>	15	SUPP=1;SUPP_VEC=1000000000;SVLEN=117;SVTYPE=DUP;SVMETHOD=SURVIVOR1.0.7;CHR2=chr1;END=1262715;CIPOS=0,0;CIEND=0,0;STRANDS=-+	0/1:11:117:18,0:-+:15:DUP:svim.DUP_TANDEM.185:NA:NA:chr1_1262598-chr1_1262715
chr1	182236534	svim.INS.131534	<INS>	7	SUPP=1;SUPP_VEC=1000000000;SVLEN=117;SVTYPE=INS;SVMETHOD=SURVIVOR1.0.7;CHR2=chr1;END=182236534;CIPOS=0,0;CIEND=0,0;STRANDS=+-	./.:11:117:54,0:+-:7:INS:svim.INS.131534:NA:NA:chr1_182236534-chr1_182236534
chr1	196393351	svim.INS.141670	<INS>	11	SUPP=1;SUPP_VEC=1000000000;SVLEN=117;SVTYPE=INS;SVMETHOD=SURVIVOR1.0.7;CHR2=chr1;END=196393351;CIPOS=0,0;CIEND=0,0;STRANDS=+-	0/1:11:117:6,0:+-:11:INS:svim.INS.141670:NA:NA:chr1_196393351-chr1_196393351
chr1	57614471	svim.INS.42458	<INS>	5	SUPP=1;SUPP_VEC=1000000000;SVLEN=117;SVTYPE=INS;SVMETHOD=SURVIVOR1.0.7;CHR2=chr1;END=57614471;CIPOS=0,0;CIEND=0,0;STRANDS=+-	./.:11:117:40,0:+-:5:INS:svim.INS.42458:NA:NA:chr1_57614471-chr1_57614471
chr1	69581139	svim.INS.51726	<INS>	7	SUPP=1;SUPP_VEC=1000000000;SVLEN=117;SVTYPE=INS;SVMETHOD=SURVIVOR1.0.7;CHR2=chr1;END=69581139;CIPOS=0,0;CIEND=0,0;STRANDS=+-	./.:11:117:85,0:+-:7:INS:svim.INS.51726:NA:NA:chr1_69581139-chr1_69581139
chr14	12031255	svim.INS.615476	<INS>	10	SUPP=1;SUPP_VEC=1000000000;SVLEN=117;SVTYPE=INS;SVMETHOD=SURVIVOR1.0.7;CHR2=chr14;END=12031255;CIPOS=0,0;CIEND=0,0;STRANDS=+-	./.:11:117:34,0:+-:10:INS:svim.INS.615476:NA:NA:chr14_12031255-chr14_12031255
chr2	84006076	svim.INS.204546	<INS>	8	SUPP=1;SUPP_VEC=1000000000;SVLEN=117;SVTYPE=INS;SVMETHOD=SURVIVOR1.0.7;CHR2=chr2;END=84006076;CIPOS=0,0;CIEND=0,0;STRANDS=+-	./.:11:117:39,0:+-:8:INS:svim.INS.204546:NA:NA:chr2_84006076-chr2_84006076
chr20	11970055	svim.INS.666840	<INS>	7	SUPP=1;SUPP_VEC=1000000000;SVLEN=117;SVTYPE=INS;SVMETHOD=SURVIVOR1.0.7;CHR2=chr20;END=11970055;CIPOS=0,0;CIEND=0,0;STRANDS=+-	./.:11:117:46,0:+-:7:INS:svim.INS.666840:NA:NA:chr20_11970055-chr20_11970055
chr3	3419868	svim.INS.254911	<INS>	9	SUPP=1;SUPP_VEC=1000000000;SVLEN=117;SVTYPE=INS;SVMETHOD=SURVIVOR1.0.7;CHR2=chr3;END=3419868;CIPOS=0,0;CIEND=0,0;STRANDS=+-	1/1:11:117:1,0:+-:9:INS:svim.INS.254911:NA:NA:chr3_3419868-chr3_3419868
chrZ	56782263	svim.INS.750417	<INS>	8	SUPP=1;SUPP_VEC=1000000000;SVLEN=117;SVTYPE=INS;SVMETHOD=SURVIVOR1.0.7;CHR2=chrZ;END=56782263;CIPOS=0,0;CIEND=0,0;STRANDS=+-	0/1:11:117:26,0:+-:8:INS:svim.INS.750417:NA:NA:chrZ_56782263-chrZ_56782263
chr2	29467829	svim.BND.2566	[chr2:147088501[N	14	SUPP=1;SUPP_VEC=1000000000;SVLEN=117620672;SVTYPE=INV;SVMETHOD=SURVIVOR1.0.7;CHR2=chr2;END=147088501;CIPOS=0,0;CIEND=0,0;STRANDS=++	0/1:11:117620672:18,0:++:14:INV:svim.BND.2566:NA:NA:chr2_29467829-chr2_147088501
chr9	22909888	svim.DEL.9013	<DEL>	42	SUPP=1;SUPP_VEC=1000000000;SVLEN=-118;SVTYPE=DEL;SVMETHOD=SURVIVOR1.0.7;CHR2=chr9;END=22910006;CIPOS=0,0;CIEND=0,0;STRANDS=+-	1/1:11:118:6,0:+-:42:DEL:svim.DEL.9013:NA:NA:chr9_22909888-chr9_22910006
chrZ	82049891	svim.DEL.15368	<DEL>	55	SUPP=1;SUPP_VEC=1000000000;SVLEN=-118;SVTYPE=DEL;SVMETHOD=SURVIVOR1.0.7;CHR2=chrZ;END=82050009;CIPOS=0,0;CIEND=0,0;STRANDS=+-	1/1:11:118:0,0:+-:55:DEL:svim.DEL.15368:NA:NA:chrZ_82049891-chrZ_82050009
chr1	140882848	svim.INS.102591	<INS>	6	SUPP=1;SUPP_VEC=1000000000;SVLEN=118;SVTYPE=INS;SVMETHOD=SURVIVOR1.0.7;CHR2=chr1;END=140882848;CIPOS=0,0;CIEND=0,0;STRANDS=+-	./.:11:118:44,0:+-:6:INS:svim.INS.102591:NA:NA:chr1_140882848-chr1_140882848
chr1	60922664	svim.INS.45025	<INS>	7	SUPP=1;SUPP_VEC=1000000000;SVLEN=118;SVTYPE=INS;SVMETHOD=SURVIVOR1.0.7;CHR2=chr1;END=60922664;CIPOS=0,0;CIEND=0,0;STRANDS=+-	./.:11:118:25,0:+-:7:INS:svim.INS.45025:NA:NA:chr1_60922664-chr1_60922664
chr12	13181051	svim.INS.585347	<INS>	6	SUPP=1;SUPP_VEC=1000000000;SVLEN=118;SVTYPE=INS;SVMETHOD=SURVIVOR1.0.7;CHR2=chr12;END=13181051;CIPOS=0,0;CIEND=0,0;STRANDS=+-	./.:11:118:50,0:+-:6:INS:svim.INS.585347:NA:NA:chr12_13181051-chr12_13181051
chr13	15083802	svim.INS.602521	<INS>	6	SUPP=1;SUPP_VEC=1000000000;SVLEN=118;SVTYPE=INS;SVMETHOD=SURVIVOR1.0.7;CHR2=chr13;END=15083802;CIPOS=0,0;CIEND=0,0;STRANDS=+-	./.:11:118:34,0:+-:6:INS:svim.INS.602521:NA:NA:chr13_15083802-chr13_15083802
chr15	8889356	svim.INS.625786	<INS>	9	SUPP=1;SUPP_VEC=1000000000;SVLEN=118;SVTYPE=INS;SVMETHOD=SURVIVOR1.0.7;CHR2=chr15;END=8889356;CIPOS=0,0;CIEND=0,0;STRANDS=+-	./.:11:118:71,0:+-:9:INS:svim.INS.625786:NA:NA:chr15_8889356-chr15_8889356
chr2	26288635	svim.INS.162436	<INS>	8	SUPP=1;SUPP_VEC=1000000000;SVLEN=118;SVTYPE=INS;SVMETHOD=SURVIVOR1.0.7;CHR2=chr2;END=26288635;CIPOS=0,0;CIEND=0,0;STRANDS=+-	1/1:11:118:0,0:+-:8:INS:svim.INS.162436:NA:NA:chr2_26288635-chr2_26288635
chr3	64495176	svim.INS.300831	<INS>	8	SUPP=1;SUPP_VEC=1000000000;SVLEN=118;SVTYPE=INS;SVMETHOD=SURVIVOR1.0.7;CHR2=chr3;END=64495176;CIPOS=0,0;CIEND=0,0;STRANDS=+-	1/1:11:118:1,0:+-:8:INS:svim.INS.300831:NA:NA:chr3_64495176-chr3_64495176
chr3	93885438	svim.INS.321720	<INS>	9	SUPP=1;SUPP_VEC=1000000000;SVLEN=118;SVTYPE=INS;SVMETHOD=SURVIVOR1.0.7;CHR2=chr3;END=93885438;CIPOS=0,0;CIEND=0,0;STRANDS=+-	./.:11:118:70,0:+-:9:INS:svim.INS.321720:NA:NA:chr3_93885438-chr3_93885438
chr4	25049121	svim.INS.352577	<INS>	6	SUPP=1;SUPP_VEC=1000000000;SVLEN=118;SVTYPE=INS;SVMETHOD=SURVIVOR1.0.7;CHR2=chr4;END=25049121;CIPOS=0,0;CIEND=0,0;STRANDS=+-	1/1:11:118:0,0:+-:6:INS:svim.INS.352577:NA:NA:chr4_25049121-chr4_25049121
chr5	28286934	svim.INS.421731	<INS>	9	SUPP=1;SUPP_VEC=1000000000;SVLEN=118;SVTYPE=INS;SVMETHOD=SURVIVOR1.0.7;CHR2=chr5;END=28286934;CIPOS=0,0;CIEND=0,0;STRANDS=+-	./.:11:118:59,0:+-:9:INS:svim.INS.421731:NA:NA:chr5_28286934-chr5_28286934
chr7	11590648	svim.INS.482782	<INS>	7	SUPP=1;SUPP_VEC=1000000000;SVLEN=118;SVTYPE=INS;SVMETHOD=SURVIVOR1.0.7;CHR2=chr7;END=11590648;CIPOS=0,0;CIEND=0,0;STRANDS=+-	0/1:11:118:21,0:+-:7:INS:svim.INS.482782:NA:NA:chr7_11590648-chr7_11590648
chrZ	79996037	svim.INS.762884	<INS>	7	SUPP=1;SUPP_VEC=1000000000;SVLEN=118;SVTYPE=INS;SVMETHOD=SURVIVOR1.0.7;CHR2=chrZ;END=79996037;CIPOS=0,0;CIEND=0,0;STRANDS=+-	0/1:11:118:31,0:+-:7:INS:svim.INS.762884:NA:NA:chrZ_79996037-chrZ_79996037
chr30	549261	svim.DUP_TANDEM.6634	<DUP:TANDEM>	19	SUPP=1;SUPP_VEC=1000000000;SVLEN=1189;SVTYPE=DUP;SVMETHOD=SURVIVOR1.0.7;CHR2=chr30;END=550450;CIPOS=0,0;CIEND=0,0;STRANDS=-+	1/1:11:1189:0,0:-+:19:DUP:svim.DUP_TANDEM.6634:NA:NA:chr30_549261-chr30_550450
chr15	7463915	svim.DEL.10069	<DEL>	24	SUPP=1;SUPP_VEC=1000000000;SVLEN=-119;SVTYPE=DEL;SVMETHOD=SURVIVOR1.0.7;CHR2=chr15;END=7464034;CIPOS=0,0;CIEND=0,0;STRANDS=+-	1/1:11:119:1,0:+-:24:DEL:svim.DEL.10069:NA:NA:chr15_7463915-chr15_7464034
chr33	3056871	svim.DEL.13214	<DEL>	7	SUPP=1;SUPP_VEC=1000000000;SVLEN=-119;SVTYPE=DEL;SVMETHOD=SURVIVOR1.0.7;CHR2=chr33;END=3056990;CIPOS=0,0;CIEND=0,0;STRANDS=+-	0/1:11:119:4,0:+-:7:DEL:svim.DEL.13214:NA:NA:chr33_3056871-chr33_3056990
chr4	46857549	svim.DEL.6584	<DEL>	21	SUPP=1;SUPP_VEC=1000000000;SVLEN=-119;SVTYPE=DEL;SVMETHOD=SURVIVOR1.0.7;CHR2=chr4;END=46857668;CIPOS=0,0;CIEND=0,0;STRANDS=+-	0/1:11:119:16,0:+-:21:DEL:svim.DEL.6584:NA:NA:chr4_46857549-chr4_46857668
chr1	134786518	svim.INS.98091	<INS>	6	SUPP=1;SUPP_VEC=1000000000;SVLEN=119;SVTYPE=INS;SVMETHOD=SURVIVOR1.0.7;CHR2=chr1;END=134786518;CIPOS=0,0;CIEND=0,0;STRANDS=+-	./.:11:119:84,0:+-:6:INS:svim.INS.98091:NA:NA:chr1_134786518-chr1_134786518
chr1	81673563	svim.INS.60034	<INS>	7	SUPP=1;SUPP_VEC=1000000000;SVLEN=119;SVTYPE=INS;SVMETHOD=SURVIVOR1.0.7;CHR2=chr1;END=81673563;CIPOS=0,0;CIEND=0,0;STRANDS=+-	./.:11:119:38,0:+-:7:INS:svim.INS.60034:NA:NA:chr1_81673563-chr1_81673563
chr3	28838499	svim.INS.274691	<INS>	8	SUPP=1;SUPP_VEC=1000000000;SVLEN=119;SVTYPE=INS;SVMETHOD=SURVIVOR1.0.7;CHR2=chr3;END=28838499;CIPOS=0,0;CIEND=0,0;STRANDS=+-	1/1:11:119:0,0:+-:8:INS:svim.INS.274691:NA:NA:chr3_28838499-chr3_28838499
chr3	35920268	svim.INS.280164	<INS>	6	SUPP=1;SUPP_VEC=1000000000;SVLEN=119;SVTYPE=INS;SVMETHOD=SURVIVOR1.0.7;CHR2=chr3;END=35920268;CIPOS=0,0;CIEND=0,0;STRANDS=+-	./.:11:119:73,0:+-:6:INS:svim.INS.280164:NA:NA:chr3_35920268-chr3_35920268
chr3	6356390	svim.INS.256866	<INS>	6	SUPP=1;SUPP_VEC=1000000000;SVLEN=119;SVTYPE=INS;SVMETHOD=SURVIVOR1.0.7;CHR2=chr3;END=6356390;CIPOS=0,0;CIEND=0,0;STRANDS=+-	0/1:11:119:19,0:+-:6:INS:svim.INS.256866:NA:NA:chr3_6356390-chr3_6356390
chr4	9678060	svim.INS.341835	<INS>	6	SUPP=1;SUPP_VEC=1000000000;SVLEN=119;SVTYPE=INS;SVMETHOD=SURVIVOR1.0.7;CHR2=chr4;END=9678060;CIPOS=0,0;CIEND=0,0;STRANDS=+-	./.:11:119:14,0:+-:6:INS:svim.INS.341835:NA:NA:chr4_9678060-chr4_9678060
chrZ	17615517	svim.INS.723049	<INS>	7	SUPP=1;SUPP_VEC=1000000000;SVLEN=119;SVTYPE=INS;SVMETHOD=SURVIVOR1.0.7;CHR2=chrZ;END=17615517;CIPOS=0,0;CIEND=0,0;STRANDS=+-	./.:11:119:40,0:+-:7:INS:svim.INS.723049:NA:NA:chrZ_17615517-chrZ_17615517
chrZ	33289410	svim.INS.734150	<INS>	6	SUPP=1;SUPP_VEC=1000000000;SVLEN=119;SVTYPE=INS;SVMETHOD=SURVIVOR1.0.7;CHR2=chrZ;END=33289410;CIPOS=0,0;CIEND=0,0;STRANDS=+-	1/1:11:119:0,0:+-:6:INS:svim.INS.734150:NA:NA:chrZ_33289410-chrZ_33289410
chrZ	23168052	svim.DEL.14781	<DEL>	46	SUPP=1;SUPP_VEC=1000000000;SVLEN=-1192;SVTYPE=DEL;SVMETHOD=SURVIVOR1.0.7;CHR2=chrZ;END=23169244;CIPOS=0,0;CIEND=0,0;STRANDS=+-	1/1:11:1192:0,0:+-:46:DEL:svim.DEL.14781:NA:NA:chrZ_23168052-chrZ_23169244
chr7	31990638	svim.INS.498706	<INS>	6	SUPP=1;SUPP_VEC=1000000000;SVLEN=1192;SVTYPE=INS;SVMETHOD=SURVIVOR1.0.7;CHR2=chr7;END=31990638;CIPOS=0,0;CIEND=0,0;STRANDS=+-	./.:11:1192:26,0:+-:6:INS:svim.INS.498706:NA:NA:chr7_31990638-chr7_31990638
chr1	129880631	svim.DEL.1821	<DEL>	48	SUPP=1;SUPP_VEC=1000000000;SVLEN=-1196;SVTYPE=DEL;SVMETHOD=SURVIVOR1.0.7;CHR2=chr1;END=129881827;CIPOS=0,0;CIEND=0,0;STRANDS=+-	1/1:11:1196:6,0:+-:48:DEL:svim.DEL.1821:NA:NA:chr1_129880631-chr1_129881827
chr1	1226420	svim.DEL.252	<DEL>	11	SUPP=1;SUPP_VEC=1000000000;SVLEN=-120;SVTYPE=DEL;SVMETHOD=SURVIVOR1.0.7;CHR2=chr1;END=1226540;CIPOS=0,0;CIEND=0,0;STRANDS=+-	1/1:11:120:0,0:+-:11:DEL:svim.DEL.252:NA:NA:chr1_1226420-chr1_1226540
chr2	114673043	svim.DEL.4161	<DEL>	55	SUPP=1;SUPP_VEC=1000000000;SVLEN=-120;SVTYPE=DEL;SVMETHOD=SURVIVOR1.0.7;CHR2=chr2;END=114673163;CIPOS=0,0;CIEND=0,0;STRANDS=+-	1/1:11:120:10,0:+-:55:DEL:svim.DEL.4161:NA:NA:chr2_114673043-chr2_114673163
chr2	97050186	svim.DEL.3992	<DEL>	59	SUPP=1;SUPP_VEC=1000000000;SVLEN=-120;SVTYPE=DEL;SVMETHOD=SURVIVOR1.0.7;CHR2=chr2;END=97050306;CIPOS=0,0;CIEND=0,0;STRANDS=+-	1/1:11:120:2,0:+-:59:DEL:svim.DEL.3992:NA:NA:chr2_97050186-chr2_97050306
chr5	28613734	svim.DEL.7548	<DEL>	56	SUPP=1;SUPP_VEC=1000000000;SVLEN=-120;SVTYPE=DEL;SVMETHOD=SURVIVOR1.0.7;CHR2=chr5;END=28613854;CIPOS=0,0;CIEND=0,0;STRANDS=+-	1/1:11:120:5,0:+-:56:DEL:svim.DEL.7548:NA:NA:chr5_28613734-chr5_28613854
chrZ	37311095	svim.DEL.14916	<DEL>	25	SUPP=1;SUPP_VEC=1000000000;SVLEN=-120;SVTYPE=DEL;SVMETHOD=SURVIVOR1.0.7;CHR2=chrZ;END=37311215;CIPOS=0,0;CIEND=0,0;STRANDS=+-	1/1:11:120:1,0:+-:25:DEL:svim.DEL.14916:NA:NA:chrZ_37311095-chrZ_37311215
chr19	4445805	svim.INS.651828	<INS>	8	SUPP=1;SUPP_VEC=1000000000;SVLEN=120;SVTYPE=INS;SVMETHOD=SURVIVOR1.0.7;CHR2=chr19;END=4445805;CIPOS=0,0;CIEND=0,0;STRANDS=+-	./.:11:120:52,0:+-:8:INS:svim.INS.651828:NA:NA:chr19_4445805-chr19_4445805
chr2	141609986	svim.INS.246646	<INS>	5	SUPP=1;SUPP_VEC=1000000000;SVLEN=120;SVTYPE=INS;SVMETHOD=SURVIVOR1.0.7;CHR2=chr2;END=141609986;CIPOS=0,0;CIEND=0,0;STRANDS=+-	./.:11:120:67,0:+-:5:INS:svim.INS.246646:NA:NA:chr2_141609986-chr2_141609986
chr2	81763238	svim.INS.202962	<INS>	26	SUPP=1;SUPP_VEC=1000000000;SVLEN=120;SVTYPE=INS;SVMETHOD=SURVIVOR1.0.7;CHR2=chr2;END=81763238;CIPOS=0,0;CIEND=0,0;STRANDS=+-	1/1:11:120:0,0:+-:26:INS:svim.INS.202962:NA:NA:chr2_81763238-chr2_81763238
chr2	82395628	svim.INS.203391	<INS>	7	SUPP=1;SUPP_VEC=1000000000;SVLEN=120;SVTYPE=INS;SVMETHOD=SURVIVOR1.0.7;CHR2=chr2;END=82395628;CIPOS=0,0;CIEND=0,0;STRANDS=+-	1/1:11:120:0,0:+-:7:INS:svim.INS.203391:NA:NA:chr2_82395628-chr2_82395628
chr3	4736975	svim.INS.256003	<INS>	6	SUPP=1;SUPP_VEC=1000000000;SVLEN=120;SVTYPE=INS;SVMETHOD=SURVIVOR1.0.7;CHR2=chr3;END=4736975;CIPOS=0,0;CIEND=0,0;STRANDS=+-	./.:11:120:53,0:+-:6:INS:svim.INS.256003:NA:NA:chr3_4736975-chr3_4736975
chr4	24687339	svim.INS.352279	<INS>	6	SUPP=1;SUPP_VEC=1000000000;SVLEN=120;SVTYPE=INS;SVMETHOD=SURVIVOR1.0.7;CHR2=chr4;END=24687339;CIPOS=0,0;CIEND=0,0;STRANDS=+-	1/1:11:120:0,0:+-:6:INS:svim.INS.352279:NA:NA:chr4_24687339-chr4_24687339
chr4	65617567	svim.INS.381957	<INS>	95	SUPP=1;SUPP_VEC=1000000000;SVLEN=120;SVTYPE=INS;SVMETHOD=SURVIVOR1.0.7;CHR2=chr4;END=65617567;CIPOS=0,0;CIEND=0,0;STRANDS=+-	1/1:11:120:9,0:+-:95:INS:svim.INS.381957:NA:NA:chr4_65617567-chr4_65617567
chr8	7093922	svim.INS.507668	<INS>	8	SUPP=1;SUPP_VEC=1000000000;SVLEN=120;SVTYPE=INS;SVMETHOD=SURVIVOR1.0.7;CHR2=chr8;END=7093922;CIPOS=0,0;CIEND=0,0;STRANDS=+-	./.:11:120:52,0:+-:8:INS:svim.INS.507668:NA:NA:chr8_7093922-chr8_7093922
chr8	21114911	svim.DEL.8746	<DEL>	7	SUPP=1;SUPP_VEC=1000000000;SVLEN=-1200;SVTYPE=DEL;SVMETHOD=SURVIVOR1.0.7;CHR2=chr8;END=21116111;CIPOS=0,0;CIEND=0,0;STRANDS=+-	./.:11:1200:36,0:+-:7:DEL:svim.DEL.8746:NA:NA:chr8_21114911-chr8_21116111
chr8	21113902	svim.DEL.8742	<DEL>	6	SUPP=1;SUPP_VEC=1000000000;SVLEN=-1202;SVTYPE=DEL;SVMETHOD=SURVIVOR1.0.7;CHR2=chr8;END=21115104;CIPOS=0,0;CIEND=0,0;STRANDS=+-	./.:11:1202:78,0:+-:6:DEL:svim.DEL.8742:NA:NA:chr8_21113902-chr8_21115104
chr1	114179985	svim.DEL.1632	<DEL>	92	SUPP=1;SUPP_VEC=1000000000;SVLEN=-1203;SVTYPE=DEL;SVMETHOD=SURVIVOR1.0.7;CHR2=chr1;END=114181188;CIPOS=0,0;CIEND=0,0;STRANDS=+-	1/1:11:1203:3,0:+-:92:DEL:svim.DEL.1632:NA:NA:chr1_114179985-chr1_114181188
chr2	142960362	svim.DEL.4842	<DEL>	7	SUPP=1;SUPP_VEC=1000000000;SVLEN=-121;SVTYPE=DEL;SVMETHOD=SURVIVOR1.0.7;CHR2=chr2;END=142960483;CIPOS=0,0;CIEND=0,0;STRANDS=+-	0/1:11:121:2,0:+-:7:DEL:svim.DEL.4842:NA:NA:chr2_142960362-chr2_142960483
chr1	91652031	svim.INS.67651	<INS>	10	SUPP=1;SUPP_VEC=1000000000;SVLEN=121;SVTYPE=INS;SVMETHOD=SURVIVOR1.0.7;CHR2=chr1;END=91652031;CIPOS=0,0;CIEND=0,0;STRANDS=+-	./.:11:121:46,0:+-:10:INS:svim.INS.67651:NA:NA:chr1_91652031-chr1_91652031
chr15	2085375	svim.INS.620321	<INS>	22	SUPP=1;SUPP_VEC=1000000000;SVLEN=121;SVTYPE=INS;SVMETHOD=SURVIVOR1.0.7;CHR2=chr15;END=2085375;CIPOS=0,0;CIEND=0,0;STRANDS=+-	0/1:11:121:32,0:+-:22:INS:svim.INS.620321:NA:NA:chr15_2085375-chr15_2085375
chr2	131549261	svim.INS.239093	<INS>	6	SUPP=1;SUPP_VEC=1000000000;SVLEN=121;SVTYPE=INS;SVMETHOD=SURVIVOR1.0.7;CHR2=chr2;END=131549261;CIPOS=0,0;CIEND=0,0;STRANDS=+-	./.:11:121:61,0:+-:6:INS:svim.INS.239093:NA:NA:chr2_131549261-chr2_131549261
chr3	3997732	svim.INS.255457	<INS>	5	SUPP=1;SUPP_VEC=1000000000;SVLEN=121;SVTYPE=INS;SVMETHOD=SURVIVOR1.0.7;CHR2=chr3;END=3997732;CIPOS=0,0;CIEND=0,0;STRANDS=+-	./.:11:121:82,0:+-:5:INS:svim.INS.255457:NA:NA:chr3_3997732-chr3_3997732
chr4	18617552	svim.INS.348616	<INS>	9	SUPP=1;SUPP_VEC=1000000000;SVLEN=121;SVTYPE=INS;SVMETHOD=SURVIVOR1.0.7;CHR2=chr4;END=18617552;CIPOS=0,0;CIEND=0,0;STRANDS=+-	1/1:11:121:2,0:+-:9:INS:svim.INS.348616:NA:NA:chr4_18617552-chr4_18617552
chr7	18237500	svim.INS.488190	<INS>	9	SUPP=1;SUPP_VEC=1000000000;SVLEN=121;SVTYPE=INS;SVMETHOD=SURVIVOR1.0.7;CHR2=chr7;END=18237500;CIPOS=0,0;CIEND=0,0;STRANDS=+-	./.:11:121:65,0:+-:9:INS:svim.INS.488190:NA:NA:chr7_18237500-chr7_18237500
chr8	25764996	svim.INS.521249	<INS>	7	SUPP=1;SUPP_VEC=1000000000;SVLEN=121;SVTYPE=INS;SVMETHOD=SURVIVOR1.0.7;CHR2=chr8;END=25764996;CIPOS=0,0;CIEND=0,0;STRANDS=+-	./.:11:121:52,0:+-:7:INS:svim.INS.521249:NA:NA:chr8_25764996-chr8_25764996
chr2	7075683	svim.DEL.2980	<DEL>	19	SUPP=1;SUPP_VEC=1000000000;SVLEN=-12123;SVTYPE=DEL;SVMETHOD=SURVIVOR1.0.7;CHR2=chr2;END=7087806;CIPOS=0,0;CIEND=0,0;STRANDS=+-	1/1:11:12123:3,0:+-:19:DEL:svim.DEL.2980:NA:NA:chr2_7075683-chr2_7087806
chr1	30288795	svim.DEL.615	<DEL>	42	SUPP=1;SUPP_VEC=1000000000;SVLEN=-1214;SVTYPE=DEL;SVMETHOD=SURVIVOR1.0.7;CHR2=chr1;END=30290009;CIPOS=0,0;CIEND=0,0;STRANDS=+-	1/1:11:1214:0,0:+-:42:DEL:svim.DEL.615:NA:NA:chr1_30288795-chr1_30290009
chr27	521251	svim.DEL.11995	<DEL>	18	SUPP=1;SUPP_VEC=1000000000;SVLEN=-122;SVTYPE=DEL;SVMETHOD=SURVIVOR1.0.7;CHR2=chr27;END=521334;CIPOS=0,0;CIEND=0,0;STRANDS=+-	./.:11:122:244,0:+-:18:DEL:svim.DEL.11995:NA:NA:chr27_521251-chr27_521334
chr33	6374423	svim.DEL.13561	<DEL>	22	SUPP=1;SUPP_VEC=1000000000;SVLEN=-122;SVTYPE=DEL;SVMETHOD=SURVIVOR1.0.7;CHR2=chr33;END=6374545;CIPOS=0,0;CIEND=0,0;STRANDS=+-	1/1:11:122:2,0:+-:22:DEL:svim.DEL.13561:NA:NA:chr33_6374423-chr33_6374545
chr10	19652157	svim.INS.558647	<INS>	42	SUPP=1;SUPP_VEC=1000000000;SVLEN=122;SVTYPE=INS;SVMETHOD=SURVIVOR1.0.7;CHR2=chr10;END=19652157;CIPOS=0,0;CIEND=0,0;STRANDS=+-	1/1:11:122:2,0:+-:42:INS:svim.INS.558647:NA:NA:chr10_19652157-chr10_19652157
chr20	1625085	svim.INS.658104	<INS>	98	SUPP=1;SUPP_VEC=1000000000;SVLEN=122;SVTYPE=INS;SVMETHOD=SURVIVOR1.0.7;CHR2=chr20;END=1625085;CIPOS=0,0;CIEND=0,0;STRANDS=+-	1/1:11:122:1,0:+-:98:INS:svim.INS.658104:NA:NA:chr20_1625085-chr20_1625085
chr3	80809614	svim.INS.312574	<INS>	6	SUPP=1;SUPP_VEC=1000000000;SVLEN=122;SVTYPE=INS;SVMETHOD=SURVIVOR1.0.7;CHR2=chr3;END=80809614;CIPOS=0,0;CIEND=0,0;STRANDS=+-	./.:11:122:39,0:+-:6:INS:svim.INS.312574:NA:NA:chr3_80809614-chr3_80809614
chr4	62949800	svim.INS.380185	<INS>	9	SUPP=1;SUPP_VEC=1000000000;SVLEN=122;SVTYPE=INS;SVMETHOD=SURVIVOR1.0.7;CHR2=chr4;END=62949800;CIPOS=0,0;CIEND=0,0;STRANDS=+-	./.:11:122:45,0:+-:9:INS:svim.INS.380185:NA:NA:chr4_62949800-chr4_62949800
chr4	66826670	svim.INS.382973	<INS>	6	SUPP=1;SUPP_VEC=1000000000;SVLEN=122;SVTYPE=INS;SVMETHOD=SURVIVOR1.0.7;CHR2=chr4;END=66826670;CIPOS=0,0;CIEND=0,0;STRANDS=+-	./.:11:122:69,0:+-:6:INS:svim.INS.382973:NA:NA:chr4_66826670-chr4_66826670
chr4	68608635	svim.INS.384230	<INS>	8	SUPP=1;SUPP_VEC=1000000000;SVLEN=122;SVTYPE=INS;SVMETHOD=SURVIVOR1.0.7;CHR2=chr4;END=68608635;CIPOS=0,0;CIEND=0,0;STRANDS=+-	./.:11:122:64,0:+-:8:INS:svim.INS.384230:NA:NA:chr4_68608635-chr4_68608635
chr4	91312736	svim.INS.400564	<INS>	8	SUPP=1;SUPP_VEC=1000000000;SVLEN=122;SVTYPE=INS;SVMETHOD=SURVIVOR1.0.7;CHR2=chr4;END=91312736;CIPOS=0,0;CIEND=0,0;STRANDS=+-	1/1:11:122:1,0:+-:8:INS:svim.INS.400564:NA:NA:chr4_91312736-chr4_91312736
chr5	21338568	svim.INS.416236	<INS>	7	SUPP=1;SUPP_VEC=1000000000;SVLEN=122;SVTYPE=INS;SVMETHOD=SURVIVOR1.0.7;CHR2=chr5;END=21338568;CIPOS=0,0;CIEND=0,0;STRANDS=+-	./.:11:122:52,0:+-:7:INS:svim.INS.416236:NA:NA:chr5_21338568-chr5_21338568
chr9	15339541	svim.INS.536903	<INS>	6	SUPP=1;SUPP_VEC=1000000000;SVLEN=122;SVTYPE=INS;SVMETHOD=SURVIVOR1.0.7;CHR2=chr9;END=15339541;CIPOS=0,0;CIEND=0,0;STRANDS=+-	./.:11:122:85,0:+-:6:INS:svim.INS.536903:NA:NA:chr9_15339541-chr9_15339541
chrZ	52541631	svim.INS.747228	<INS>	5	SUPP=1;SUPP_VEC=1000000000;SVLEN=122;SVTYPE=INS;SVMETHOD=SURVIVOR1.0.7;CHR2=chrZ;END=52541631;CIPOS=0,0;CIEND=0,0;STRANDS=+-	./.:11:122:19,0:+-:5:INS:svim.INS.747228:NA:NA:chrZ_52541631-chrZ_52541631
chrZ	70523553	svim.INS.759682	<INS>	6	SUPP=1;SUPP_VEC=1000000000;SVLEN=122;SVTYPE=INS;SVMETHOD=SURVIVOR1.0.7;CHR2=chrZ;END=70523553;CIPOS=0,0;CIEND=0,0;STRANDS=+-	./.:11:122:34,0:+-:6:INS:svim.INS.759682:NA:NA:chrZ_70523553-chrZ_70523553
chr13	2343376	svim.DEL.9603	<DEL>	6	SUPP=1;SUPP_VEC=1000000000;SVLEN=-1221;SVTYPE=DEL;SVMETHOD=SURVIVOR1.0.7;CHR2=chr13;END=2344597;CIPOS=0,0;CIEND=0,0;STRANDS=+-	./.:11:1221:25,0:+-:6:DEL:svim.DEL.9603:NA:NA:chr13_2343376-chr13_2344597
chr2	41685679	svim.INS.173477	<INS>	6	SUPP=1;SUPP_VEC=1000000000;SVLEN=1221;SVTYPE=INS;SVMETHOD=SURVIVOR1.0.7;CHR2=chr2;END=41685679;CIPOS=0,0;CIEND=0,0;STRANDS=+-	1/1:11:1221:0,0:+-:6:INS:svim.INS.173477:NA:NA:chr2_41685679-chr2_41685679
chr19	120797	svim.DEL.10585	<DEL>	22	SUPP=1;SUPP_VEC=1000000000;SVLEN=-123;SVTYPE=DEL;SVMETHOD=SURVIVOR1.0.7;CHR2=chr19;END=120920;CIPOS=0,0;CIEND=0,0;STRANDS=+-	1/1:11:123:3,0:+-:22:DEL:svim.DEL.10585:NA:NA:chr19_120797-chr19_120920
chr2	115483274	svim.DEL.4170	<DEL>	80	SUPP=1;SUPP_VEC=1000000000;SVLEN=-123;SVTYPE=DEL;SVMETHOD=SURVIVOR1.0.7;CHR2=chr2;END=115483397;CIPOS=0,0;CIEND=0,0;STRANDS=+-	1/1:11:123:1,0:+-:80:DEL:svim.DEL.4170:NA:NA:chr2_115483274-chr2_115483397
chr4	11530683	svim.DEL.6265	<DEL>	34	SUPP=1;SUPP_VEC=1000000000;SVLEN=-123;SVTYPE=DEL;SVMETHOD=SURVIVOR1.0.7;CHR2=chr4;END=11530806;CIPOS=0,0;CIEND=0,0;STRANDS=+-	1/1:11:123:1,0:+-:34:DEL:svim.DEL.6265:NA:NA:chr4_11530683-chr4_11530806
chr4	70736664	svim.DEL.6842	<DEL>	13	SUPP=1;SUPP_VEC=1000000000;SVLEN=-123;SVTYPE=DEL;SVMETHOD=SURVIVOR1.0.7;CHR2=chr4;END=70736787;CIPOS=0,0;CIEND=0,0;STRANDS=+-	1/1:11:123:0,0:+-:13:DEL:svim.DEL.6842:NA:NA:chr4_70736664-chr4_70736787
chr1	139618664	svim.INS.101645	<INS>	8	SUPP=1;SUPP_VEC=1000000000;SVLEN=123;SVTYPE=INS;SVMETHOD=SURVIVOR1.0.7;CHR2=chr1;END=139618664;CIPOS=0,0;CIEND=0,0;STRANDS=+-	./.:11:123:37,0:+-:8:INS:svim.INS.101645:NA:NA:chr1_139618664-chr1_139618664
chr17	10724623	svim.INS.638746	<INS>	7	SUPP=1;SUPP_VEC=1000000000;SVLEN=123;SVTYPE=INS;SVMETHOD=SURVIVOR1.0.7;CHR2=chr17;END=10724623;CIPOS=0,0;CIEND=0,0;STRANDS=+-	./.:11:123:25,0:+-:7:INS:svim.INS.638746:NA:NA:chr17_10724623-chr17_10724623
chr21	279278	svim.INS.668522	<INS>	9	SUPP=1;SUPP_VEC=1000000000;SVLEN=123;SVTYPE=INS;SVMETHOD=SURVIVOR1.0.7;CHR2=chr21;END=279278;CIPOS=0,0;CIEND=0,0;STRANDS=+-	./.:11:123:49,0:+-:9:INS:svim.INS.668522:NA:NA:chr21_279278-chr21_279278
chr24	3812518	svim.INS.686657	<INS>	7	SUPP=1;SUPP_VEC=1000000000;SVLEN=123;SVTYPE=INS;SVMETHOD=SURVIVOR1.0.7;CHR2=chr24;END=3812518;CIPOS=0,0;CIEND=0,0;STRANDS=+-	./.:11:123:72,0:+-:7:INS:svim.INS.686657:NA:NA:chr24_3812518-chr24_3812518
chr3	4641121	svim.INS.255943	<INS>	6	SUPP=1;SUPP_VEC=1000000000;SVLEN=123;SVTYPE=INS;SVMETHOD=SURVIVOR1.0.7;CHR2=chr3;END=4641121;CIPOS=0,0;CIEND=0,0;STRANDS=+-	./.:11:123:46,0:+-:6:INS:svim.INS.255943:NA:NA:chr3_4641121-chr3_4641121
chr3	95352118	svim.INS.322628	<INS>	8	SUPP=1;SUPP_VEC=1000000000;SVLEN=123;SVTYPE=INS;SVMETHOD=SURVIVOR1.0.7;CHR2=chr3;END=95352118;CIPOS=0,0;CIEND=0,0;STRANDS=+-	0/1:11:123:27,0:+-:8:INS:svim.INS.322628:NA:NA:chr3_95352118-chr3_95352118
chr5	20885853	svim.INS.415967	<INS>	6	SUPP=1;SUPP_VEC=1000000000;SVLEN=123;SVTYPE=INS;SVMETHOD=SURVIVOR1.0.7;CHR2=chr5;END=20885853;CIPOS=0,0;CIEND=0,0;STRANDS=+-	./.:11:123:184,0:+-:6:INS:svim.INS.415967:NA:NA:chr5_20885853-chr5_20885853
chr5	54933945	svim.INS.441343	<INS>	60	SUPP=1;SUPP_VEC=1000000000;SVLEN=123;SVTYPE=INS;SVMETHOD=SURVIVOR1.0.7;CHR2=chr5;END=54933945;CIPOS=0,0;CIEND=0,0;STRANDS=+-	1/1:11:123:0,0:+-:60:INS:svim.INS.441343:NA:NA:chr5_54933945-chr5_54933945
chr9	7594728	svim.INS.530976	<INS>	8	SUPP=1;SUPP_VEC=1000000000;SVLEN=123;SVTYPE=INS;SVMETHOD=SURVIVOR1.0.7;CHR2=chr9;END=7594728;CIPOS=0,0;CIEND=0,0;STRANDS=+-	./.:11:123:55,0:+-:8:INS:svim.INS.530976:NA:NA:chr9_7594728-chr9_7594728
chrZ	33494461	svim.INS.734321	<INS>	10	SUPP=1;SUPP_VEC=1000000000;SVLEN=123;SVTYPE=INS;SVMETHOD=SURVIVOR1.0.7;CHR2=chrZ;END=33494461;CIPOS=0,0;CIEND=0,0;STRANDS=+-	1/1:11:123:0,0:+-:10:INS:svim.INS.734321:NA:NA:chrZ_33494461-chrZ_33494461
chr1	67358426	svim.BND.751	N]chr1:190431601]	18	SUPP=1;SUPP_VEC=1000000000;SVLEN=123073175;SVTYPE=INV;SVMETHOD=SURVIVOR1.0.7;CHR2=chr1;END=190431601;CIPOS=0,0;CIEND=0,0;STRANDS=++	./.:11:123073175:72,0:++:18:INV:svim.BND.751:NA:NA:chr1_67358426-chr1_190431601
chr1	135464498	svim.INS.98632	<INS>	6	SUPP=1;SUPP_VEC=1000000000;SVLEN=1236;SVTYPE=INS;SVMETHOD=SURVIVOR1.0.7;CHR2=chr1;END=135464498;CIPOS=0,0;CIEND=0,0;STRANDS=+-	0/1:11:1236:31,0:+-:6:INS:svim.INS.98632:NA:NA:chr1_135464498-chr1_135464498
chr3	99492507	svim.DEL.6022	<DEL>	27	SUPP=1;SUPP_VEC=1000000000;SVLEN=-124;SVTYPE=DEL;SVMETHOD=SURVIVOR1.0.7;CHR2=chr3;END=99492631;CIPOS=0,0;CIEND=0,0;STRANDS=+-	1/1:11:124:0,0:+-:27:DEL:svim.DEL.6022:NA:NA:chr3_99492507-chr3_99492631
chr1	13284364	svim.INS.9815	<INS>	6	SUPP=1;SUPP_VEC=1000000000;SVLEN=124;SVTYPE=INS;SVMETHOD=SURVIVOR1.0.7;CHR2=chr1;END=13284364;CIPOS=0,0;CIEND=0,0;STRANDS=+-	1/1:11:124:0,0:+-:6:INS:svim.INS.9815:NA:NA:chr1_13284364-chr1_13284364
chr17	9006856	svim.INS.637351	<INS>	7	SUPP=1;SUPP_VEC=1000000000;SVLEN=124;SVTYPE=INS;SVMETHOD=SURVIVOR1.0.7;CHR2=chr17;END=9006856;CIPOS=0,0;CIEND=0,0;STRANDS=+-	./.:11:124:98,0:+-:7:INS:svim.INS.637351:NA:NA:chr17_9006856-chr17_9006856
chr17	9278624	svim.INS.637560	<INS>	7	SUPP=1;SUPP_VEC=1000000000;SVLEN=124;SVTYPE=INS;SVMETHOD=SURVIVOR1.0.7;CHR2=chr17;END=9278624;CIPOS=0,0;CIEND=0,0;STRANDS=+-	./.:11:124:40,0:+-:7:INS:svim.INS.637560:NA:NA:chr17_9278624-chr17_9278624
chr24	2641655	svim.INS.685600	<INS>	6	SUPP=1;SUPP_VEC=1000000000;SVLEN=124;SVTYPE=INS;SVMETHOD=SURVIVOR1.0.7;CHR2=chr24;END=2641655;CIPOS=0,0;CIEND=0,0;STRANDS=+-	./.:11:124:63,0:+-:6:INS:svim.INS.685600:NA:NA:chr24_2641655-chr24_2641655
chr4	68044838	svim.INS.383774	<INS>	6	SUPP=1;SUPP_VEC=1000000000;SVLEN=124;SVTYPE=INS;SVMETHOD=SURVIVOR1.0.7;CHR2=chr4;END=68044838;CIPOS=0,0;CIEND=0,0;STRANDS=+-	0/1:11:124:38,0:+-:6:INS:svim.INS.383774:NA:NA:chr4_68044838-chr4_68044838
chr5	16713756	svim.INS.412791	<INS>	6	SUPP=1;SUPP_VEC=1000000000;SVLEN=124;SVTYPE=INS;SVMETHOD=SURVIVOR1.0.7;CHR2=chr5;END=16713756;CIPOS=0,0;CIEND=0,0;STRANDS=+-	./.:11:124:32,0:+-:6:INS:svim.INS.412791:NA:NA:chr5_16713756-chr5_16713756
chr7	19416953	svim.INS.489085	<INS>	6	SUPP=1;SUPP_VEC=1000000000;SVLEN=124;SVTYPE=INS;SVMETHOD=SURVIVOR1.0.7;CHR2=chr7;END=19416953;CIPOS=0,0;CIEND=0,0;STRANDS=+-	0/1:11:124:29,0:+-:6:INS:svim.INS.489085:NA:NA:chr7_19416953-chr7_19416953
chr7	30245255	svim.INS.497522	<INS>	6	SUPP=1;SUPP_VEC=1000000000;SVLEN=124;SVTYPE=INS;SVMETHOD=SURVIVOR1.0.7;CHR2=chr7;END=30245255;CIPOS=0,0;CIEND=0,0;STRANDS=+-	./.:11:124:40,0:+-:6:INS:svim.INS.497522:NA:NA:chr7_30245255-chr7_30245255
chrZ	24131102	svim.INS.727852	<INS>	7	SUPP=1;SUPP_VEC=1000000000;SVLEN=124;SVTYPE=INS;SVMETHOD=SURVIVOR1.0.7;CHR2=chrZ;END=24131102;CIPOS=0,0;CIEND=0,0;STRANDS=+-	1/1:11:124:0,0:+-:7:INS:svim.INS.727852:NA:NA:chrZ_24131102-chrZ_24131102
chrZ	56705139	svim.INS.750382	<INS>	7	SUPP=1;SUPP_VEC=1000000000;SVLEN=124;SVTYPE=INS;SVMETHOD=SURVIVOR1.0.7;CHR2=chrZ;END=56705139;CIPOS=0,0;CIEND=0,0;STRANDS=+-	./.:11:124:70,0:+-:7:INS:svim.INS.750382:NA:NA:chrZ_56705139-chrZ_56705139
chr11	11162847	svim.DEL.9279	<DEL>	9	SUPP=1;SUPP_VEC=1000000000;SVLEN=-12431;SVTYPE=DEL;SVMETHOD=SURVIVOR1.0.7;CHR2=chr11;END=11175278;CIPOS=0,0;CIEND=0,0;STRANDS=+-	./.:11:12431:74,0:+-:9:DEL:svim.DEL.9279:NA:NA:chr11_11162847-chr11_11175278
chr20	9693433	svim.INS.664860	<INS>	8	SUPP=1;SUPP_VEC=1000000000;SVLEN=1244;SVTYPE=INS;SVMETHOD=SURVIVOR1.0.7;CHR2=chr20;END=9693433;CIPOS=0,0;CIEND=0,0;STRANDS=+-	./.:11:1244:79,0:+-:8:INS:svim.INS.664860:NA:NA:chr20_9693433-chr20_9693433
chr3	90063101	svim.DEL.5914	<DEL>	6	SUPP=1;SUPP_VEC=1000000000;SVLEN=-1245;SVTYPE=DEL;SVMETHOD=SURVIVOR1.0.7;CHR2=chr3;END=90064346;CIPOS=0,0;CIEND=0,0;STRANDS=+-	1/1:11:1245:0,0:+-:6:DEL:svim.DEL.5914:NA:NA:chr3_90063101-chr3_90064346
chr1	41656260	svim.INS.30057	<INS>	6	SUPP=1;SUPP_VEC=1000000000;SVLEN=1246;SVTYPE=INS;SVMETHOD=SURVIVOR1.0.7;CHR2=chr1;END=41656260;CIPOS=0,0;CIEND=0,0;STRANDS=+-	./.:11:1246:74,0:+-:6:INS:svim.INS.30057:NA:NA:chr1_41656260-chr1_41656260
chr7	5158980	svim.INS.477760	<INS>	6	SUPP=1;SUPP_VEC=1000000000;SVLEN=1248;SVTYPE=INS;SVMETHOD=SURVIVOR1.0.7;CHR2=chr7;END=5158980;CIPOS=0,0;CIEND=0,0;STRANDS=+-	./.:11:1248:22,0:+-:6:INS:svim.INS.477760:NA:NA:chr7_5158980-chr7_5158980
chr2	75678246	svim.DEL.3732	<DEL>	40	SUPP=1;SUPP_VEC=1000000000;SVLEN=-125;SVTYPE=DEL;SVMETHOD=SURVIVOR1.0.7;CHR2=chr2;END=75678371;CIPOS=0,0;CIEND=0,0;STRANDS=+-	1/1:11:125:0,0:+-:40:DEL:svim.DEL.3732:NA:NA:chr2_75678246-chr2_75678371
chr4	71178027	svim.DEL.6845	<DEL>	26	SUPP=1;SUPP_VEC=1000000000;SVLEN=-125;SVTYPE=DEL;SVMETHOD=SURVIVOR1.0.7;CHR2=chr4;END=71178152;CIPOS=0,0;CIEND=0,0;STRANDS=+-	1/1:11:125:0,0:+-:26:DEL:svim.DEL.6845:NA:NA:chr4_71178027-chr4_71178152
chr1	182956714	svim.INS.132176	<INS>	6	SUPP=1;SUPP_VEC=1000000000;SVLEN=125;SVTYPE=INS;SVMETHOD=SURVIVOR1.0.7;CHR2=chr1;END=182956714;CIPOS=0,0;CIEND=0,0;STRANDS=+-	0/1:11:125:31,0:+-:6:INS:svim.INS.132176:NA:NA:chr1_182956714-chr1_182956714
chr15	4953171	svim.INS.622471	<INS>	6	SUPP=1;SUPP_VEC=1000000000;SVLEN=125;SVTYPE=INS;SVMETHOD=SURVIVOR1.0.7;CHR2=chr15;END=4953171;CIPOS=0,0;CIEND=0,0;STRANDS=+-	./.:11:125:35,0:+-:6:INS:svim.INS.622471:NA:NA:chr15_4953171-chr15_4953171
chr2	112992875	svim.INS.225608	<INS>	6	SUPP=1;SUPP_VEC=1000000000;SVLEN=125;SVTYPE=INS;SVMETHOD=SURVIVOR1.0.7;CHR2=chr2;END=112992875;CIPOS=0,0;CIEND=0,0;STRANDS=+-	0/1:11:125:29,0:+-:6:INS:svim.INS.225608:NA:NA:chr2_112992875-chr2_112992875
chr2	32439616	svim.INS.166725	<INS>	6	SUPP=1;SUPP_VEC=1000000000;SVLEN=125;SVTYPE=INS;SVMETHOD=SURVIVOR1.0.7;CHR2=chr2;END=32439616;CIPOS=0,0;CIEND=0,0;STRANDS=+-	1/1:11:125:0,0:+-:6:INS:svim.INS.166725:NA:NA:chr2_32439616-chr2_32439616
chr2	89365109	svim.INS.208354	<INS>	12	SUPP=1;SUPP_VEC=1000000000;SVLEN=125;SVTYPE=INS;SVMETHOD=SURVIVOR1.0.7;CHR2=chr2;END=89365109;CIPOS=0,0;CIEND=0,0;STRANDS=+-	./.:11:125:98,0:+-:12:INS:svim.INS.208354:NA:NA:chr2_89365109-chr2_89365109
chr2	93210868	svim.INS.211166	<INS>	8	SUPP=1;SUPP_VEC=1000000000;SVLEN=125;SVTYPE=INS;SVMETHOD=SURVIVOR1.0.7;CHR2=chr2;END=93210868;CIPOS=0,0;CIEND=0,0;STRANDS=+-	0/1:11:125:28,0:+-:8:INS:svim.INS.211166:NA:NA:chr2_93210868-chr2_93210868
chr4	63505400	svim.INS.380508	<INS>	12	SUPP=1;SUPP_VEC=1000000000;SVLEN=125;SVTYPE=INS;SVMETHOD=SURVIVOR1.0.7;CHR2=chr4;END=63505400;CIPOS=0,0;CIEND=0,0;STRANDS=+-	1/1:11:125:1,0:+-:12:INS:svim.INS.380508:NA:NA:chr4_63505400-chr4_63505400
chr5	14056680	svim.INS.410708	<INS>	7	SUPP=1;SUPP_VEC=1000000000;SVLEN=125;SVTYPE=INS;SVMETHOD=SURVIVOR1.0.7;CHR2=chr5;END=14056680;CIPOS=0,0;CIEND=0,0;STRANDS=+-	./.:11:125:53,0:+-:7:INS:svim.INS.410708:NA:NA:chr5_14056680-chr5_14056680
chrZ	6825330	svim.INS.714784	<INS>	7	SUPP=1;SUPP_VEC=1000000000;SVLEN=125;SVTYPE=INS;SVMETHOD=SURVIVOR1.0.7;CHR2=chrZ;END=6825330;CIPOS=0,0;CIEND=0,0;STRANDS=+-	0/1:11:125:25,0:+-:7:INS:svim.INS.714784:NA:NA:chrZ_6825330-chrZ_6825330
chr1	47357599	svim.BND.558	N]chr1:172373993]	9	SUPP=1;SUPP_VEC=1000000000;SVLEN=125016394;SVTYPE=INV;SVMETHOD=SURVIVOR1.0.7;CHR2=chr1;END=172373993;CIPOS=0,0;CIEND=0,0;STRANDS=++	./.:11:125016394:63,0:++:9:INV:svim.BND.558:NA:NA:chr1_47357599-chr1_172373993
chr2	67605948	svim.DUP_TANDEM.1595	<DUP:TANDEM>	6	SUPP=1;SUPP_VEC=1000000000;SVLEN=12505;SVTYPE=DUP;SVMETHOD=SURVIVOR1.0.7;CHR2=chr2;END=67618453;CIPOS=0,0;CIEND=0,0;STRANDS=-+	1/1:11:12505:0,0:-+:6:DUP:svim.DUP_TANDEM.1595:NA:NA:chr2_67605948-chr2_67618453
chr2	67603637	svim.DEL.3626	<DEL>	7	SUPP=1;SUPP_VEC=1000000000;SVLEN=-12507;SVTYPE=DEL;SVMETHOD=SURVIVOR1.0.7;CHR2=chr2;END=67616144;CIPOS=0,0;CIEND=0,0;STRANDS=+-	1/1:11:12507:0,0:+-:7:DEL:svim.DEL.3626:NA:NA:chr2_67603637-chr2_67616144
chr9	15925559	svim.DEL.8952	<DEL>	12	SUPP=1;SUPP_VEC=1000000000;SVLEN=-1253;SVTYPE=DEL;SVMETHOD=SURVIVOR1.0.7;CHR2=chr9;END=15926812;CIPOS=0,0;CIEND=0,0;STRANDS=+-	1/1:11:1253:0,0:+-:12:DEL:svim.DEL.8952:NA:NA:chr9_15925559-chr9_15926812
chr1	56421310	svim.DEL.892	<DEL>	41	SUPP=1;SUPP_VEC=1000000000;SVLEN=-1254;SVTYPE=DEL;SVMETHOD=SURVIVOR1.0.7;CHR2=chr1;END=56422564;CIPOS=0,0;CIEND=0,0;STRANDS=+-	0/1:11:1254:13,0:+-:41:DEL:svim.DEL.892:NA:NA:chr1_56421310-chr1_56422564
chr30	675354	svim.DUP_TANDEM.6657	<DUP:TANDEM>	9	SUPP=1;SUPP_VEC=1000000000;SVLEN=1254;SVTYPE=DUP;SVMETHOD=SURVIVOR1.0.7;CHR2=chr30;END=676608;CIPOS=0,0;CIEND=0,0;STRANDS=-+	0/1:11:1254:21,0:-+:9:DUP:svim.DUP_TANDEM.6657:NA:NA:chr30_675354-chr30_676608
chr2	130699416	svim.DUP_TANDEM.1942	<DUP:TANDEM>	28	SUPP=1;SUPP_VEC=1000000000;SVLEN=1259;SVTYPE=DUP;SVMETHOD=SURVIVOR1.0.7;CHR2=chr2;END=130700675;CIPOS=0,0;CIEND=0,0;STRANDS=-+	0/1:11:1259:61,0:-+:28:DUP:svim.DUP_TANDEM.1942:NA:NA:chr2_130699416-chr2_130700675
chr1	511921	svim.DEL.63	<DEL>	6	SUPP=1;SUPP_VEC=1000000000;SVLEN=-126;SVTYPE=DEL;SVMETHOD=SURVIVOR1.0.7;CHR2=chr1;END=512047;CIPOS=0,0;CIEND=0,0;STRANDS=+-	0/1:11:126:2,0:+-:6:DEL:svim.DEL.63:NA:NA:chr1_511921-chr1_512047
chr1	68757333	svim.DEL.1031	<DEL>	47	SUPP=1;SUPP_VEC=1000000000;SVLEN=-126;SVTYPE=DEL;SVMETHOD=SURVIVOR1.0.7;CHR2=chr1;END=68757459;CIPOS=0,0;CIEND=0,0;STRANDS=+-	0/1:11:126:22,0:+-:47:DEL:svim.DEL.1031:NA:NA:chr1_68757333-chr1_68757459
chr1	170717757	svim.INS.122388	<INS>	13	SUPP=1;SUPP_VEC=1000000000;SVLEN=126;SVTYPE=INS;SVMETHOD=SURVIVOR1.0.7;CHR2=chr1;END=170717757;CIPOS=0,0;CIEND=0,0;STRANDS=+-	./.:11:126:72,0:+-:13:INS:svim.INS.122388:NA:NA:chr1_170717757-chr1_170717757
chr1	57453486	svim.INS.42351	<INS>	6	SUPP=1;SUPP_VEC=1000000000;SVLEN=126;SVTYPE=INS;SVMETHOD=SURVIVOR1.0.7;CHR2=chr1;END=57453486;CIPOS=0,0;CIEND=0,0;STRANDS=+-	./.:11:126:53,0:+-:6:INS:svim.INS.42351:NA:NA:chr1_57453486-chr1_57453486
chr11	5125883	svim.INS.563822	<INS>	7	SUPP=1;SUPP_VEC=1000000000;SVLEN=126;SVTYPE=INS;SVMETHOD=SURVIVOR1.0.7;CHR2=chr11;END=5125883;CIPOS=0,0;CIEND=0,0;STRANDS=+-	./.:11:126:43,0:+-:7:INS:svim.INS.563822:NA:NA:chr11_5125883-chr11_5125883
chr12	2664842	svim.INS.577231	<INS>	6	SUPP=1;SUPP_VEC=1000000000;SVLEN=126;SVTYPE=INS;SVMETHOD=SURVIVOR1.0.7;CHR2=chr12;END=2664842;CIPOS=0,0;CIEND=0,0;STRANDS=+-	./.:11:126:86,0:+-:6:INS:svim.INS.577231:NA:NA:chr12_2664842-chr12_2664842
chr13	17922429	svim.INS.604912	<INS>	9	SUPP=1;SUPP_VEC=1000000000;SVLEN=126;SVTYPE=INS;SVMETHOD=SURVIVOR1.0.7;CHR2=chr13;END=17922429;CIPOS=0,0;CIEND=0,0;STRANDS=+-	./.:11:126:36,0:+-:9:INS:svim.INS.604912:NA:NA:chr13_17922429-chr13_17922429
chr3	34438927	svim.INS.279032	<INS>	17	SUPP=1;SUPP_VEC=1000000000;SVLEN=126;SVTYPE=INS;SVMETHOD=SURVIVOR1.0.7;CHR2=chr3;END=34438927;CIPOS=0,0;CIEND=0,0;STRANDS=+-	1/1:11:126:0,0:+-:17:INS:svim.INS.279032:NA:NA:chr3_34438927-chr3_34438927
chr3	76006653	svim.INS.309017	<INS>	13	SUPP=1;SUPP_VEC=1000000000;SVLEN=126;SVTYPE=INS;SVMETHOD=SURVIVOR1.0.7;CHR2=chr3;END=76006653;CIPOS=0,0;CIEND=0,0;STRANDS=+-	0/1:11:126:57,0:+-:13:INS:svim.INS.309017:NA:NA:chr3_76006653-chr3_76006653
chr3	80426834	svim.INS.312316	<INS>	8	SUPP=1;SUPP_VEC=1000000000;SVLEN=126;SVTYPE=INS;SVMETHOD=SURVIVOR1.0.7;CHR2=chr3;END=80426834;CIPOS=0,0;CIEND=0,0;STRANDS=+-	./.:11:126:65,0:+-:8:INS:svim.INS.312316:NA:NA:chr3_80426834-chr3_80426834
chr3	9158618	svim.INS.259172	<INS>	6	SUPP=1;SUPP_VEC=1000000000;SVLEN=126;SVTYPE=INS;SVMETHOD=SURVIVOR1.0.7;CHR2=chr3;END=9158618;CIPOS=0,0;CIEND=0,0;STRANDS=+-	./.:11:126:39,0:+-:6:INS:svim.INS.259172:NA:NA:chr3_9158618-chr3_9158618
chr4	54854216	svim.INS.374700	<INS>	7	SUPP=1;SUPP_VEC=1000000000;SVLEN=126;SVTYPE=INS;SVMETHOD=SURVIVOR1.0.7;CHR2=chr4;END=54854216;CIPOS=0,0;CIEND=0,0;STRANDS=+-	0/1:11:126:16,0:+-:7:INS:svim.INS.374700:NA:NA:chr4_54854216-chr4_54854216
chr6	10637112	svim.INS.453300	<INS>	93	SUPP=1;SUPP_VEC=1000000000;SVLEN=126;SVTYPE=INS;SVMETHOD=SURVIVOR1.0.7;CHR2=chr6;END=10637112;CIPOS=0,0;CIEND=0,0;STRANDS=+-	1/1:11:126:2,0:+-:93:INS:svim.INS.453300:NA:NA:chr6_10637112-chr6_10637112
chr7	13981670	svim.INS.484897	<INS>	11	SUPP=1;SUPP_VEC=1000000000;SVLEN=126;SVTYPE=INS;SVMETHOD=SURVIVOR1.0.7;CHR2=chr7;END=13981670;CIPOS=0,0;CIEND=0,0;STRANDS=+-	./.:11:126:154,0:+-:11:INS:svim.INS.484897:NA:NA:chr7_13981670-chr7_13981670
chr7	21328762	svim.INS.490280	<INS>	6	SUPP=1;SUPP_VEC=1000000000;SVLEN=126;SVTYPE=INS;SVMETHOD=SURVIVOR1.0.7;CHR2=chr7;END=21328762;CIPOS=0,0;CIEND=0,0;STRANDS=+-	./.:11:126:22,0:+-:6:INS:svim.INS.490280:NA:NA:chr7_21328762-chr7_21328762
chr8	13599091	svim.INS.512028	<INS>	7	SUPP=1;SUPP_VEC=1000000000;SVLEN=126;SVTYPE=INS;SVMETHOD=SURVIVOR1.0.7;CHR2=chr8;END=13599091;CIPOS=0,0;CIEND=0,0;STRANDS=+-	./.:11:126:48,0:+-:7:INS:svim.INS.512028:NA:NA:chr8_13599091-chr8_13599091
chrZ	32532427	svim.INS.733511	<INS>	6	SUPP=1;SUPP_VEC=1000000000;SVLEN=126;SVTYPE=INS;SVMETHOD=SURVIVOR1.0.7;CHR2=chrZ;END=32532427;CIPOS=0,0;CIEND=0,0;STRANDS=+-	1/1:11:126:0,0:+-:6:INS:svim.INS.733511:NA:NA:chrZ_32532427-chrZ_32532427
chrZ	33601856	svim.INS.734400	<INS>	9	SUPP=1;SUPP_VEC=1000000000;SVLEN=126;SVTYPE=INS;SVMETHOD=SURVIVOR1.0.7;CHR2=chrZ;END=33601856;CIPOS=0,0;CIEND=0,0;STRANDS=+-	1/1:11:126:0,0:+-:9:INS:svim.INS.734400:NA:NA:chrZ_33601856-chrZ_33601856
chrZ	51768244	svim.DEL.15075	<DEL>	9	SUPP=1;SUPP_VEC=1000000000;SVLEN=-1260;SVTYPE=DEL;SVMETHOD=SURVIVOR1.0.7;CHR2=chrZ;END=51769504;CIPOS=0,0;CIEND=0,0;STRANDS=+-	0/1:11:1260:32,0:+-:9:DEL:svim.DEL.15075:NA:NA:chrZ_51768244-chrZ_51769504
chr28	2254852	svim.DEL.12433	<DEL>	14	SUPP=1;SUPP_VEC=1000000000;SVLEN=-1265;SVTYPE=DEL;SVMETHOD=SURVIVOR1.0.7;CHR2=chr28;END=2256117;CIPOS=0,0;CIEND=0,0;STRANDS=+-	0/1:11:1265:44,0:+-:14:DEL:svim.DEL.12433:NA:NA:chr28_2254852-chr28_2256117
chr18	1897074	svim.DEL.10441	<DEL>	9	SUPP=1;SUPP_VEC=1000000000;SVLEN=-12669;SVTYPE=DEL;SVMETHOD=SURVIVOR1.0.7;CHR2=chr18;END=1909743;CIPOS=0,0;CIEND=0,0;STRANDS=+-	./.:11:12669:76,0:+-:9:DEL:svim.DEL.10441:NA:NA:chr18_1897074-chr18_1909743
chr7	34547999	svim.DEL.8502	<DEL>	33	SUPP=1;SUPP_VEC=1000000000;SVLEN=-127;SVTYPE=DEL;SVMETHOD=SURVIVOR1.0.7;CHR2=chr7;END=34548126;CIPOS=0,0;CIEND=0,0;STRANDS=+-	./.:11:127:68,0:+-:33:DEL:svim.DEL.8502:NA:NA:chr7_34547999-chr7_34548126
chr1	127178994	svim.INS.92803	<INS>	34	SUPP=1;SUPP_VEC=1000000000;SVLEN=127;SVTYPE=INS;SVMETHOD=SURVIVOR1.0.7;CHR2=chr1;END=127178994;CIPOS=0,0;CIEND=0,0;STRANDS=+-	1/1:11:127:0,0:+-:34:INS:svim.INS.92803:NA:NA:chr1_127178994-chr1_127178994
chr1	53907185	svim.INS.39322	<INS>	8	SUPP=1;SUPP_VEC=1000000000;SVLEN=127;SVTYPE=INS;SVMETHOD=SURVIVOR1.0.7;CHR2=chr1;END=53907185;CIPOS=0,0;CIEND=0,0;STRANDS=+-	./.:11:127:47,0:+-:8:INS:svim.INS.39322:NA:NA:chr1_53907185-chr1_53907185
chr1	57721149	svim.INS.42544	<INS>	19	SUPP=1;SUPP_VEC=1000000000;SVLEN=127;SVTYPE=INS;SVMETHOD=SURVIVOR1.0.7;CHR2=chr1;END=57721149;CIPOS=0,0;CIEND=0,0;STRANDS=+-	0/1:11:127:8,0:+-:19:INS:svim.INS.42544:NA:NA:chr1_57721149-chr1_57721149
chr11	9812706	svim.INS.567230	<INS>	12	SUPP=1;SUPP_VEC=1000000000;SVLEN=127;SVTYPE=INS;SVMETHOD=SURVIVOR1.0.7;CHR2=chr11;END=9812706;CIPOS=0,0;CIEND=0,0;STRANDS=+-	./.:11:127:51,0:+-:12:INS:svim.INS.567230:NA:NA:chr11_9812706-chr11_9812706
chr14	8396289	svim.INS.612541	<INS>	6	SUPP=1;SUPP_VEC=1000000000;SVLEN=127;SVTYPE=INS;SVMETHOD=SURVIVOR1.0.7;CHR2=chr14;END=8396289;CIPOS=0,0;CIEND=0,0;STRANDS=+-	./.:11:127:58,0:+-:6:INS:svim.INS.612541:NA:NA:chr14_8396289-chr14_8396289
chr19	2362198	svim.INS.649932	<INS>	6	SUPP=1;SUPP_VEC=1000000000;SVLEN=127;SVTYPE=INS;SVMETHOD=SURVIVOR1.0.7;CHR2=chr19;END=2362198;CIPOS=0,0;CIEND=0,0;STRANDS=+-	./.:11:127:30,0:+-:6:INS:svim.INS.649932:NA:NA:chr19_2362198-chr19_2362198
chr19	3239280	svim.INS.650733	<INS>	7	SUPP=1;SUPP_VEC=1000000000;SVLEN=127;SVTYPE=INS;SVMETHOD=SURVIVOR1.0.7;CHR2=chr19;END=3239280;CIPOS=0,0;CIEND=0,0;STRANDS=+-	0/1:11:127:17,0:+-:7:INS:svim.INS.650733:NA:NA:chr19_3239280-chr19_3239280
chr2	92128699	svim.INS.210538	<INS>	8	SUPP=1;SUPP_VEC=1000000000;SVLEN=127;SVTYPE=INS;SVMETHOD=SURVIVOR1.0.7;CHR2=chr2;END=92128699;CIPOS=0,0;CIEND=0,0;STRANDS=+-	./.:11:127:49,0:+-:8:INS:svim.INS.210538:NA:NA:chr2_92128699-chr2_92128699
chrZ	9443528	svim.INS.716934	<INS>	10	SUPP=1;SUPP_VEC=1000000000;SVLEN=127;SVTYPE=INS;SVMETHOD=SURVIVOR1.0.7;CHR2=chrZ;END=9443528;CIPOS=0,0;CIEND=0,0;STRANDS=+-	./.:11:127:88,0:+-:10:INS:svim.INS.716934:NA:NA:chrZ_9443528-chrZ_9443528
chr4	88157873	svim.DUP_TANDEM.3210	<DUP:TANDEM>	8	SUPP=1;SUPP_VEC=1000000000;SVLEN=12741;SVTYPE=DUP;SVMETHOD=SURVIVOR1.0.7;CHR2=chr4;END=88170614;CIPOS=0,0;CIEND=0,0;STRANDS=-+	./.:11:12741:39,0:-+:8:DUP:svim.DUP_TANDEM.3210:NA:NA:chr4_88157873-chr4_88170614
chr3	611189	svim.DEL.5036	<DEL>	37	SUPP=1;SUPP_VEC=1000000000;SVLEN=-1277;SVTYPE=DEL;SVMETHOD=SURVIVOR1.0.7;CHR2=chr3;END=612466;CIPOS=0,0;CIEND=0,0;STRANDS=+-	1/1:11:1277:7,0:+-:37:DEL:svim.DEL.5036:NA:NA:chr3_611189-chr3_612466
chr6	11618805	svim.BND.6490	N]chr6:24415448]	18	SUPP=1;SUPP_VEC=1000000000;SVLEN=12796643;SVTYPE=INV;SVMETHOD=SURVIVOR1.0.7;CHR2=chr6;END=24415448;CIPOS=0,0;CIEND=0,0;STRANDS=++	./.:11:12796643:53,0:++:18:INV:svim.BND.6490:NA:NA:chr6_11618805-chr6_24415448
chr4	64177569	svim.DEL.6766	<DEL>	21	SUPP=1;SUPP_VEC=1000000000;SVLEN=-128;SVTYPE=DEL;SVMETHOD=SURVIVOR1.0.7;CHR2=chr4;END=64177697;CIPOS=0,0;CIEND=0,0;STRANDS=+-	0/1:11:128:4,0:+-:21:DEL:svim.DEL.6766:NA:NA:chr4_64177569-chr4_64177697
chr17	1465748	svim.INS.630876	<INS>	28	SUPP=1;SUPP_VEC=1000000000;SVLEN=128;SVTYPE=INS;SVMETHOD=SURVIVOR1.0.7;CHR2=chr17;END=1465748;CIPOS=0,0;CIEND=0,0;STRANDS=+-	0/1:11:128:8,0:+-:28:INS:svim.INS.630876:NA:NA:chr17_1465748-chr17_1465748
chr2	16118198	svim.INS.155007	<INS>	95	SUPP=1;SUPP_VEC=1000000000;SVLEN=128;SVTYPE=INS;SVMETHOD=SURVIVOR1.0.7;CHR2=chr2;END=16118198;CIPOS=0,0;CIEND=0,0;STRANDS=+-	1/1:11:128:0,0:+-:95:INS:svim.INS.155007:NA:NA:chr2_16118198-chr2_16118198
chr27	521361	svim.INS.695633	<INS>	15	SUPP=1;SUPP_VEC=1000000000;SVLEN=128;SVTYPE=INS;SVMETHOD=SURVIVOR1.0.7;CHR2=chr27;END=521361;CIPOS=0,0;CIEND=0,0;STRANDS=+-	./.:11:128:245,0:+-:15:INS:svim.INS.695633:NA:NA:chr27_521361-chr27_521361
chr3	10448371	svim.INS.260326	<INS>	40	SUPP=1;SUPP_VEC=1000000000;SVLEN=128;SVTYPE=INS;SVMETHOD=SURVIVOR1.0.7;CHR2=chr3;END=10448371;CIPOS=0,0;CIEND=0,0;STRANDS=+-	1/1:11:128:11,0:+-:40:INS:svim.INS.260326:NA:NA:chr3_10448371-chr3_10448371
chr6	22341652	svim.INS.461892	<INS>	14	SUPP=1;SUPP_VEC=1000000000;SVLEN=128;SVTYPE=INS;SVMETHOD=SURVIVOR1.0.7;CHR2=chr6;END=22341652;CIPOS=0,0;CIEND=0,0;STRANDS=+-	0/1:11:128:26,0:+-:14:INS:svim.INS.461892:NA:NA:chr6_22341652-chr6_22341652
chrZ	38964607	svim.INS.738071	<INS>	6	SUPP=1;SUPP_VEC=1000000000;SVLEN=128;SVTYPE=INS;SVMETHOD=SURVIVOR1.0.7;CHR2=chrZ;END=38964607;CIPOS=0,0;CIEND=0,0;STRANDS=+-	0/1:11:128:9,0:+-:6:INS:svim.INS.738071:NA:NA:chrZ_38964607-chrZ_38964607
chrZ	47994492	svim.INS.744339	<INS>	9	SUPP=1;SUPP_VEC=1000000000;SVLEN=128;SVTYPE=INS;SVMETHOD=SURVIVOR1.0.7;CHR2=chrZ;END=47994492;CIPOS=0,0;CIEND=0,0;STRANDS=+-	./.:11:128:69,0:+-:9:INS:svim.INS.744339:NA:NA:chrZ_47994492-chrZ_47994492
chr3	61600891	svim.DEL.5601	<DEL>	16	SUPP=1;SUPP_VEC=1000000000;SVLEN=-1281;SVTYPE=DEL;SVMETHOD=SURVIVOR1.0.7;CHR2=chr3;END=61602172;CIPOS=0,0;CIEND=0,0;STRANDS=+-	1/1:11:1281:2,0:+-:16:DEL:svim.DEL.5601:NA:NA:chr3_61600891-chr3_61602172
chr11	7883957	svim.DEL.9261	<DEL>	19	SUPP=1;SUPP_VEC=1000000000;SVLEN=-1283;SVTYPE=DEL;SVMETHOD=SURVIVOR1.0.7;CHR2=chr11;END=7885240;CIPOS=0,0;CIEND=0,0;STRANDS=+-	0/1:11:1283:4,0:+-:19:DEL:svim.DEL.9261:NA:NA:chr11_7883957-chr11_7885240
chr14	1453694	svim.INS.606661	<INS>	6	SUPP=1;SUPP_VEC=1000000000;SVLEN=1283;SVTYPE=INS;SVMETHOD=SURVIVOR1.0.7;CHR2=chr14;END=1453694;CIPOS=0,0;CIEND=0,0;STRANDS=+-	0/1:11:1283:11,0:+-:6:INS:svim.INS.606661:NA:NA:chr14_1453694-chr14_1453694
chr2	57274145	svim.DEL.3514	<DEL>	17	SUPP=1;SUPP_VEC=1000000000;SVLEN=-1284;SVTYPE=DEL;SVMETHOD=SURVIVOR1.0.7;CHR2=chr2;END=57275429;CIPOS=0,0;CIEND=0,0;STRANDS=+-	1/1:11:1284:0,0:+-:17:DEL:svim.DEL.3514:NA:NA:chr2_57274145-chr2_57275429
chr19	502510	svim.INS.648314	<INS>	6	SUPP=1;SUPP_VEC=1000000000;SVLEN=1285;SVTYPE=INS;SVMETHOD=SURVIVOR1.0.7;CHR2=chr19;END=502510;CIPOS=0,0;CIEND=0,0;STRANDS=+-	./.:11:1285:50,0:+-:6:INS:svim.INS.648314:NA:NA:chr19_502510-chr19_502510
chr1	813926	svim.DEL.157	<DEL>	14	SUPP=1;SUPP_VEC=1000000000;SVLEN=-129;SVTYPE=DEL;SVMETHOD=SURVIVOR1.0.7;CHR2=chr1;END=814014;CIPOS=0,0;CIEND=0,0;STRANDS=+-	0/1:11:129:15,0:+-:14:DEL:svim.DEL.157:NA:NA:chr1_813926-chr1_814014
chr9	1524624	svim.DEL.8814	<DEL>	18	SUPP=1;SUPP_VEC=1000000000;SVLEN=-129;SVTYPE=DEL;SVMETHOD=SURVIVOR1.0.7;CHR2=chr9;END=1524753;CIPOS=0,0;CIEND=0,0;STRANDS=+-	./.:11:129:42,0:+-:18:DEL:svim.DEL.8814:NA:NA:chr9_1524624-chr9_1524753
chr1	150039052	svim.INS.108816	<INS>	31	SUPP=1;SUPP_VEC=1000000000;SVLEN=129;SVTYPE=INS;SVMETHOD=SURVIVOR1.0.7;CHR2=chr1;END=150039052;CIPOS=0,0;CIEND=0,0;STRANDS=+-	0/1:11:129:20,0:+-:31:INS:svim.INS.108816:NA:NA:chr1_150039052-chr1_150039052
chr1	98814097	svim.INS.72286	<INS>	5	SUPP=1;SUPP_VEC=1000000000;SVLEN=129;SVTYPE=INS;SVMETHOD=SURVIVOR1.0.7;CHR2=chr1;END=98814097;CIPOS=0,0;CIEND=0,0;STRANDS=+-	0/1:11:129:26,0:+-:5:INS:svim.INS.72286:NA:NA:chr1_98814097-chr1_98814097
chr13	4855758	svim.INS.594416	<INS>	6	SUPP=1;SUPP_VEC=1000000000;SVLEN=129;SVTYPE=INS;SVMETHOD=SURVIVOR1.0.7;CHR2=chr13;END=4855758;CIPOS=0,0;CIEND=0,0;STRANDS=+-	./.:11:129:44,0:+-:6:INS:svim.INS.594416:NA:NA:chr13_4855758-chr13_4855758
chr2	135706615	svim.INS.241836	<INS>	13	SUPP=1;SUPP_VEC=1000000000;SVLEN=129;SVTYPE=INS;SVMETHOD=SURVIVOR1.0.7;CHR2=chr2;END=135706615;CIPOS=0,0;CIEND=0,0;STRANDS=+-	0/1:11:129:34,0:+-:13:INS:svim.INS.241836:NA:NA:chr2_135706615-chr2_135706615
chr2	24385218	svim.INS.161165	<INS>	10	SUPP=1;SUPP_VEC=1000000000;SVLEN=129;SVTYPE=INS;SVMETHOD=SURVIVOR1.0.7;CHR2=chr2;END=24385218;CIPOS=0,0;CIEND=0,0;STRANDS=+-	1/1:11:129:0,0:+-:10:INS:svim.INS.161165:NA:NA:chr2_24385218-chr2_24385218
chr2	26939961	svim.INS.162886	<INS>	9	SUPP=1;SUPP_VEC=1000000000;SVLEN=129;SVTYPE=INS;SVMETHOD=SURVIVOR1.0.7;CHR2=chr2;END=26939961;CIPOS=0,0;CIEND=0,0;STRANDS=+-	1/1:11:129:0,0:+-:9:INS:svim.INS.162886:NA:NA:chr2_26939961-chr2_26939961
chr2	91941725	svim.INS.210343	<INS>	6	SUPP=1;SUPP_VEC=1000000000;SVLEN=129;SVTYPE=INS;SVMETHOD=SURVIVOR1.0.7;CHR2=chr2;END=91941725;CIPOS=0,0;CIEND=0,0;STRANDS=+-	./.:11:129:61,0:+-:6:INS:svim.INS.210343:NA:NA:chr2_91941725-chr2_91941725
chr33	6344323	svim.INS.707840	<INS>	29	SUPP=1;SUPP_VEC=1000000000;SVLEN=129;SVTYPE=INS;SVMETHOD=SURVIVOR1.0.7;CHR2=chr33;END=6344323;CIPOS=0,0;CIEND=0,0;STRANDS=+-	1/1:11:129:1,0:+-:29:INS:svim.INS.707840:NA:NA:chr33_6344323-chr33_6344323
chr7	30782935	svim.INS.497934	<INS>	8	SUPP=1;SUPP_VEC=1000000000;SVLEN=129;SVTYPE=INS;SVMETHOD=SURVIVOR1.0.7;CHR2=chr7;END=30782935;CIPOS=0,0;CIEND=0,0;STRANDS=+-	1/1:11:129:1,0:+-:8:INS:svim.INS.497934:NA:NA:chr7_30782935-chr7_30782935
chr2	142189362	svim.DEL.4824	<DEL>	22	SUPP=1;SUPP_VEC=1000000000;SVLEN=-1296;SVTYPE=DEL;SVMETHOD=SURVIVOR1.0.7;CHR2=chr2;END=142190658;CIPOS=0,0;CIEND=0,0;STRANDS=+-	1/1:11:1296:4,0:+-:22:DEL:svim.DEL.4824:NA:NA:chr2_142189362-chr2_142190658
chr1	151705315	svim.DEL.2086	<DEL>	21	SUPP=1;SUPP_VEC=1000000000;SVLEN=-130;SVTYPE=DEL;SVMETHOD=SURVIVOR1.0.7;CHR2=chr1;END=151705445;CIPOS=0,0;CIEND=0,0;STRANDS=+-	1/1:11:130:0,0:+-:21:DEL:svim.DEL.2086:NA:NA:chr1_151705315-chr1_151705445
chr1	566962	svim.DEL.65	<DEL>	29	SUPP=1;SUPP_VEC=1000000000;SVLEN=-130;SVTYPE=DEL;SVMETHOD=SURVIVOR1.0.7;CHR2=chr1;END=567048;CIPOS=0,0;CIEND=0,0;STRANDS=+-	0/1:11:130:37,0:+-:29:DEL:svim.DEL.65:NA:NA:chr1_566962-chr1_567048
chr11	18020049	svim.DEL.9334	<DEL>	11	SUPP=1;SUPP_VEC=1000000000;SVLEN=-130;SVTYPE=DEL;SVMETHOD=SURVIVOR1.0.7;CHR2=chr11;END=18020179;CIPOS=0,0;CIEND=0,0;STRANDS=+-	0/1:11:130:18,0:+-:11:DEL:svim.DEL.9334:NA:NA:chr11_18020049-chr11_18020179
chr15	7288445	svim.DEL.10063	<DEL>	25	SUPP=1;SUPP_VEC=1000000000;SVLEN=-130;SVTYPE=DEL;SVMETHOD=SURVIVOR1.0.7;CHR2=chr15;END=7288575;CIPOS=0,0;CIEND=0,0;STRANDS=+-	1/1:11:130:1,0:+-:25:DEL:svim.DEL.10063:NA:NA:chr15_7288445-chr15_7288575
chr1	186822127	svim.INS.134670	<INS>	7	SUPP=1;SUPP_VEC=1000000000;SVLEN=130;SVTYPE=INS;SVMETHOD=SURVIVOR1.0.7;CHR2=chr1;END=186822127;CIPOS=0,0;CIEND=0,0;STRANDS=+-	0/1:11:130:17,0:+-:7:INS:svim.INS.134670:NA:NA:chr1_186822127-chr1_186822127
chr1	3072285	svim.INS.2429	<INS>	9	SUPP=1;SUPP_VEC=1000000000;SVLEN=130;SVTYPE=INS;SVMETHOD=SURVIVOR1.0.7;CHR2=chr1;END=3072285;CIPOS=0,0;CIEND=0,0;STRANDS=+-	./.:11:130:62,0:+-:9:INS:svim.INS.2429:NA:NA:chr1_3072285-chr1_3072285
chr1	9457013	svim.INS.7218	<INS>	7	SUPP=1;SUPP_VEC=1000000000;SVLEN=130;SVTYPE=INS;SVMETHOD=SURVIVOR1.0.7;CHR2=chr1;END=9457013;CIPOS=0,0;CIEND=0,0;STRANDS=+-	1/1:11:130:0,0:+-:7:INS:svim.INS.7218:NA:NA:chr1_9457013-chr1_9457013
chr3	11424984	svim.INS.261214	<INS>	6	SUPP=1;SUPP_VEC=1000000000;SVLEN=130;SVTYPE=INS;SVMETHOD=SURVIVOR1.0.7;CHR2=chr3;END=11424984;CIPOS=0,0;CIEND=0,0;STRANDS=+-	./.:11:130:34,0:+-:6:INS:svim.INS.261214:NA:NA:chr3_11424984-chr3_11424984
chr3	75850968	svim.INS.308896	<INS>	6	SUPP=1;SUPP_VEC=1000000000;SVLEN=130;SVTYPE=INS;SVMETHOD=SURVIVOR1.0.7;CHR2=chr3;END=75850968;CIPOS=0,0;CIEND=0,0;STRANDS=+-	./.:11:130:83,0:+-:6:INS:svim.INS.308896:NA:NA:chr3_75850968-chr3_75850968
chr4	31645734	svim.INS.356826	<INS>	7	SUPP=1;SUPP_VEC=1000000000;SVLEN=130;SVTYPE=INS;SVMETHOD=SURVIVOR1.0.7;CHR2=chr4;END=31645734;CIPOS=0,0;CIEND=0,0;STRANDS=+-	0/1:11:130:7,0:+-:7:INS:svim.INS.356826:NA:NA:chr4_31645734-chr4_31645734
chr5	19994660	svim.INS.415459	<INS>	7	SUPP=1;SUPP_VEC=1000000000;SVLEN=130;SVTYPE=INS;SVMETHOD=SURVIVOR1.0.7;CHR2=chr5;END=19994660;CIPOS=0,0;CIEND=0,0;STRANDS=+-	./.:11:130:31,0:+-:7:INS:svim.INS.415459:NA:NA:chr5_19994660-chr5_19994660
chrZ	26525977	svim.INS.729744	<INS>	7	SUPP=1;SUPP_VEC=1000000000;SVLEN=130;SVTYPE=INS;SVMETHOD=SURVIVOR1.0.7;CHR2=chrZ;END=26525977;CIPOS=0,0;CIEND=0,0;STRANDS=+-	1/1:11:130:0,0:+-:7:INS:svim.INS.729744:NA:NA:chrZ_26525977-chrZ_26525977
chrZ	51958268	svim.INS.746705	<INS>	6	SUPP=1;SUPP_VEC=1000000000;SVLEN=130;SVTYPE=INS;SVMETHOD=SURVIVOR1.0.7;CHR2=chrZ;END=51958268;CIPOS=0,0;CIEND=0,0;STRANDS=+-	0/1:11:130:20,0:+-:6:INS:svim.INS.746705:NA:NA:chrZ_51958268-chrZ_51958268
chrZ	26024577	svim.DEL.14823	<DEL>	9	SUPP=1;SUPP_VEC=1000000000;SVLEN=-1301;SVTYPE=DEL;SVMETHOD=SURVIVOR1.0.7;CHR2=chrZ;END=26025878;CIPOS=0,0;CIEND=0,0;STRANDS=+-	1/1:11:1301:0,0:+-:9:DEL:svim.DEL.14823:NA:NA:chrZ_26024577-chrZ_26025878
chr14	191674	svim.DEL.9786	<DEL>	11	SUPP=1;SUPP_VEC=1000000000;SVLEN=-1304;SVTYPE=DEL;SVMETHOD=SURVIVOR1.0.7;CHR2=chr14;END=192978;CIPOS=0,0;CIEND=0,0;STRANDS=+-	0/1:11:1304:9,0:+-:11:DEL:svim.DEL.9786:NA:NA:chr14_191674-chr14_192978
chr1	834417	svim.DEL.166	<DEL>	7	SUPP=1;SUPP_VEC=1000000000;SVLEN=-131;SVTYPE=DEL;SVMETHOD=SURVIVOR1.0.7;CHR2=chr1;END=834548;CIPOS=0,0;CIEND=0,0;STRANDS=+-	1/1:11:131:0,0:+-:7:DEL:svim.DEL.166:NA:NA:chr1_834417-chr1_834548
chr15	129745	svim.DEL.10000	<DEL>	28	SUPP=1;SUPP_VEC=1000000000;SVLEN=-131;SVTYPE=DEL;SVMETHOD=SURVIVOR1.0.7;CHR2=chr15;END=129876;CIPOS=0,0;CIEND=0,0;STRANDS=+-	1/1:11:131:1,0:+-:28:DEL:svim.DEL.10000:NA:NA:chr15_129745-chr15_129876
chr1	136092216	svim.INS.99048	<INS>	9	SUPP=1;SUPP_VEC=1000000000;SVLEN=131;SVTYPE=INS;SVMETHOD=SURVIVOR1.0.7;CHR2=chr1;END=136092216;CIPOS=0,0;CIEND=0,0;STRANDS=+-	./.:11:131:82,0:+-:9:INS:svim.INS.99048:NA:NA:chr1_136092216-chr1_136092216
chr1	187646340	svim.INS.135368	<INS>	6	SUPP=1;SUPP_VEC=1000000000;SVLEN=131;SVTYPE=INS;SVMETHOD=SURVIVOR1.0.7;CHR2=chr1;END=187646340;CIPOS=0,0;CIEND=0,0;STRANDS=+-	./.:11:131:65,0:+-:6:INS:svim.INS.135368:NA:NA:chr1_187646340-chr1_187646340
chr2	49635351	svim.INS.179783	<INS>	6	SUPP=1;SUPP_VEC=1000000000;SVLEN=131;SVTYPE=INS;SVMETHOD=SURVIVOR1.0.7;CHR2=chr2;END=49635351;CIPOS=0,0;CIEND=0,0;STRANDS=+-	1/1:11:131:0,0:+-:6:INS:svim.INS.179783:NA:NA:chr2_49635351-chr2_49635351
chr21	3981912	svim.INS.671945	<INS>	7	SUPP=1;SUPP_VEC=1000000000;SVLEN=131;SVTYPE=INS;SVMETHOD=SURVIVOR1.0.7;CHR2=chr21;END=3981912;CIPOS=0,0;CIEND=0,0;STRANDS=+-	./.:11:131:47,0:+-:7:INS:svim.INS.671945:NA:NA:chr21_3981912-chr21_3981912
chr3	104514829	svim.INS.329047	<INS>	22	SUPP=1;SUPP_VEC=1000000000;SVLEN=131;SVTYPE=INS;SVMETHOD=SURVIVOR1.0.7;CHR2=chr3;END=104514829;CIPOS=0,0;CIEND=0,0;STRANDS=+-	0/1:11:131:29,0:+-:22:INS:svim.INS.329047:NA:NA:chr3_104514829-chr3_104514829
chr3	8768809	svim.INS.258847	<INS>	7	SUPP=1;SUPP_VEC=1000000000;SVLEN=131;SVTYPE=INS;SVMETHOD=SURVIVOR1.0.7;CHR2=chr3;END=8768809;CIPOS=0,0;CIEND=0,0;STRANDS=+-	./.:11:131:42,0:+-:7:INS:svim.INS.258847:NA:NA:chr3_8768809-chr3_8768809
chr5	20875755	svim.INS.415954	<INS>	7	SUPP=1;SUPP_VEC=1000000000;SVLEN=131;SVTYPE=INS;SVMETHOD=SURVIVOR1.0.7;CHR2=chr5;END=20875755;CIPOS=0,0;CIEND=0,0;STRANDS=+-	./.:11:131:49,0:+-:7:INS:svim.INS.415954:NA:NA:chr5_20875755-chr5_20875755
chr7	28269003	svim.INS.495929	<INS>	10	SUPP=1;SUPP_VEC=1000000000;SVLEN=131;SVTYPE=INS;SVMETHOD=SURVIVOR1.0.7;CHR2=chr7;END=28269003;CIPOS=0,0;CIEND=0,0;STRANDS=+-	0/1:11:131:30,0:+-:10:INS:svim.INS.495929:NA:NA:chr7_28269003-chr7_28269003
chrZ	65230077	svim.INS.755894	<INS>	7	SUPP=1;SUPP_VEC=1000000000;SVLEN=131;SVTYPE=INS;SVMETHOD=SURVIVOR1.0.7;CHR2=chrZ;END=65230077;CIPOS=0,0;CIEND=0,0;STRANDS=+-	./.:11:131:61,0:+-:7:INS:svim.INS.755894:NA:NA:chrZ_65230077-chrZ_65230077
chr1	194889779	svim.DEL.2727	<DEL>	6	SUPP=1;SUPP_VEC=1000000000;SVLEN=-1310;SVTYPE=DEL;SVMETHOD=SURVIVOR1.0.7;CHR2=chr1;END=194891089;CIPOS=0,0;CIEND=0,0;STRANDS=+-	0/1:11:1310:3,0:+-:6:DEL:svim.DEL.2727:NA:NA:chr1_194889779-chr1_194891089
chr1	153803840	svim.DEL.2123	<DEL>	17	SUPP=1;SUPP_VEC=1000000000;SVLEN=-132;SVTYPE=DEL;SVMETHOD=SURVIVOR1.0.7;CHR2=chr1;END=153803972;CIPOS=0,0;CIEND=0,0;STRANDS=+-	0/1:11:132:8,0:+-:17:DEL:svim.DEL.2123:NA:NA:chr1_153803840-chr1_153803972
chr2	142129094	svim.DEL.4821	<DEL>	14	SUPP=1;SUPP_VEC=1000000000;SVLEN=-132;SVTYPE=DEL;SVMETHOD=SURVIVOR1.0.7;CHR2=chr2;END=142129226;CIPOS=0,0;CIEND=0,0;STRANDS=+-	1/1:11:132:1,0:+-:14:DEL:svim.DEL.4821:NA:NA:chr2_142129094-chr2_142129226
chr2	142187531	svim.DEL.4823	<DEL>	74	SUPP=1;SUPP_VEC=1000000000;SVLEN=-132;SVTYPE=DEL;SVMETHOD=SURVIVOR1.0.7;CHR2=chr2;END=142187663;CIPOS=0,0;CIEND=0,0;STRANDS=+-	1/1:11:132:1,0:+-:74:DEL:svim.DEL.4823:NA:NA:chr2_142187531-chr2_142187663
chr9	22710633	svim.DEL.9010	<DEL>	81	SUPP=1;SUPP_VEC=1000000000;SVLEN=-132;SVTYPE=DEL;SVMETHOD=SURVIVOR1.0.7;CHR2=chr9;END=22710765;CIPOS=0,0;CIEND=0,0;STRANDS=+-	1/1:11:132:5,0:+-:81:DEL:svim.DEL.9010:NA:NA:chr9_22710633-chr9_22710765
chr1	146897758	svim.INS.106703	<INS>	9	SUPP=1;SUPP_VEC=1000000000;SVLEN=132;SVTYPE=INS;SVMETHOD=SURVIVOR1.0.7;CHR2=chr1;END=146897758;CIPOS=0,0;CIEND=0,0;STRANDS=+-	./.:11:132:48,0:+-:9:INS:svim.INS.106703:NA:NA:chr1_146897758-chr1_146897758
chr1	93660704	svim.INS.69127	<INS>	7	SUPP=1;SUPP_VEC=1000000000;SVLEN=132;SVTYPE=INS;SVMETHOD=SURVIVOR1.0.7;CHR2=chr1;END=93660704;CIPOS=0,0;CIEND=0,0;STRANDS=+-	./.:11:132:34,0:+-:7:INS:svim.INS.69127:NA:NA:chr1_93660704-chr1_93660704
chr10	11734912	svim.INS.552325	<INS>	7	SUPP=1;SUPP_VEC=1000000000;SVLEN=132;SVTYPE=INS;SVMETHOD=SURVIVOR1.0.7;CHR2=chr10;END=11734912;CIPOS=0,0;CIEND=0,0;STRANDS=+-	./.:11:132:49,0:+-:7:INS:svim.INS.552325:NA:NA:chr10_11734912-chr10_11734912
chr19	122262	svim.INS.648026	<INS>	18	SUPP=1;SUPP_VEC=1000000000;SVLEN=132;SVTYPE=INS;SVMETHOD=SURVIVOR1.0.7;CHR2=chr19;END=122262;CIPOS=0,0;CIEND=0,0;STRANDS=+-	1/1:11:132:1,0:+-:18:INS:svim.INS.648026:NA:NA:chr19_122262-chr19_122262
chr2	110015342	svim.INS.223163	<INS>	13	SUPP=1;SUPP_VEC=1000000000;SVLEN=132;SVTYPE=INS;SVMETHOD=SURVIVOR1.0.7;CHR2=chr2;END=110015342;CIPOS=0,0;CIEND=0,0;STRANDS=+-	1/1:11:132:0,0:+-:13:INS:svim.INS.223163:NA:NA:chr2_110015342-chr2_110015342
chr2	3281335	svim.INS.145359	<INS>	16	SUPP=1;SUPP_VEC=1000000000;SVLEN=132;SVTYPE=INS;SVMETHOD=SURVIVOR1.0.7;CHR2=chr2;END=3281335;CIPOS=0,0;CIEND=0,0;STRANDS=+-	./.:11:132:128,0:+-:16:INS:svim.INS.145359:NA:NA:chr2_3281335-chr2_3281335
chr2	71306609	svim.INS.195650	<INS>	18	SUPP=1;SUPP_VEC=1000000000;SVLEN=132;SVTYPE=INS;SVMETHOD=SURVIVOR1.0.7;CHR2=chr2;END=71306609;CIPOS=0,0;CIEND=0,0;STRANDS=+-	1/1:11:132:0,0:+-:18:INS:svim.INS.195650:NA:NA:chr2_71306609-chr2_71306609
chr24	5631877	svim.INS.688327	<INS>	6	SUPP=1;SUPP_VEC=1000000000;SVLEN=132;SVTYPE=INS;SVMETHOD=SURVIVOR1.0.7;CHR2=chr24;END=5631877;CIPOS=0,0;CIEND=0,0;STRANDS=+-	./.:11:132:44,0:+-:6:INS:svim.INS.688327:NA:NA:chr24_5631877-chr24_5631877
chr3	58782538	svim.INS.296874	<INS>	10	SUPP=1;SUPP_VEC=1000000000;SVLEN=132;SVTYPE=INS;SVMETHOD=SURVIVOR1.0.7;CHR2=chr3;END=58782538;CIPOS=0,0;CIEND=0,0;STRANDS=+-	./.:11:132:42,0:+-:10:INS:svim.INS.296874:NA:NA:chr3_58782538-chr3_58782538
chr3	72972884	svim.INS.306861	<INS>	6	SUPP=1;SUPP_VEC=1000000000;SVLEN=132;SVTYPE=INS;SVMETHOD=SURVIVOR1.0.7;CHR2=chr3;END=72972884;CIPOS=0,0;CIEND=0,0;STRANDS=+-	./.:11:132:63,0:+-:6:INS:svim.INS.306861:NA:NA:chr3_72972884-chr3_72972884
chr3	93880033	svim.INS.321712	<INS>	6	SUPP=1;SUPP_VEC=1000000000;SVLEN=132;SVTYPE=INS;SVMETHOD=SURVIVOR1.0.7;CHR2=chr3;END=93880033;CIPOS=0,0;CIEND=0,0;STRANDS=+-	./.:11:132:22,0:+-:6:INS:svim.INS.321712:NA:NA:chr3_93880033-chr3_93880033
chr4	16498227	svim.INS.346963	<INS>	6	SUPP=1;SUPP_VEC=1000000000;SVLEN=132;SVTYPE=INS;SVMETHOD=SURVIVOR1.0.7;CHR2=chr4;END=16498227;CIPOS=0,0;CIEND=0,0;STRANDS=+-	./.:11:132:26,0:+-:6:INS:svim.INS.346963:NA:NA:chr4_16498227-chr4_16498227
chrZ	20174614	svim.INS.724972	<INS>	6	SUPP=1;SUPP_VEC=1000000000;SVLEN=132;SVTYPE=INS;SVMETHOD=SURVIVOR1.0.7;CHR2=chrZ;END=20174614;CIPOS=0,0;CIEND=0,0;STRANDS=+-	1/1:11:132:0,0:+-:6:INS:svim.INS.724972:NA:NA:chrZ_20174614-chrZ_20174614
chr2	7315234	svim.DEL.2985	<DEL>	13	SUPP=1;SUPP_VEC=1000000000;SVLEN=-1320;SVTYPE=DEL;SVMETHOD=SURVIVOR1.0.7;CHR2=chr2;END=7316554;CIPOS=0,0;CIEND=0,0;STRANDS=+-	0/1:11:1320:4,0:+-:13:DEL:svim.DEL.2985:NA:NA:chr2_7315234-chr2_7316554
chr1	195593876	svim.DEL.2743	<DEL>	12	SUPP=1;SUPP_VEC=1000000000;SVLEN=-1328;SVTYPE=DEL;SVMETHOD=SURVIVOR1.0.7;CHR2=chr1;END=195595204;CIPOS=0,0;CIEND=0,0;STRANDS=+-	1/1:11:1328:5,0:+-:12:DEL:svim.DEL.2743:NA:NA:chr1_195593876-chr1_195595204
chr2	17598380	svim.DEL.3113	<DEL>	70	SUPP=1;SUPP_VEC=1000000000;SVLEN=-133;SVTYPE=DEL;SVMETHOD=SURVIVOR1.0.7;CHR2=chr2;END=17598513;CIPOS=0,0;CIEND=0,0;STRANDS=+-	1/1:11:133:0,0:+-:70:DEL:svim.DEL.3113:NA:NA:chr2_17598380-chr2_17598513
chr25	1431531	svim.DEL.11464	<DEL>	11	SUPP=1;SUPP_VEC=1000000000;SVLEN=-133;SVTYPE=DEL;SVMETHOD=SURVIVOR1.0.7;CHR2=chr25;END=1431583;CIPOS=0,0;CIEND=0,0;STRANDS=+-	0/1:11:133:3,0:+-:11:DEL:svim.DEL.11464:NA:NA:chr25_1431531-chr25_1431583
chr4	91237090	svim.DEL.7217	<DEL>	17	SUPP=1;SUPP_VEC=1000000000;SVLEN=-133;SVTYPE=DEL;SVMETHOD=SURVIVOR1.0.7;CHR2=chr4;END=91237223;CIPOS=0,0;CIEND=0,0;STRANDS=+-	0/1:11:133:20,0:+-:17:DEL:svim.DEL.7217:NA:NA:chr4_91237090-chr4_91237223
chr7	14676731	svim.DEL.8331	<DEL>	11	SUPP=1;SUPP_VEC=1000000000;SVLEN=-133;SVTYPE=DEL;SVMETHOD=SURVIVOR1.0.7;CHR2=chr7;END=14676864;CIPOS=0,0;CIEND=0,0;STRANDS=+-	./.:11:133:25,0:+-:11:DEL:svim.DEL.8331:NA:NA:chr7_14676731-chr7_14676864
chr7	34134223	svim.DEL.8495	<DEL>	65	SUPP=1;SUPP_VEC=1000000000;SVLEN=-133;SVTYPE=DEL;SVMETHOD=SURVIVOR1.0.7;CHR2=chr7;END=34134356;CIPOS=0,0;CIEND=0,0;STRANDS=+-	1/1:11:133:2,0:+-:65:DEL:svim.DEL.8495:NA:NA:chr7_34134223-chr7_34134356
chr1	47901539	svim.INS.34324	<INS>	6	SUPP=1;SUPP_VEC=1000000000;SVLEN=133;SVTYPE=INS;SVMETHOD=SURVIVOR1.0.7;CHR2=chr1;END=47901539;CIPOS=0,0;CIEND=0,0;STRANDS=+-	./.:11:133:54,0:+-:6:INS:svim.INS.34324:NA:NA:chr1_47901539-chr1_47901539
chr10	17627455	svim.INS.557051	<INS>	7	SUPP=1;SUPP_VEC=1000000000;SVLEN=133;SVTYPE=INS;SVMETHOD=SURVIVOR1.0.7;CHR2=chr10;END=17627455;CIPOS=0,0;CIEND=0,0;STRANDS=+-	./.:11:133:47,0:+-:7:INS:svim.INS.557051:NA:NA:chr10_17627455-chr10_17627455
chr13	5469501	svim.INS.594930	<INS>	7	SUPP=1;SUPP_VEC=1000000000;SVLEN=133;SVTYPE=INS;SVMETHOD=SURVIVOR1.0.7;CHR2=chr13;END=5469501;CIPOS=0,0;CIEND=0,0;STRANDS=+-	0/1:11:133:2,0:+-:7:INS:svim.INS.594930:NA:NA:chr13_5469501-chr13_5469501
chr2	148887091	svim.INS.251749	<INS>	10	SUPP=1;SUPP_VEC=1000000000;SVLEN=133;SVTYPE=INS;SVMETHOD=SURVIVOR1.0.7;CHR2=chr2;END=148887091;CIPOS=0,0;CIEND=0,0;STRANDS=+-	1/1:11:133:1,0:+-:10:INS:svim.INS.251749:NA:NA:chr2_148887091-chr2_148887091
chr2	64677844	svim.INS.190543	<INS>	8	SUPP=1;SUPP_VEC=1000000000;SVLEN=133;SVTYPE=INS;SVMETHOD=SURVIVOR1.0.7;CHR2=chr2;END=64677844;CIPOS=0,0;CIEND=0,0;STRANDS=+-	1/1:11:133:0,0:+-:8:INS:svim.INS.190543:NA:NA:chr2_64677844-chr2_64677844
chr4	29164753	svim.INS.355091	<INS>	6	SUPP=1;SUPP_VEC=1000000000;SVLEN=133;SVTYPE=INS;SVMETHOD=SURVIVOR1.0.7;CHR2=chr4;END=29164753;CIPOS=0,0;CIEND=0,0;STRANDS=+-	./.:11:133:55,0:+-:6:INS:svim.INS.355091:NA:NA:chr4_29164753-chr4_29164753
chr4	42227693	svim.INS.364955	<INS>	7	SUPP=1;SUPP_VEC=1000000000;SVLEN=133;SVTYPE=INS;SVMETHOD=SURVIVOR1.0.7;CHR2=chr4;END=42227693;CIPOS=0,0;CIEND=0,0;STRANDS=+-	./.:11:133:96,0:+-:7:INS:svim.INS.364955:NA:NA:chr4_42227693-chr4_42227693
chr5	59299451	svim.INS.445281	<INS>	8	SUPP=1;SUPP_VEC=1000000000;SVLEN=133;SVTYPE=INS;SVMETHOD=SURVIVOR1.0.7;CHR2=chr5;END=59299451;CIPOS=0,0;CIEND=0,0;STRANDS=+-	./.:11:133:23,0:+-:8:INS:svim.INS.445281:NA:NA:chr5_59299451-chr5_59299451
chr7	3285867	svim.INS.476122	<INS>	7	SUPP=1;SUPP_VEC=1000000000;SVLEN=133;SVTYPE=INS;SVMETHOD=SURVIVOR1.0.7;CHR2=chr7;END=3285867;CIPOS=0,0;CIEND=0,0;STRANDS=+-	./.:11:133:70,0:+-:7:INS:svim.INS.476122:NA:NA:chr7_3285867-chr7_3285867
chr7	3921980	svim.INS.476719	<INS>	10	SUPP=1;SUPP_VEC=1000000000;SVLEN=133;SVTYPE=INS;SVMETHOD=SURVIVOR1.0.7;CHR2=chr7;END=3921980;CIPOS=0,0;CIEND=0,0;STRANDS=+-	./.:11:133:136,0:+-:10:INS:svim.INS.476719:NA:NA:chr7_3921980-chr7_3921980
chrZ	10122672	svim.INS.717471	<INS>	11	SUPP=1;SUPP_VEC=1000000000;SVLEN=133;SVTYPE=INS;SVMETHOD=SURVIVOR1.0.7;CHR2=chrZ;END=10122672;CIPOS=0,0;CIEND=0,0;STRANDS=+-	./.:11:133:143,0:+-:11:INS:svim.INS.717471:NA:NA:chrZ_10122672-chrZ_10122672
chrZ	32965857	svim.INS.733906	<INS>	7	SUPP=1;SUPP_VEC=1000000000;SVLEN=133;SVTYPE=INS;SVMETHOD=SURVIVOR1.0.7;CHR2=chrZ;END=32965857;CIPOS=0,0;CIEND=0,0;STRANDS=+-	1/1:11:133:0,0:+-:7:INS:svim.INS.733906:NA:NA:chrZ_32965857-chrZ_32965857
chr2	130712729	svim.DUP_TANDEM.1956	<DUP:TANDEM>	14	SUPP=1;SUPP_VEC=1000000000;SVLEN=1330;SVTYPE=DUP;SVMETHOD=SURVIVOR1.0.7;CHR2=chr2;END=130714059;CIPOS=0,0;CIEND=0,0;STRANDS=-+	0/1:11:1330:4,0:-+:14:DUP:svim.DUP_TANDEM.1956:NA:NA:chr2_130712729-chr2_130714059
chr1	78828639	svim.DUP_TANDEM.579	<DUP:TANDEM>	6	SUPP=1;SUPP_VEC=1000000000;SVLEN=13342;SVTYPE=DUP;SVMETHOD=SURVIVOR1.0.7;CHR2=chr1;END=78841981;CIPOS=0,0;CIEND=0,0;STRANDS=-+	./.:11:13342:28,0:-+:6:DUP:svim.DUP_TANDEM.579:NA:NA:chr1_78828639-chr1_78841981
chr2	71203491	svim.DEL.3678	<DEL>	6	SUPP=1;SUPP_VEC=1000000000;SVLEN=-1337;SVTYPE=DEL;SVMETHOD=SURVIVOR1.0.7;CHR2=chr2;END=71204828;CIPOS=0,0;CIEND=0,0;STRANDS=+-	1/1:11:1337:0,0:+-:6:DEL:svim.DEL.3678:NA:NA:chr2_71203491-chr2_71204828
chr12	2499005	svim.DUP_TANDEM.4641	<DUP:TANDEM>	9	SUPP=1;SUPP_VEC=1000000000;SVLEN=13378;SVTYPE=DUP;SVMETHOD=SURVIVOR1.0.7;CHR2=chr12;END=2512383;CIPOS=0,0;CIEND=0,0;STRANDS=-+	./.:11:13378:69,0:-+:9:DUP:svim.DUP_TANDEM.4641:NA:NA:chr12_2499005-chr12_2512383
chr15	7016262	svim.DEL.10062	<DEL>	40	SUPP=1;SUPP_VEC=1000000000;SVLEN=-134;SVTYPE=DEL;SVMETHOD=SURVIVOR1.0.7;CHR2=chr15;END=7016396;CIPOS=0,0;CIEND=0,0;STRANDS=+-	1/1:11:134:1,0:+-:40:DEL:svim.DEL.10062:NA:NA:chr15_7016262-chr15_7016396
chr4	24112440	svim.DEL.6365	<DEL>	17	SUPP=1;SUPP_VEC=1000000000;SVLEN=-134;SVTYPE=DEL;SVMETHOD=SURVIVOR1.0.7;CHR2=chr4;END=24112574;CIPOS=0,0;CIEND=0,0;STRANDS=+-	1/1:11:134:0,0:+-:17:DEL:svim.DEL.6365:NA:NA:chr4_24112440-chr4_24112574
chrZ	36799751	svim.DEL.14912	<DEL>	14	SUPP=1;SUPP_VEC=1000000000;SVLEN=-134;SVTYPE=DEL;SVMETHOD=SURVIVOR1.0.7;CHR2=chrZ;END=36799885;CIPOS=0,0;CIEND=0,0;STRANDS=+-	0/1:11:134:3,0:+-:14:DEL:svim.DEL.14912:NA:NA:chrZ_36799751-chrZ_36799885
chrZ	56392435	svim.DEL.15147	<DEL>	37	SUPP=1;SUPP_VEC=1000000000;SVLEN=-134;SVTYPE=DEL;SVMETHOD=SURVIVOR1.0.7;CHR2=chrZ;END=56392569;CIPOS=0,0;CIEND=0,0;STRANDS=+-	1/1:11:134:2,0:+-:37:DEL:svim.DEL.15147:NA:NA:chrZ_56392435-chrZ_56392569
chr10	6422267	svim.INS.548343	<INS>	6	SUPP=1;SUPP_VEC=1000000000;SVLEN=134;SVTYPE=INS;SVMETHOD=SURVIVOR1.0.7;CHR2=chr10;END=6422267;CIPOS=0,0;CIEND=0,0;STRANDS=+-	./.:11:134:74,0:+-:6:INS:svim.INS.548343:NA:NA:chr10_6422267-chr10_6422267
chr33	6881268	svim.INS.707971	<INS>	7	SUPP=1;SUPP_VEC=1000000000;SVLEN=134;SVTYPE=INS;SVMETHOD=SURVIVOR1.0.7;CHR2=chr33;END=6881268;CIPOS=0,0;CIEND=0,0;STRANDS=+-	0/1:11:134:4,0:+-:7:INS:svim.INS.707971:NA:NA:chr33_6881268-chr33_6881268
chr4	10586766	svim.INS.342499	<INS>	6	SUPP=1;SUPP_VEC=1000000000;SVLEN=134;SVTYPE=INS;SVMETHOD=SURVIVOR1.0.7;CHR2=chr4;END=10586766;CIPOS=0,0;CIEND=0,0;STRANDS=+-	./.:11:134:90,0:+-:6:INS:svim.INS.342499:NA:NA:chr4_10586766-chr4_10586766
chr6	29348090	svim.INS.467593	<INS>	10	SUPP=1;SUPP_VEC=1000000000;SVLEN=134;SVTYPE=INS;SVMETHOD=SURVIVOR1.0.7;CHR2=chr6;END=29348090;CIPOS=0,0;CIEND=0,0;STRANDS=+-	0/1:11:134:7,0:+-:10:INS:svim.INS.467593:NA:NA:chr6_29348090-chr6_29348090
chr1	127336539	svim.DEL.1788	<DEL>	41	SUPP=1;SUPP_VEC=1000000000;SVLEN=-1345;SVTYPE=DEL;SVMETHOD=SURVIVOR1.0.7;CHR2=chr1;END=127337884;CIPOS=0,0;CIEND=0,0;STRANDS=+-	1/1:11:1345:8,0:+-:41:DEL:svim.DEL.1788:NA:NA:chr1_127336539-chr1_127337884
chr15	48868	svim.DEL.9992	<DEL>	11	SUPP=1;SUPP_VEC=1000000000;SVLEN=-135;SVTYPE=DEL;SVMETHOD=SURVIVOR1.0.7;CHR2=chr15;END=49003;CIPOS=0,0;CIEND=0,0;STRANDS=+-	0/1:11:135:7,0:+-:11:DEL:svim.DEL.9992:NA:NA:chr15_48868-chr15_49003
chr27	8030420	svim.DEL.12328	<DEL>	9	SUPP=1;SUPP_VEC=1000000000;SVLEN=-135;SVTYPE=DEL;SVMETHOD=SURVIVOR1.0.7;CHR2=chr27;END=8030555;CIPOS=0,0;CIEND=0,0;STRANDS=+-	0/1:11:135:8,0:+-:9:DEL:svim.DEL.12328:NA:NA:chr27_8030420-chr27_8030555
chr1	111028925	svim.INS.80782	<INS>	9	SUPP=1;SUPP_VEC=1000000000;SVLEN=135;SVTYPE=INS;SVMETHOD=SURVIVOR1.0.7;CHR2=chr1;END=111028925;CIPOS=0,0;CIEND=0,0;STRANDS=+-	./.:11:135:25,0:+-:9:INS:svim.INS.80782:NA:NA:chr1_111028925-chr1_111028925
chr1	135337279	svim.INS.98555	<INS>	6	SUPP=1;SUPP_VEC=1000000000;SVLEN=135;SVTYPE=INS;SVMETHOD=SURVIVOR1.0.7;CHR2=chr1;END=135337279;CIPOS=0,0;CIEND=0,0;STRANDS=+-	./.:11:135:15,0:+-:6:INS:svim.INS.98555:NA:NA:chr1_135337279-chr1_135337279
chr1	21702024	svim.INS.15782	<INS>	6	SUPP=1;SUPP_VEC=1000000000;SVLEN=135;SVTYPE=INS;SVMETHOD=SURVIVOR1.0.7;CHR2=chr1;END=21702024;CIPOS=0,0;CIEND=0,0;STRANDS=+-	1/1:11:135:0,0:+-:6:INS:svim.INS.15782:NA:NA:chr1_21702024-chr1_21702024
chr19	2950133	svim.INS.650451	<INS>	9	SUPP=1;SUPP_VEC=1000000000;SVLEN=135;SVTYPE=INS;SVMETHOD=SURVIVOR1.0.7;CHR2=chr19;END=2950133;CIPOS=0,0;CIEND=0,0;STRANDS=+-	0/1:11:135:28,0:+-:9:INS:svim.INS.650451:NA:NA:chr19_2950133-chr19_2950133
chr2	43231262	svim.INS.174794	<INS>	8	SUPP=1;SUPP_VEC=1000000000;SVLEN=135;SVTYPE=INS;SVMETHOD=SURVIVOR1.0.7;CHR2=chr2;END=43231262;CIPOS=0,0;CIEND=0,0;STRANDS=+-	1/1:11:135:0,0:+-:8:INS:svim.INS.174794:NA:NA:chr2_43231262-chr2_43231262
chr3	85388243	svim.INS.315855	<INS>	8	SUPP=1;SUPP_VEC=1000000000;SVLEN=135;SVTYPE=INS;SVMETHOD=SURVIVOR1.0.7;CHR2=chr3;END=85388243;CIPOS=0,0;CIEND=0,0;STRANDS=+-	./.:11:135:53,0:+-:8:INS:svim.INS.315855:NA:NA:chr3_85388243-chr3_85388243
chr9	5080892	svim.INS.529072	<INS>	6	SUPP=1;SUPP_VEC=1000000000;SVLEN=135;SVTYPE=INS;SVMETHOD=SURVIVOR1.0.7;CHR2=chr9;END=5080892;CIPOS=0,0;CIEND=0,0;STRANDS=+-	./.:11:135:38,0:+-:6:INS:svim.INS.529072:NA:NA:chr9_5080892-chr9_5080892
chrZ	19312265	svim.INS.724316	<INS>	7	SUPP=1;SUPP_VEC=1000000000;SVLEN=135;SVTYPE=INS;SVMETHOD=SURVIVOR1.0.7;CHR2=chrZ;END=19312265;CIPOS=0,0;CIEND=0,0;STRANDS=+-	1/1:11:135:0,0:+-:7:INS:svim.INS.724316:NA:NA:chrZ_19312265-chrZ_19312265
chrZ	42347210	svim.INS.740360	<INS>	6	SUPP=1;SUPP_VEC=1000000000;SVLEN=135;SVTYPE=INS;SVMETHOD=SURVIVOR1.0.7;CHR2=chrZ;END=42347210;CIPOS=0,0;CIEND=0,0;STRANDS=+-	./.:11:135:46,0:+-:6:INS:svim.INS.740360:NA:NA:chrZ_42347210-chrZ_42347210
chr3	90068738	svim.DEL.5915	<DEL>	41	SUPP=1;SUPP_VEC=1000000000;SVLEN=-1358;SVTYPE=DEL;SVMETHOD=SURVIVOR1.0.7;CHR2=chr3;END=90070096;CIPOS=0,0;CIEND=0,0;STRANDS=+-	1/1:11:1358:0,0:+-:41:DEL:svim.DEL.5915:NA:NA:chr3_90068738-chr3_90070096
chr13	15487005	svim.DEL.9746	<DEL>	26	SUPP=1;SUPP_VEC=1000000000;SVLEN=-136;SVTYPE=DEL;SVMETHOD=SURVIVOR1.0.7;CHR2=chr13;END=15487141;CIPOS=0,0;CIEND=0,0;STRANDS=+-	0/1:11:136:9,0:+-:26:DEL:svim.DEL.9746:NA:NA:chr13_15487005-chr13_15487141
chr13	4792641	svim.DEL.9667	<DEL>	6	SUPP=1;SUPP_VEC=1000000000;SVLEN=-136;SVTYPE=DEL;SVMETHOD=SURVIVOR1.0.7;CHR2=chr13;END=4792777;CIPOS=0,0;CIEND=0,0;STRANDS=+-	./.:11:136:25,0:+-:6:DEL:svim.DEL.9667:NA:NA:chr13_4792641-chr13_4792777
chr2	82097590	svim.DEL.3822	<DEL>	12	SUPP=1;SUPP_VEC=1000000000;SVLEN=-136;SVTYPE=DEL;SVMETHOD=SURVIVOR1.0.7;CHR2=chr2;END=82097726;CIPOS=0,0;CIEND=0,0;STRANDS=+-	1/1:11:136:0,0:+-:12:DEL:svim.DEL.3822:NA:NA:chr2_82097590-chr2_82097726
chr1	157102604	svim.INS.113138	<INS>	6	SUPP=1;SUPP_VEC=1000000000;SVLEN=136;SVTYPE=INS;SVMETHOD=SURVIVOR1.0.7;CHR2=chr1;END=157102604;CIPOS=0,0;CIEND=0,0;STRANDS=+-	./.:11:136:18,0:+-:6:INS:svim.INS.113138:NA:NA:chr1_157102604-chr1_157102604
chr1	181415062	svim.INS.130837	<INS>	8	SUPP=1;SUPP_VEC=1000000000;SVLEN=136;SVTYPE=INS;SVMETHOD=SURVIVOR1.0.7;CHR2=chr1;END=181415062;CIPOS=0,0;CIEND=0,0;STRANDS=+-	./.:11:136:57,0:+-:8:INS:svim.INS.130837:NA:NA:chr1_181415062-chr1_181415062
chr1	28633987	svim.INS.20660	<INS>	6	SUPP=1;SUPP_VEC=1000000000;SVLEN=136;SVTYPE=INS;SVMETHOD=SURVIVOR1.0.7;CHR2=chr1;END=28633987;CIPOS=0,0;CIEND=0,0;STRANDS=+-	1/1:11:136:0,0:+-:6:INS:svim.INS.20660:NA:NA:chr1_28633987-chr1_28633987
chr1	41497762	svim.INS.29976	<INS>	12	SUPP=1;SUPP_VEC=1000000000;SVLEN=136;SVTYPE=INS;SVMETHOD=SURVIVOR1.0.7;CHR2=chr1;END=41497762;CIPOS=0,0;CIEND=0,0;STRANDS=+-	1/1:11:136:0,0:+-:12:INS:svim.INS.29976:NA:NA:chr1_41497762-chr1_41497762
chr1	62169471	svim.INS.46116	<INS>	6	SUPP=1;SUPP_VEC=1000000000;SVLEN=136;SVTYPE=INS;SVMETHOD=SURVIVOR1.0.7;CHR2=chr1;END=62169471;CIPOS=0,0;CIEND=0,0;STRANDS=+-	./.:11:136:42,0:+-:6:INS:svim.INS.46116:NA:NA:chr1_62169471-chr1_62169471
chr10	17663311	svim.INS.557073	<INS>	7	SUPP=1;SUPP_VEC=1000000000;SVLEN=136;SVTYPE=INS;SVMETHOD=SURVIVOR1.0.7;CHR2=chr10;END=17663311;CIPOS=0,0;CIEND=0,0;STRANDS=+-	./.:11:136:74,0:+-:7:INS:svim.INS.557073:NA:NA:chr10_17663311-chr10_17663311
chr12	3411648	svim.INS.577928	<INS>	9	SUPP=1;SUPP_VEC=1000000000;SVLEN=136;SVTYPE=INS;SVMETHOD=SURVIVOR1.0.7;CHR2=chr12;END=3411648;CIPOS=0,0;CIEND=0,0;STRANDS=+-	./.:11:136:50,0:+-:9:INS:svim.INS.577928:NA:NA:chr12_3411648-chr12_3411648
chr13	3632160	svim.INS.593295	<INS>	9	SUPP=1;SUPP_VEC=1000000000;SVLEN=136;SVTYPE=INS;SVMETHOD=SURVIVOR1.0.7;CHR2=chr13;END=3632160;CIPOS=0,0;CIEND=0,0;STRANDS=+-	./.:11:136:32,0:+-:9:INS:svim.INS.593295:NA:NA:chr13_3632160-chr13_3632160
chr27	6783380	svim.INS.698904	<INS>	6	SUPP=1;SUPP_VEC=1000000000;SVLEN=136;SVTYPE=INS;SVMETHOD=SURVIVOR1.0.7;CHR2=chr27;END=6783380;CIPOS=0,0;CIEND=0,0;STRANDS=+-	./.:11:136:54,0:+-:6:INS:svim.INS.698904:NA:NA:chr27_6783380-chr27_6783380
chr3	19138330	svim.INS.267374	<INS>	7	SUPP=1;SUPP_VEC=1000000000;SVLEN=136;SVTYPE=INS;SVMETHOD=SURVIVOR1.0.7;CHR2=chr3;END=19138330;CIPOS=0,0;CIEND=0,0;STRANDS=+-	1/1:11:136:0,0:+-:7:INS:svim.INS.267374:NA:NA:chr3_19138330-chr3_19138330
chr33	4985386	svim.INS.706947	<INS>	10	SUPP=1;SUPP_VEC=1000000000;SVLEN=136;SVTYPE=INS;SVMETHOD=SURVIVOR1.0.7;CHR2=chr33;END=4985386;CIPOS=0,0;CIEND=0,0;STRANDS=+-	0/1:11:136:12,0:+-:10:INS:svim.INS.706947:NA:NA:chr33_4985386-chr33_4985386
chr4	66137087	svim.INS.382423	<INS>	10	SUPP=1;SUPP_VEC=1000000000;SVLEN=136;SVTYPE=INS;SVMETHOD=SURVIVOR1.0.7;CHR2=chr4;END=66137087;CIPOS=0,0;CIEND=0,0;STRANDS=+-	./.:11:136:57,0:+-:10:INS:svim.INS.382423:NA:NA:chr4_66137087-chr4_66137087
chr4	7233183	svim.INS.340021	<INS>	8	SUPP=1;SUPP_VEC=1000000000;SVLEN=136;SVTYPE=INS;SVMETHOD=SURVIVOR1.0.7;CHR2=chr4;END=7233183;CIPOS=0,0;CIEND=0,0;STRANDS=+-	./.:11:136:37,0:+-:8:INS:svim.INS.340021:NA:NA:chr4_7233183-chr4_7233183
chr4	84946847	svim.INS.395689	<INS>	7	SUPP=1;SUPP_VEC=1000000000;SVLEN=136;SVTYPE=INS;SVMETHOD=SURVIVOR1.0.7;CHR2=chr4;END=84946847;CIPOS=0,0;CIEND=0,0;STRANDS=+-	./.:11:136:28,0:+-:7:INS:svim.INS.395689:NA:NA:chr4_84946847-chr4_84946847
chr9	15548935	svim.INS.537066	<INS>	12	SUPP=1;SUPP_VEC=1000000000;SVLEN=136;SVTYPE=INS;SVMETHOD=SURVIVOR1.0.7;CHR2=chr9;END=15548935;CIPOS=0,0;CIEND=0,0;STRANDS=+-	1/1:11:136:1,0:+-:12:INS:svim.INS.537066:NA:NA:chr9_15548935-chr9_15548935
chr9	9600561	svim.INS.532583	<INS>	6	SUPP=1;SUPP_VEC=1000000000;SVLEN=136;SVTYPE=INS;SVMETHOD=SURVIVOR1.0.7;CHR2=chr9;END=9600561;CIPOS=0,0;CIEND=0,0;STRANDS=+-	./.:11:136:94,0:+-:6:INS:svim.INS.532583:NA:NA:chr9_9600561-chr9_9600561
chrZ	64261970	svim.INS.755193	<INS>	13	SUPP=1;SUPP_VEC=1000000000;SVLEN=136;SVTYPE=INS;SVMETHOD=SURVIVOR1.0.7;CHR2=chrZ;END=64261970;CIPOS=0,0;CIEND=0,0;STRANDS=+-	./.:11:136:123,0:+-:13:INS:svim.INS.755193:NA:NA:chrZ_64261970-chrZ_64261970
chr1	46444164	svim.DEL.809	<DEL>	18	SUPP=1;SUPP_VEC=1000000000;SVLEN=-1361;SVTYPE=DEL;SVMETHOD=SURVIVOR1.0.7;CHR2=chr1;END=46445525;CIPOS=0,0;CIEND=0,0;STRANDS=+-	1/1:11:1361:1,0:+-:18:DEL:svim.DEL.809:NA:NA:chr1_46444164-chr1_46445525
chr25	2117484	svim.DEL.11622	<DEL>	13	SUPP=1;SUPP_VEC=1000000000;SVLEN=-1367;SVTYPE=DEL;SVMETHOD=SURVIVOR1.0.7;CHR2=chr25;END=2118851;CIPOS=0,0;CIEND=0,0;STRANDS=+-	0/1:11:1367:17,0:+-:13:DEL:svim.DEL.11622:NA:NA:chr25_2117484-chr25_2118851
chr2	19791066	svim.DEL.3130	<DEL>	9	SUPP=1;SUPP_VEC=1000000000;SVLEN=-137;SVTYPE=DEL;SVMETHOD=SURVIVOR1.0.7;CHR2=chr2;END=19791203;CIPOS=0,0;CIEND=0,0;STRANDS=+-	1/1:11:137:0,0:+-:9:DEL:svim.DEL.3130:NA:NA:chr2_19791066-chr2_19791203
chr2	40984877	svim.DEL.3323	<DEL>	38	SUPP=1;SUPP_VEC=1000000000;SVLEN=-137;SVTYPE=DEL;SVMETHOD=SURVIVOR1.0.7;CHR2=chr2;END=40985014;CIPOS=0,0;CIEND=0,0;STRANDS=+-	1/1:11:137:0,0:+-:38:DEL:svim.DEL.3323:NA:NA:chr2_40984877-chr2_40985014
chr22	4098236	svim.DEL.11073	<DEL>	9	SUPP=1;SUPP_VEC=1000000000;SVLEN=-137;SVTYPE=DEL;SVMETHOD=SURVIVOR1.0.7;CHR2=chr22;END=4098295;CIPOS=0,0;CIEND=0,0;STRANDS=+-	./.:11:137:22,0:+-:9:DEL:svim.DEL.11073:NA:NA:chr22_4098236-chr22_4098295
chr3	98505500	svim.DEL.6007	<DEL>	24	SUPP=1;SUPP_VEC=1000000000;SVLEN=-137;SVTYPE=DEL;SVMETHOD=SURVIVOR1.0.7;CHR2=chr3;END=98505637;CIPOS=0,0;CIEND=0,0;STRANDS=+-	1/1:11:137:0,0:+-:24:DEL:svim.DEL.6007:NA:NA:chr3_98505500-chr3_98505637
chr1	71126400	svim.INS.52922	<INS>	7	SUPP=1;SUPP_VEC=1000000000;SVLEN=137;SVTYPE=INS;SVMETHOD=SURVIVOR1.0.7;CHR2=chr1;END=71126400;CIPOS=0,0;CIEND=0,0;STRANDS=+-	./.:11:137:58,0:+-:7:INS:svim.INS.52922:NA:NA:chr1_71126400-chr1_71126400
chr13	18242341	svim.INS.605204	<INS>	9	SUPP=1;SUPP_VEC=1000000000;SVLEN=137;SVTYPE=INS;SVMETHOD=SURVIVOR1.0.7;CHR2=chr13;END=18242341;CIPOS=0,0;CIEND=0,0;STRANDS=+-	./.:11:137:48,0:+-:9:INS:svim.INS.605204:NA:NA:chr13_18242341-chr13_18242341
chr6	6836677	svim.INS.450233	<INS>	6	SUPP=1;SUPP_VEC=1000000000;SVLEN=137;SVTYPE=INS;SVMETHOD=SURVIVOR1.0.7;CHR2=chr6;END=6836677;CIPOS=0,0;CIEND=0,0;STRANDS=+-	0/1:11:137:25,0:+-:6:INS:svim.INS.450233:NA:NA:chr6_6836677-chr6_6836677
chr9	5680245	svim.INS.529642	<INS>	6	SUPP=1;SUPP_VEC=1000000000;SVLEN=137;SVTYPE=INS;SVMETHOD=SURVIVOR1.0.7;CHR2=chr9;END=5680245;CIPOS=0,0;CIEND=0,0;STRANDS=+-	./.:11:137:25,0:+-:6:INS:svim.INS.529642:NA:NA:chr9_5680245-chr9_5680245
chr12	2497560	svim.DUP_TANDEM.4638	<DUP:TANDEM>	7	SUPP=1;SUPP_VEC=1000000000;SVLEN=13768;SVTYPE=DUP;SVMETHOD=SURVIVOR1.0.7;CHR2=chr12;END=2511328;CIPOS=0,0;CIEND=0,0;STRANDS=-+	./.:11:13768:86,0:-+:7:DUP:svim.DUP_TANDEM.4638:NA:NA:chr12_2497560-chr12_2511328
chr2	58062256	svim.DEL.3535	<DEL>	11	SUPP=1;SUPP_VEC=1000000000;SVLEN=-1377;SVTYPE=DEL;SVMETHOD=SURVIVOR1.0.7;CHR2=chr2;END=58063633;CIPOS=0,0;CIEND=0,0;STRANDS=+-	1/1:11:1377:0,0:+-:11:DEL:svim.DEL.3535:NA:NA:chr2_58062256-chr2_58063633
chr2	131176568	svim.DEL.4634	<DEL>	16	SUPP=1;SUPP_VEC=1000000000;SVLEN=-138;SVTYPE=DEL;SVMETHOD=SURVIVOR1.0.7;CHR2=chr2;END=131176622;CIPOS=0,0;CIEND=0,0;STRANDS=+-	1/1:11:138:2,0:+-:16:DEL:svim.DEL.4634:NA:NA:chr2_131176568-chr2_131176622
chr4	24798799	svim.DEL.6376	<DEL>	8	SUPP=1;SUPP_VEC=1000000000;SVLEN=-138;SVTYPE=DEL;SVMETHOD=SURVIVOR1.0.7;CHR2=chr4;END=24798937;CIPOS=0,0;CIEND=0,0;STRANDS=+-	1/1:11:138:0,0:+-:8:DEL:svim.DEL.6376:NA:NA:chr4_24798799-chr4_24798937
chr1	193750924	svim.INS.139650	<INS>	7	SUPP=1;SUPP_VEC=1000000000;SVLEN=138;SVTYPE=INS;SVMETHOD=SURVIVOR1.0.7;CHR2=chr1;END=193750924;CIPOS=0,0;CIEND=0,0;STRANDS=+-	0/1:11:138:18,0:+-:7:INS:svim.INS.139650:NA:NA:chr1_193750924-chr1_193750924
chr11	2559198	svim.INS.562147	<INS>	8	SUPP=1;SUPP_VEC=1000000000;SVLEN=138;SVTYPE=INS;SVMETHOD=SURVIVOR1.0.7;CHR2=chr11;END=2559198;CIPOS=0,0;CIEND=0,0;STRANDS=+-	./.:11:138:33,0:+-:8:INS:svim.INS.562147:NA:NA:chr11_2559198-chr11_2559198
chr2	105515112	svim.INS.219879	<INS>	7	SUPP=1;SUPP_VEC=1000000000;SVLEN=138;SVTYPE=INS;SVMETHOD=SURVIVOR1.0.7;CHR2=chr2;END=105515112;CIPOS=0,0;CIEND=0,0;STRANDS=+-	./.:11:138:64,0:+-:7:INS:svim.INS.219879:NA:NA:chr2_105515112-chr2_105515112
chr2	16999508	svim.INS.155701	<INS>	9	SUPP=1;SUPP_VEC=1000000000;SVLEN=138;SVTYPE=INS;SVMETHOD=SURVIVOR1.0.7;CHR2=chr2;END=16999508;CIPOS=0,0;CIEND=0,0;STRANDS=+-	1/1:11:138:0,0:+-:9:INS:svim.INS.155701:NA:NA:chr2_16999508-chr2_16999508
chr25	1401593	svim.INS.689388	<INS>	18	SUPP=1;SUPP_VEC=1000000000;SVLEN=138;SVTYPE=INS;SVMETHOD=SURVIVOR1.0.7;CHR2=chr25;END=1401593;CIPOS=0,0;CIEND=0,0;STRANDS=+-	0/1:11:138:8,0:+-:18:INS:svim.INS.689388:NA:NA:chr25_1401593-chr25_1401593
chr5	14608770	svim.INS.411195	<INS>	6	SUPP=1;SUPP_VEC=1000000000;SVLEN=138;SVTYPE=INS;SVMETHOD=SURVIVOR1.0.7;CHR2=chr5;END=14608770;CIPOS=0,0;CIEND=0,0;STRANDS=+-	./.:11:138:41,0:+-:6:INS:svim.INS.411195:NA:NA:chr5_14608770-chr5_14608770
chr6	12419904	svim.INS.454690	<INS>	6	SUPP=1;SUPP_VEC=1000000000;SVLEN=138;SVTYPE=INS;SVMETHOD=SURVIVOR1.0.7;CHR2=chr6;END=12419904;CIPOS=0,0;CIEND=0,0;STRANDS=+-	./.:11:138:83,0:+-:6:INS:svim.INS.454690:NA:NA:chr6_12419904-chr6_12419904
chrZ	28181578	svim.INS.730747	<INS>	7	SUPP=1;SUPP_VEC=1000000000;SVLEN=138;SVTYPE=INS;SVMETHOD=SURVIVOR1.0.7;CHR2=chrZ;END=28181578;CIPOS=0,0;CIEND=0,0;STRANDS=+-	1/1:11:138:0,0:+-:7:INS:svim.INS.730747:NA:NA:chrZ_28181578-chrZ_28181578
chrZ	42100241	svim.INS.740179	<INS>	6	SUPP=1;SUPP_VEC=1000000000;SVLEN=138;SVTYPE=INS;SVMETHOD=SURVIVOR1.0.7;CHR2=chrZ;END=42100241;CIPOS=0,0;CIEND=0,0;STRANDS=+-	./.:11:138:98,0:+-:6:INS:svim.INS.740179:NA:NA:chrZ_42100241-chrZ_42100241
chr33	3530524	svim.DUP_TANDEM.7171	<DUP:TANDEM>	6	SUPP=1;SUPP_VEC=1000000000;SVLEN=1388;SVTYPE=DUP;SVMETHOD=SURVIVOR1.0.7;CHR2=chr33;END=3531912;CIPOS=0,0;CIEND=0,0;STRANDS=-+	./.:11:1388:69,0:-+:6:DUP:svim.DUP_TANDEM.7171:NA:NA:chr33_3530524-chr33_3531912
chr2	56540228	svim.INS.184325	<INS>	7	SUPP=1;SUPP_VEC=1000000000;SVLEN=1389;SVTYPE=INS;SVMETHOD=SURVIVOR1.0.7;CHR2=chr2;END=56540228;CIPOS=0,0;CIEND=0,0;STRANDS=+-	1/1:11:1389:0,0:+-:7:INS:svim.INS.184325:NA:NA:chr2_56540228-chr2_56540228
chr1	192376666	svim.DEL.2667	<DEL>	36	SUPP=1;SUPP_VEC=1000000000;SVLEN=-139;SVTYPE=DEL;SVMETHOD=SURVIVOR1.0.7;CHR2=chr1;END=192376805;CIPOS=0,0;CIEND=0,0;STRANDS=+-	1/1:11:139:2,0:+-:36:DEL:svim.DEL.2667:NA:NA:chr1_192376666-chr1_192376805
chr15	2048417	svim.INS.620303	<INS>	6	SUPP=1;SUPP_VEC=1000000000;SVLEN=139;SVTYPE=INS;SVMETHOD=SURVIVOR1.0.7;CHR2=chr15;END=2048417;CIPOS=0,0;CIEND=0,0;STRANDS=+-	./.:11:139:31,0:+-:6:INS:svim.INS.620303:NA:NA:chr15_2048417-chr15_2048417
chr15	425701	svim.INS.618880	<INS>	6	SUPP=1;SUPP_VEC=1000000000;SVLEN=139;SVTYPE=INS;SVMETHOD=SURVIVOR1.0.7;CHR2=chr15;END=425701;CIPOS=0,0;CIEND=0,0;STRANDS=+-	./.:11:139:77,0:+-:6:INS:svim.INS.618880:NA:NA:chr15_425701-chr15_425701
chr2	130773339	svim.INS.238673	<INS>	21	SUPP=1;SUPP_VEC=1000000000;SVLEN=139;SVTYPE=INS;SVMETHOD=SURVIVOR1.0.7;CHR2=chr2;END=130773339;CIPOS=0,0;CIEND=0,0;STRANDS=+-	0/1:11:139:8,0:+-:21:INS:svim.INS.238673:NA:NA:chr2_130773339-chr2_130773339
chr20	8919996	svim.INS.664179	<INS>	6	SUPP=1;SUPP_VEC=1000000000;SVLEN=139;SVTYPE=INS;SVMETHOD=SURVIVOR1.0.7;CHR2=chr20;END=8919996;CIPOS=0,0;CIEND=0,0;STRANDS=+-	0/1:11:139:10,0:+-:6:INS:svim.INS.664179:NA:NA:chr20_8919996-chr20_8919996
chr3	12352776	svim.INS.261968	<INS>	6	SUPP=1;SUPP_VEC=1000000000;SVLEN=139;SVTYPE=INS;SVMETHOD=SURVIVOR1.0.7;CHR2=chr3;END=12352776;CIPOS=0,0;CIEND=0,0;STRANDS=+-	0/1:11:139:16,0:+-:6:INS:svim.INS.261968:NA:NA:chr3_12352776-chr3_12352776
chr4	22400980	svim.INS.350816	<INS>	7	SUPP=1;SUPP_VEC=1000000000;SVLEN=139;SVTYPE=INS;SVMETHOD=SURVIVOR1.0.7;CHR2=chr4;END=22400980;CIPOS=0,0;CIEND=0,0;STRANDS=+-	./.:11:139:55,0:+-:7:INS:svim.INS.350816:NA:NA:chr4_22400980-chr4_22400980
chr4	56776870	svim.INS.375831	<INS>	6	SUPP=1;SUPP_VEC=1000000000;SVLEN=139;SVTYPE=INS;SVMETHOD=SURVIVOR1.0.7;CHR2=chr4;END=56776870;CIPOS=0,0;CIEND=0,0;STRANDS=+-	./.:11:139:63,0:+-:6:INS:svim.INS.375831:NA:NA:chr4_56776870-chr4_56776870
chr5	3588871	svim.INS.403518	<INS>	8	SUPP=1;SUPP_VEC=1000000000;SVLEN=139;SVTYPE=INS;SVMETHOD=SURVIVOR1.0.7;CHR2=chr5;END=3588871;CIPOS=0,0;CIEND=0,0;STRANDS=+-	0/1:11:139:28,0:+-:8:INS:svim.INS.403518:NA:NA:chr5_3588871-chr5_3588871
chr4	23218415	svim.DEL.6350	<DEL>	7	SUPP=1;SUPP_VEC=1000000000;SVLEN=-1398;SVTYPE=DEL;SVMETHOD=SURVIVOR1.0.7;CHR2=chr4;END=23219813;CIPOS=0,0;CIEND=0,0;STRANDS=+-	0/1:11:1398:3,0:+-:7:DEL:svim.DEL.6350:NA:NA:chr4_23218415-chr4_23219813
chr2	143920532	svim.DEL.4858	<DEL>	47	SUPP=1;SUPP_VEC=1000000000;SVLEN=-1399;SVTYPE=DEL;SVMETHOD=SURVIVOR1.0.7;CHR2=chr2;END=143921931;CIPOS=0,0;CIEND=0,0;STRANDS=+-	0/1:11:1399:10,0:+-:47:DEL:svim.DEL.4858:NA:NA:chr2_143920532-chr2_143921931
chr8	16735225	svim.DEL.8699	<DEL>	57	SUPP=1;SUPP_VEC=1000000000;SVLEN=-140;SVTYPE=DEL;SVMETHOD=SURVIVOR1.0.7;CHR2=chr8;END=16735365;CIPOS=0,0;CIEND=0,0;STRANDS=+-	1/1:11:140:3,0:+-:57:DEL:svim.DEL.8699:NA:NA:chr8_16735225-chr8_16735365
chrZ	63856806	svim.DEL.15206	<DEL>	24	SUPP=1;SUPP_VEC=1000000000;SVLEN=-140;SVTYPE=DEL;SVMETHOD=SURVIVOR1.0.7;CHR2=chrZ;END=63856946;CIPOS=0,0;CIEND=0,0;STRANDS=+-	0/1:11:140:26,0:+-:24:DEL:svim.DEL.15206:NA:NA:chrZ_63856806-chrZ_63856946
chr1	175284513	svim.INS.125740	<INS>	6	SUPP=1;SUPP_VEC=1000000000;SVLEN=140;SVTYPE=INS;SVMETHOD=SURVIVOR1.0.7;CHR2=chr1;END=175284513;CIPOS=0,0;CIEND=0,0;STRANDS=+-	0/1:11:140:14,0:+-:6:INS:svim.INS.125740:NA:NA:chr1_175284513-chr1_175284513
chr12	4493350	svim.INS.578719	<INS>	6	SUPP=1;SUPP_VEC=1000000000;SVLEN=140;SVTYPE=INS;SVMETHOD=SURVIVOR1.0.7;CHR2=chr12;END=4493350;CIPOS=0,0;CIEND=0,0;STRANDS=+-	./.:11:140:43,0:+-:6:INS:svim.INS.578719:NA:NA:chr12_4493350-chr12_4493350
chr4	69322791	svim.INS.384819	<INS>	6	SUPP=1;SUPP_VEC=1000000000;SVLEN=140;SVTYPE=INS;SVMETHOD=SURVIVOR1.0.7;CHR2=chr4;END=69322791;CIPOS=0,0;CIEND=0,0;STRANDS=+-	./.:11:140:63,0:+-:6:INS:svim.INS.384819:NA:NA:chr4_69322791-chr4_69322791
chr9	5473739	svim.INS.529449	<INS>	6	SUPP=1;SUPP_VEC=1000000000;SVLEN=140;SVTYPE=INS;SVMETHOD=SURVIVOR1.0.7;CHR2=chr9;END=5473739;CIPOS=0,0;CIEND=0,0;STRANDS=+-	0/1:11:140:30,0:+-:6:INS:svim.INS.529449:NA:NA:chr9_5473739-chr9_5473739
chrZ	16895625	svim.INS.722637	<INS>	6	SUPP=1;SUPP_VEC=1000000000;SVLEN=140;SVTYPE=INS;SVMETHOD=SURVIVOR1.0.7;CHR2=chrZ;END=16895625;CIPOS=0,0;CIEND=0,0;STRANDS=+-	0/1:11:140:17,0:+-:6:INS:svim.INS.722637:NA:NA:chrZ_16895625-chrZ_16895625
chrZ	80190610	svim.INS.763031	<INS>	6	SUPP=1;SUPP_VEC=1000000000;SVLEN=140;SVTYPE=INS;SVMETHOD=SURVIVOR1.0.7;CHR2=chrZ;END=80190610;CIPOS=0,0;CIEND=0,0;STRANDS=+-	./.:11:140:80,0:+-:6:INS:svim.INS.763031:NA:NA:chrZ_80190610-chrZ_80190610
chr2	130774068	svim.DEL.4449	<DEL>	9	SUPP=1;SUPP_VEC=1000000000;SVLEN=-1409;SVTYPE=DEL;SVMETHOD=SURVIVOR1.0.7;CHR2=chr2;END=130775477;CIPOS=0,0;CIEND=0,0;STRANDS=+-	1/1:11:1409:1,0:+-:9:DEL:svim.DEL.4449:NA:NA:chr2_130774068-chr2_130775477
chr24	4874570	svim.DEL.11342	<DEL>	27	SUPP=1;SUPP_VEC=1000000000;SVLEN=-141;SVTYPE=DEL;SVMETHOD=SURVIVOR1.0.7;CHR2=chr24;END=4874711;CIPOS=0,0;CIEND=0,0;STRANDS=+-	1/1:11:141:5,0:+-:27:DEL:svim.DEL.11342:NA:NA:chr24_4874570-chr24_4874711
chr1	140861598	svim.INS.102563	<INS>	7	SUPP=1;SUPP_VEC=1000000000;SVLEN=141;SVTYPE=INS;SVMETHOD=SURVIVOR1.0.7;CHR2=chr1;END=140861598;CIPOS=0,0;CIEND=0,0;STRANDS=+-	0/1:11:141:23,0:+-:7:INS:svim.INS.102563:NA:NA:chr1_140861598-chr1_140861598
chr10	4424963	svim.INS.546796	<INS>	6	SUPP=1;SUPP_VEC=1000000000;SVLEN=141;SVTYPE=INS;SVMETHOD=SURVIVOR1.0.7;CHR2=chr10;END=4424963;CIPOS=0,0;CIEND=0,0;STRANDS=+-	./.:11:141:72,0:+-:6:INS:svim.INS.546796:NA:NA:chr10_4424963-chr10_4424963
chr17	3412526	svim.INS.632568	<INS>	8	SUPP=1;SUPP_VEC=1000000000;SVLEN=141;SVTYPE=INS;SVMETHOD=SURVIVOR1.0.7;CHR2=chr17;END=3412526;CIPOS=0,0;CIEND=0,0;STRANDS=+-	./.:11:141:53,0:+-:8:INS:svim.INS.632568:NA:NA:chr17_3412526-chr17_3412526
chr17	4895705	svim.INS.633958	<INS>	7	SUPP=1;SUPP_VEC=1000000000;SVLEN=141;SVTYPE=INS;SVMETHOD=SURVIVOR1.0.7;CHR2=chr17;END=4895705;CIPOS=0,0;CIEND=0,0;STRANDS=+-	./.:11:141:34,0:+-:7:INS:svim.INS.633958:NA:NA:chr17_4895705-chr17_4895705
chr19	7811518	svim.INS.654585	<INS>	13	SUPP=1;SUPP_VEC=1000000000;SVLEN=141;SVTYPE=INS;SVMETHOD=SURVIVOR1.0.7;CHR2=chr19;END=7811518;CIPOS=0,0;CIEND=0,0;STRANDS=+-	0/1:11:141:39,0:+-:13:INS:svim.INS.654585:NA:NA:chr19_7811518-chr19_7811518
chr2	65448982	svim.INS.191175	<INS>	12	SUPP=1;SUPP_VEC=1000000000;SVLEN=141;SVTYPE=INS;SVMETHOD=SURVIVOR1.0.7;CHR2=chr2;END=65448982;CIPOS=0,0;CIEND=0,0;STRANDS=+-	1/1:11:141:0,0:+-:12:INS:svim.INS.191175:NA:NA:chr2_65448982-chr2_65448982
chr3	15253646	svim.INS.264173	<INS>	5	SUPP=1;SUPP_VEC=1000000000;SVLEN=141;SVTYPE=INS;SVMETHOD=SURVIVOR1.0.7;CHR2=chr3;END=15253646;CIPOS=0,0;CIEND=0,0;STRANDS=+-	./.:11:141:41,0:+-:5:INS:svim.INS.264173:NA:NA:chr3_15253646-chr3_15253646
chr6	18713131	svim.INS.459347	<INS>	5	SUPP=1;SUPP_VEC=1000000000;SVLEN=141;SVTYPE=INS;SVMETHOD=SURVIVOR1.0.7;CHR2=chr6;END=18713131;CIPOS=0,0;CIEND=0,0;STRANDS=+-	./.:11:141:73,0:+-:5:INS:svim.INS.459347:NA:NA:chr6_18713131-chr6_18713131
chr6	21673359	svim.INS.461468	<INS>	8	SUPP=1;SUPP_VEC=1000000000;SVLEN=141;SVTYPE=INS;SVMETHOD=SURVIVOR1.0.7;CHR2=chr6;END=21673359;CIPOS=0,0;CIEND=0,0;STRANDS=+-	./.:11:141:51,0:+-:8:INS:svim.INS.461468:NA:NA:chr6_21673359-chr6_21673359
chr8	19622478	svim.INS.516201	<INS>	6	SUPP=1;SUPP_VEC=1000000000;SVLEN=141;SVTYPE=INS;SVMETHOD=SURVIVOR1.0.7;CHR2=chr8;END=19622478;CIPOS=0,0;CIEND=0,0;STRANDS=+-	./.:11:141:69,0:+-:6:INS:svim.INS.516201:NA:NA:chr8_19622478-chr8_19622478
chr1	5897943	svim.DEL.365	<DEL>	6	SUPP=1;SUPP_VEC=1000000000;SVLEN=-142;SVTYPE=DEL;SVMETHOD=SURVIVOR1.0.7;CHR2=chr1;END=5898085;CIPOS=0,0;CIEND=0,0;STRANDS=+-	./.:11:142:20,0:+-:6:DEL:svim.DEL.365:NA:NA:chr1_5897943-chr1_5898085
chr9	9123157	svim.DEL.8893	<DEL>	22	SUPP=1;SUPP_VEC=1000000000;SVLEN=-142;SVTYPE=DEL;SVMETHOD=SURVIVOR1.0.7;CHR2=chr9;END=9123299;CIPOS=0,0;CIEND=0,0;STRANDS=+-	1/1:11:142:0,0:+-:22:DEL:svim.DEL.8893:NA:NA:chr9_9123157-chr9_9123299
chr15	128650	svim.DUP_TANDEM.5032	<DUP:TANDEM>	7	SUPP=1;SUPP_VEC=1000000000;SVLEN=142;SVTYPE=DUP;SVMETHOD=SURVIVOR1.0.7;CHR2=chr15;END=128792;CIPOS=0,0;CIEND=0,0;STRANDS=-+	0/1:11:142:17,0:-+:7:DUP:svim.DUP_TANDEM.5032:NA:NA:chr15_128650-chr15_128792
chr1	106165309	svim.INS.77136	<INS>	24	SUPP=1;SUPP_VEC=1000000000;SVLEN=142;SVTYPE=INS;SVMETHOD=SURVIVOR1.0.7;CHR2=chr1;END=106165309;CIPOS=0,0;CIEND=0,0;STRANDS=+-	0/1:11:142:37,0:+-:24:INS:svim.INS.77136:NA:NA:chr1_106165309-chr1_106165309
chr1	69583972	svim.INS.51741	<INS>	8	SUPP=1;SUPP_VEC=1000000000;SVLEN=142;SVTYPE=INS;SVMETHOD=SURVIVOR1.0.7;CHR2=chr1;END=69583972;CIPOS=0,0;CIEND=0,0;STRANDS=+-	./.:11:142:77,0:+-:8:INS:svim.INS.51741:NA:NA:chr1_69583972-chr1_69583972
chr1	812834	svim.INS.664	<INS>	34	SUPP=1;SUPP_VEC=1000000000;SVLEN=142;SVTYPE=INS;SVMETHOD=SURVIVOR1.0.7;CHR2=chr1;END=812834;CIPOS=0,0;CIEND=0,0;STRANDS=+-	1/1:11:142:6,0:+-:34:INS:svim.INS.664:NA:NA:chr1_812834-chr1_812834
chr1	95968149	svim.INS.70485	<INS>	6	SUPP=1;SUPP_VEC=1000000000;SVLEN=142;SVTYPE=INS;SVMETHOD=SURVIVOR1.0.7;CHR2=chr1;END=95968149;CIPOS=0,0;CIEND=0,0;STRANDS=+-	./.:11:142:19,0:+-:6:INS:svim.INS.70485:NA:NA:chr1_95968149-chr1_95968149
chr2	115615542	svim.INS.227679	<INS>	12	SUPP=1;SUPP_VEC=1000000000;SVLEN=142;SVTYPE=INS;SVMETHOD=SURVIVOR1.0.7;CHR2=chr2;END=115615542;CIPOS=0,0;CIEND=0,0;STRANDS=+-	./.:11:142:71,0:+-:12:INS:svim.INS.227679:NA:NA:chr2_115615542-chr2_115615542
chr2	141347644	svim.INS.246415	<INS>	6	SUPP=1;SUPP_VEC=1000000000;SVLEN=142;SVTYPE=INS;SVMETHOD=SURVIVOR1.0.7;CHR2=chr2;END=141347644;CIPOS=0,0;CIEND=0,0;STRANDS=+-	./.:11:142:27,0:+-:6:INS:svim.INS.246415:NA:NA:chr2_141347644-chr2_141347644
chr24	1254031	svim.INS.684318	<INS>	6	SUPP=1;SUPP_VEC=1000000000;SVLEN=142;SVTYPE=INS;SVMETHOD=SURVIVOR1.0.7;CHR2=chr24;END=1254031;CIPOS=0,0;CIEND=0,0;STRANDS=+-	./.:11:142:52,0:+-:6:INS:svim.INS.684318:NA:NA:chr24_1254031-chr24_1254031
chr3	107546112	svim.INS.331769	<INS>	34	SUPP=1;SUPP_VEC=1000000000;SVLEN=142;SVTYPE=INS;SVMETHOD=SURVIVOR1.0.7;CHR2=chr3;END=107546112;CIPOS=0,0;CIEND=0,0;STRANDS=+-	1/1:11:142:0,0:+-:34:INS:svim.INS.331769:NA:NA:chr3_107546112-chr3_107546112
chr4	85785948	svim.INS.396362	<INS>	6	SUPP=1;SUPP_VEC=1000000000;SVLEN=142;SVTYPE=INS;SVMETHOD=SURVIVOR1.0.7;CHR2=chr4;END=85785948;CIPOS=0,0;CIEND=0,0;STRANDS=+-	./.:11:142:80,0:+-:6:INS:svim.INS.396362:NA:NA:chr4_85785948-chr4_85785948
chrZ	66300241	svim.INS.756749	<INS>	6	SUPP=1;SUPP_VEC=1000000000;SVLEN=142;SVTYPE=INS;SVMETHOD=SURVIVOR1.0.7;CHR2=chrZ;END=66300241;CIPOS=0,0;CIEND=0,0;STRANDS=+-	./.:11:142:23,0:+-:6:INS:svim.INS.756749:NA:NA:chrZ_66300241-chrZ_66300241
chr1	163345860	svim.INS.117004	<INS>	6	SUPP=1;SUPP_VEC=1000000000;SVLEN=1428;SVTYPE=INS;SVMETHOD=SURVIVOR1.0.7;CHR2=chr1;END=163345860;CIPOS=0,0;CIEND=0,0;STRANDS=+-	./.:11:1428:61,0:+-:6:INS:svim.INS.117004:NA:NA:chr1_163345860-chr1_163345860
chr1	13697998	svim.INS.10104	<INS>	6	SUPP=1;SUPP_VEC=1000000000;SVLEN=143;SVTYPE=INS;SVMETHOD=SURVIVOR1.0.7;CHR2=chr1;END=13697998;CIPOS=0,0;CIEND=0,0;STRANDS=+-	1/1:11:143:0,0:+-:6:INS:svim.INS.10104:NA:NA:chr1_13697998-chr1_13697998
chr1	145214940	svim.INS.105297	<INS>	34	SUPP=1;SUPP_VEC=1000000000;SVLEN=143;SVTYPE=INS;SVMETHOD=SURVIVOR1.0.7;CHR2=chr1;END=145214940;CIPOS=0,0;CIEND=0,0;STRANDS=+-	0/1:11:143:18,0:+-:34:INS:svim.INS.105297:NA:NA:chr1_145214940-chr1_145214940
chr1	163753032	svim.INS.117298	<INS>	17	SUPP=1;SUPP_VEC=1000000000;SVLEN=143;SVTYPE=INS;SVMETHOD=SURVIVOR1.0.7;CHR2=chr1;END=163753032;CIPOS=0,0;CIEND=0,0;STRANDS=+-	./.:11:143:59,0:+-:17:INS:svim.INS.117298:NA:NA:chr1_163753032-chr1_163753032
chr8	7004575	svim.INS.507548	<INS>	10	SUPP=1;SUPP_VEC=1000000000;SVLEN=143;SVTYPE=INS;SVMETHOD=SURVIVOR1.0.7;CHR2=chr8;END=7004575;CIPOS=0,0;CIEND=0,0;STRANDS=+-	0/1:11:143:5,0:+-:10:INS:svim.INS.507548:NA:NA:chr8_7004575-chr8_7004575
chrZ	53600532	svim.INS.748029	<INS>	7	SUPP=1;SUPP_VEC=1000000000;SVLEN=143;SVTYPE=INS;SVMETHOD=SURVIVOR1.0.7;CHR2=chrZ;END=53600532;CIPOS=0,0;CIEND=0,0;STRANDS=+-	./.:11:143:50,0:+-:7:INS:svim.INS.748029:NA:NA:chrZ_53600532-chrZ_53600532
chr2	88848690	svim.DEL.3904	<DEL>	25	SUPP=1;SUPP_VEC=1000000000;SVLEN=-144;SVTYPE=DEL;SVMETHOD=SURVIVOR1.0.7;CHR2=chr2;END=88848834;CIPOS=0,0;CIEND=0,0;STRANDS=+-	0/1:11:144:9,0:+-:25:DEL:svim.DEL.3904:NA:NA:chr2_88848690-chr2_88848834
chr8	14885992	svim.DEL.8687	<DEL>	24	SUPP=1;SUPP_VEC=1000000000;SVLEN=-144;SVTYPE=DEL;SVMETHOD=SURVIVOR1.0.7;CHR2=chr8;END=14886136;CIPOS=0,0;CIEND=0,0;STRANDS=+-	0/1:11:144:44,0:+-:24:DEL:svim.DEL.8687:NA:NA:chr8_14885992-chr8_14886136
chr1	142849480	svim.INS.103732	<INS>	7	SUPP=1;SUPP_VEC=1000000000;SVLEN=144;SVTYPE=INS;SVMETHOD=SURVIVOR1.0.7;CHR2=chr1;END=142849480;CIPOS=0,0;CIEND=0,0;STRANDS=+-	./.:11:144:34,0:+-:7:INS:svim.INS.103732:NA:NA:chr1_142849480-chr1_142849480
chr1	172959841	svim.INS.124058	<INS>	8	SUPP=1;SUPP_VEC=1000000000;SVLEN=144;SVTYPE=INS;SVMETHOD=SURVIVOR1.0.7;CHR2=chr1;END=172959841;CIPOS=0,0;CIEND=0,0;STRANDS=+-	1/1:11:144:1,0:+-:8:INS:svim.INS.124058:NA:NA:chr1_172959841-chr1_172959841
chr1	55962850	svim.INS.41072	<INS>	8	SUPP=1;SUPP_VEC=1000000000;SVLEN=144;SVTYPE=INS;SVMETHOD=SURVIVOR1.0.7;CHR2=chr1;END=55962850;CIPOS=0,0;CIEND=0,0;STRANDS=+-	./.:11:144:56,0:+-:8:INS:svim.INS.41072:NA:NA:chr1_55962850-chr1_55962850
chr2	132403707	svim.INS.239740	<INS>	6	SUPP=1;SUPP_VEC=1000000000;SVLEN=144;SVTYPE=INS;SVMETHOD=SURVIVOR1.0.7;CHR2=chr2;END=132403707;CIPOS=0,0;CIEND=0,0;STRANDS=+-	./.:11:144:34,0:+-:6:INS:svim.INS.239740:NA:NA:chr2_132403707-chr2_132403707
chr2	132981395	svim.INS.240129	<INS>	8	SUPP=1;SUPP_VEC=1000000000;SVLEN=144;SVTYPE=INS;SVMETHOD=SURVIVOR1.0.7;CHR2=chr2;END=132981395;CIPOS=0,0;CIEND=0,0;STRANDS=+-	./.:11:144:47,0:+-:8:INS:svim.INS.240129:NA:NA:chr2_132981395-chr2_132981395
chr22	1178238	svim.INS.675225	<INS>	7	SUPP=1;SUPP_VEC=1000000000;SVLEN=144;SVTYPE=INS;SVMETHOD=SURVIVOR1.0.7;CHR2=chr22;END=1178238;CIPOS=0,0;CIEND=0,0;STRANDS=+-	./.:11:144:42,0:+-:7:INS:svim.INS.675225:NA:NA:chr22_1178238-chr22_1178238
chr8	6859237	svim.INS.507430	<INS>	12	SUPP=1;SUPP_VEC=1000000000;SVLEN=144;SVTYPE=INS;SVMETHOD=SURVIVOR1.0.7;CHR2=chr8;END=6859237;CIPOS=0,0;CIEND=0,0;STRANDS=+-	./.:11:144:84,0:+-:12:INS:svim.INS.507430:NA:NA:chr8_6859237-chr8_6859237
chr2	97504540	svim.DEL.3997	<DEL>	11	SUPP=1;SUPP_VEC=1000000000;SVLEN=-145;SVTYPE=DEL;SVMETHOD=SURVIVOR1.0.7;CHR2=chr2;END=97504685;CIPOS=0,0;CIEND=0,0;STRANDS=+-	1/1:11:145:0,0:+-:11:DEL:svim.DEL.3997:NA:NA:chr2_97504540-chr2_97504685
chr1	16489314	svim.INS.12286	<INS>	7	SUPP=1;SUPP_VEC=1000000000;SVLEN=145;SVTYPE=INS;SVMETHOD=SURVIVOR1.0.7;CHR2=chr1;END=16489314;CIPOS=0,0;CIEND=0,0;STRANDS=+-	1/1:11:145:0,0:+-:7:INS:svim.INS.12286:NA:NA:chr1_16489314-chr1_16489314
chr1	42426200	svim.INS.30420	<INS>	7	SUPP=1;SUPP_VEC=1000000000;SVLEN=145;SVTYPE=INS;SVMETHOD=SURVIVOR1.0.7;CHR2=chr1;END=42426200;CIPOS=0,0;CIEND=0,0;STRANDS=+-	./.:11:145:88,0:+-:7:INS:svim.INS.30420:NA:NA:chr1_42426200-chr1_42426200
chr1	44053870	svim.INS.31435	<INS>	7	SUPP=1;SUPP_VEC=1000000000;SVLEN=145;SVTYPE=INS;SVMETHOD=SURVIVOR1.0.7;CHR2=chr1;END=44053870;CIPOS=0,0;CIEND=0,0;STRANDS=+-	./.:11:145:62,0:+-:7:INS:svim.INS.31435:NA:NA:chr1_44053870-chr1_44053870
chr10	4294715	svim.INS.546676	<INS>	7	SUPP=1;SUPP_VEC=1000000000;SVLEN=145;SVTYPE=INS;SVMETHOD=SURVIVOR1.0.7;CHR2=chr10;END=4294715;CIPOS=0,0;CIEND=0,0;STRANDS=+-	./.:11:145:15,0:+-:7:INS:svim.INS.546676:NA:NA:chr10_4294715-chr10_4294715
chr15	7320729	svim.INS.624381	<INS>	8	SUPP=1;SUPP_VEC=1000000000;SVLEN=145;SVTYPE=INS;SVMETHOD=SURVIVOR1.0.7;CHR2=chr15;END=7320729;CIPOS=0,0;CIEND=0,0;STRANDS=+-	./.:11:145:47,0:+-:8:INS:svim.INS.624381:NA:NA:chr15_7320729-chr15_7320729
chr2	109697496	svim.INS.222962	<INS>	8	SUPP=1;SUPP_VEC=1000000000;SVLEN=145;SVTYPE=INS;SVMETHOD=SURVIVOR1.0.7;CHR2=chr2;END=109697496;CIPOS=0,0;CIEND=0,0;STRANDS=+-	./.:11:145:60,0:+-:8:INS:svim.INS.222962:NA:NA:chr2_109697496-chr2_109697496
chr2	75249932	svim.INS.198197	<INS>	6	SUPP=1;SUPP_VEC=1000000000;SVLEN=145;SVTYPE=INS;SVMETHOD=SURVIVOR1.0.7;CHR2=chr2;END=75249932;CIPOS=0,0;CIEND=0,0;STRANDS=+-	1/1:11:145:0,0:+-:6:INS:svim.INS.198197:NA:NA:chr2_75249932-chr2_75249932
chr3	88329264	svim.INS.317956	<INS>	7	SUPP=1;SUPP_VEC=1000000000;SVLEN=145;SVTYPE=INS;SVMETHOD=SURVIVOR1.0.7;CHR2=chr3;END=88329264;CIPOS=0,0;CIEND=0,0;STRANDS=+-	0/1:11:145:23,0:+-:7:INS:svim.INS.317956:NA:NA:chr3_88329264-chr3_88329264
chr9	7840716	svim.INS.531209	<INS>	7	SUPP=1;SUPP_VEC=1000000000;SVLEN=145;SVTYPE=INS;SVMETHOD=SURVIVOR1.0.7;CHR2=chr9;END=7840716;CIPOS=0,0;CIEND=0,0;STRANDS=+-	./.:11:145:80,0:+-:7:INS:svim.INS.531209:NA:NA:chr9_7840716-chr9_7840716
chr18	595623	svim.INS.639188	<INS>	12	SUPP=1;SUPP_VEC=1000000000;SVLEN=1454;SVTYPE=INS;SVMETHOD=SURVIVOR1.0.7;CHR2=chr18;END=595623;CIPOS=0,0;CIEND=0,0;STRANDS=+-	0/1:11:1454:5,0:+-:12:INS:svim.INS.639188:NA:NA:chr18_595623-chr18_595623
chr30	1144524	svim.DEL.12648	<DEL>	9	SUPP=1;SUPP_VEC=1000000000;SVLEN=-1456;SVTYPE=DEL;SVMETHOD=SURVIVOR1.0.7;CHR2=chr30;END=1145980;CIPOS=0,0;CIEND=0,0;STRANDS=+-	1/1:11:1456:0,0:+-:9:DEL:svim.DEL.12648:NA:NA:chr30_1144524-chr30_1145980
chr1	27596259	svim.BND.380	N]chr1:173219052]	6	SUPP=1;SUPP_VEC=1000000000;SVLEN=145622793;SVTYPE=INV;SVMETHOD=SURVIVOR1.0.7;CHR2=chr1;END=173219052;CIPOS=0,0;CIEND=0,0;STRANDS=++	1/1:11:145622793:0,0:++:6:INV:svim.BND.380:NA:NA:chr1_27596259-chr1_173219052
chr3	106881986	svim.INS.331166	<INS>	9	SUPP=1;SUPP_VEC=1000000000;SVLEN=1457;SVTYPE=INS;SVMETHOD=SURVIVOR1.0.7;CHR2=chr3;END=106881986;CIPOS=0,0;CIEND=0,0;STRANDS=+-	./.:11:1457:56,0:+-:9:INS:svim.INS.331166:NA:NA:chr3_106881986-chr3_106881986
chr5	46631780	svim.DEL.7689	<DEL>	6	SUPP=1;SUPP_VEC=1000000000;SVLEN=-146;SVTYPE=DEL;SVMETHOD=SURVIVOR1.0.7;CHR2=chr5;END=46631926;CIPOS=0,0;CIEND=0,0;STRANDS=+-	1/1:11:146:1,0:+-:6:DEL:svim.DEL.7689:NA:NA:chr5_46631780-chr5_46631926
chr1	110326040	svim.INS.80190	<INS>	7	SUPP=1;SUPP_VEC=1000000000;SVLEN=146;SVTYPE=INS;SVMETHOD=SURVIVOR1.0.7;CHR2=chr1;END=110326040;CIPOS=0,0;CIEND=0,0;STRANDS=+-	./.:11:146:46,0:+-:7:INS:svim.INS.80190:NA:NA:chr1_110326040-chr1_110326040
chr1	129866596	svim.INS.94390	<INS>	7	SUPP=1;SUPP_VEC=1000000000;SVLEN=146;SVTYPE=INS;SVMETHOD=SURVIVOR1.0.7;CHR2=chr1;END=129866596;CIPOS=0,0;CIEND=0,0;STRANDS=+-	0/1:11:146:25,0:+-:7:INS:svim.INS.94390:NA:NA:chr1_129866596-chr1_129866596
chr13	16727064	svim.INS.603946	<INS>	6	SUPP=1;SUPP_VEC=1000000000;SVLEN=146;SVTYPE=INS;SVMETHOD=SURVIVOR1.0.7;CHR2=chr13;END=16727064;CIPOS=0,0;CIEND=0,0;STRANDS=+-	./.:11:146:94,0:+-:6:INS:svim.INS.603946:NA:NA:chr13_16727064-chr13_16727064
chr3	90327041	svim.INS.319238	<INS>	13	SUPP=1;SUPP_VEC=1000000000;SVLEN=146;SVTYPE=INS;SVMETHOD=SURVIVOR1.0.7;CHR2=chr3;END=90327041;CIPOS=0,0;CIEND=0,0;STRANDS=+-	1/1:11:146:0,0:+-:13:INS:svim.INS.319238:NA:NA:chr3_90327041-chr3_90327041
chr32	678918	svim.INS.705629	<INS>	41	SUPP=1;SUPP_VEC=1000000000;SVLEN=146;SVTYPE=INS;SVMETHOD=SURVIVOR1.0.7;CHR2=chr32;END=678918;CIPOS=0,0;CIEND=0,0;STRANDS=+-	0/1:11:146:25,0:+-:41:INS:svim.INS.705629:NA:NA:chr32_678918-chr32_678918
chr27	2313792	svim.DUP_TANDEM.6420	<DUP:TANDEM>	8	SUPP=1;SUPP_VEC=1000000000;SVLEN=1465;SVTYPE=DUP;SVMETHOD=SURVIVOR1.0.7;CHR2=chr27;END=2315257;CIPOS=0,0;CIEND=0,0;STRANDS=-+	0/1:11:1465:6,0:-+:8:DUP:svim.DUP_TANDEM.6420:NA:NA:chr27_2313792-chr27_2315257
chr5	55111409	svim.DUP_TANDEM.3557	<DUP:TANDEM>	8	SUPP=1;SUPP_VEC=1000000000;SVLEN=14696;SVTYPE=DUP;SVMETHOD=SURVIVOR1.0.7;CHR2=chr5;END=55126105;CIPOS=0,0;CIEND=0,0;STRANDS=-+	./.:11:14696:267,0:-+:8:DUP:svim.DUP_TANDEM.3557:NA:NA:chr5_55111409-chr5_55126105
chr16	1429417	svim.DEL.10166	<DEL>	18	SUPP=1;SUPP_VEC=1000000000;SVLEN=-147;SVTYPE=DEL;SVMETHOD=SURVIVOR1.0.7;CHR2=chr16;END=1429564;CIPOS=0,0;CIEND=0,0;STRANDS=+-	0/1:11:147:5,0:+-:18:DEL:svim.DEL.10166:NA:NA:chr16_1429417-chr16_1429564
chr7	35579182	svim.DEL.8517	<DEL>	78	SUPP=1;SUPP_VEC=1000000000;SVLEN=-147;SVTYPE=DEL;SVMETHOD=SURVIVOR1.0.7;CHR2=chr7;END=35579329;CIPOS=0,0;CIEND=0,0;STRANDS=+-	1/1:11:147:0,0:+-:78:DEL:svim.DEL.8517:NA:NA:chr7_35579182-chr7_35579329
chr15	1306237	svim.DUP_TANDEM.5048	<DUP:TANDEM>	6	SUPP=1;SUPP_VEC=1000000000;SVLEN=147;SVTYPE=DUP;SVMETHOD=SURVIVOR1.0.7;CHR2=chr15;END=1306384;CIPOS=0,0;CIEND=0,0;STRANDS=-+	./.:11:147:90,0:-+:6:DUP:svim.DUP_TANDEM.5048:NA:NA:chr15_1306237-chr15_1306384
chr1	46369496	svim.INS.33126	<INS>	6	SUPP=1;SUPP_VEC=1000000000;SVLEN=147;SVTYPE=INS;SVMETHOD=SURVIVOR1.0.7;CHR2=chr1;END=46369496;CIPOS=0,0;CIEND=0,0;STRANDS=+-	./.:11:147:30,0:+-:6:INS:svim.INS.33126:NA:NA:chr1_46369496-chr1_46369496
chr1	95634486	svim.INS.70303	<INS>	8	SUPP=1;SUPP_VEC=1000000000;SVLEN=147;SVTYPE=INS;SVMETHOD=SURVIVOR1.0.7;CHR2=chr1;END=95634486;CIPOS=0,0;CIEND=0,0;STRANDS=+-	./.:11:147:29,0:+-:8:INS:svim.INS.70303:NA:NA:chr1_95634486-chr1_95634486
chr2	64105889	svim.INS.190072	<INS>	7	SUPP=1;SUPP_VEC=1000000000;SVLEN=147;SVTYPE=INS;SVMETHOD=SURVIVOR1.0.7;CHR2=chr2;END=64105889;CIPOS=0,0;CIEND=0,0;STRANDS=+-	1/1:11:147:0,0:+-:7:INS:svim.INS.190072:NA:NA:chr2_64105889-chr2_64105889
chr2	8622378	svim.INS.149682	<INS>	8	SUPP=1;SUPP_VEC=1000000000;SVLEN=147;SVTYPE=INS;SVMETHOD=SURVIVOR1.0.7;CHR2=chr2;END=8622378;CIPOS=0,0;CIEND=0,0;STRANDS=+-	0/1:11:147:30,0:+-:8:INS:svim.INS.149682:NA:NA:chr2_8622378-chr2_8622378
chr5	1872826	svim.INS.402206	<INS>	7	SUPP=1;SUPP_VEC=1000000000;SVLEN=147;SVTYPE=INS;SVMETHOD=SURVIVOR1.0.7;CHR2=chr5;END=1872826;CIPOS=0,0;CIEND=0,0;STRANDS=+-	./.:11:147:108,0:+-:7:INS:svim.INS.402206:NA:NA:chr5_1872826-chr5_1872826
chr6	2747848	svim.INS.447017	<INS>	9	SUPP=1;SUPP_VEC=1000000000;SVLEN=147;SVTYPE=INS;SVMETHOD=SURVIVOR1.0.7;CHR2=chr6;END=2747848;CIPOS=0,0;CIEND=0,0;STRANDS=+-	./.:11:147:24,0:+-:9:INS:svim.INS.447017:NA:NA:chr6_2747848-chr6_2747848
chr6	560426	svim.INS.445738	<INS>	8	SUPP=1;SUPP_VEC=1000000000;SVLEN=147;SVTYPE=INS;SVMETHOD=SURVIVOR1.0.7;CHR2=chr6;END=560426;CIPOS=0,0;CIEND=0,0;STRANDS=+-	0/1:11:147:2,0:+-:8:INS:svim.INS.445738:NA:NA:chr6_560426-chr6_560426
chr1	36175017	svim.DEL.677	<DEL>	13	SUPP=1;SUPP_VEC=1000000000;SVLEN=-1476;SVTYPE=DEL;SVMETHOD=SURVIVOR1.0.7;CHR2=chr1;END=36176493;CIPOS=0,0;CIEND=0,0;STRANDS=+-	1/1:11:1476:2,0:+-:13:DEL:svim.DEL.677:NA:NA:chr1_36175017-chr1_36176493
chr8	25337029	svim.DEL.8769	<DEL>	56	SUPP=1;SUPP_VEC=1000000000;SVLEN=-1478;SVTYPE=DEL;SVMETHOD=SURVIVOR1.0.7;CHR2=chr8;END=25338507;CIPOS=0,0;CIEND=0,0;STRANDS=+-	1/1:11:1478:2,0:+-:56:DEL:svim.DEL.8769:NA:NA:chr8_25337029-chr8_25338507
chr6	21119984	svim.DEL.8081	<DEL>	29	SUPP=1;SUPP_VEC=1000000000;SVLEN=-148;SVTYPE=DEL;SVMETHOD=SURVIVOR1.0.7;CHR2=chr6;END=21120132;CIPOS=0,0;CIEND=0,0;STRANDS=+-	1/1:11:148:1,0:+-:29:DEL:svim.DEL.8081:NA:NA:chr6_21119984-chr6_21120132
chrZ	14975766	svim.DEL.14725	<DEL>	33	SUPP=1;SUPP_VEC=1000000000;SVLEN=-148;SVTYPE=DEL;SVMETHOD=SURVIVOR1.0.7;CHR2=chrZ;END=14975914;CIPOS=0,0;CIEND=0,0;STRANDS=+-	1/1:11:148:0,0:+-:33:DEL:svim.DEL.14725:NA:NA:chrZ_14975766-chrZ_14975914
chr1	111852430	svim.INS.81500	<INS>	6	SUPP=1;SUPP_VEC=1000000000;SVLEN=148;SVTYPE=INS;SVMETHOD=SURVIVOR1.0.7;CHR2=chr1;END=111852430;CIPOS=0,0;CIEND=0,0;STRANDS=+-	./.:11:148:76,0:+-:6:INS:svim.INS.81500:NA:NA:chr1_111852430-chr1_111852430
chr1	122714944	svim.INS.89501	<INS>	8	SUPP=1;SUPP_VEC=1000000000;SVLEN=148;SVTYPE=INS;SVMETHOD=SURVIVOR1.0.7;CHR2=chr1;END=122714944;CIPOS=0,0;CIEND=0,0;STRANDS=+-	./.:11:148:88,0:+-:8:INS:svim.INS.89501:NA:NA:chr1_122714944-chr1_122714944
chr1	163491656	svim.INS.117104	<INS>	19	SUPP=1;SUPP_VEC=1000000000;SVLEN=148;SVTYPE=INS;SVMETHOD=SURVIVOR1.0.7;CHR2=chr1;END=163491656;CIPOS=0,0;CIEND=0,0;STRANDS=+-	1/1:11:148:1,0:+-:19:INS:svim.INS.117104:NA:NA:chr1_163491656-chr1_163491656
chr10	8260186	svim.INS.549762	<INS>	5	SUPP=1;SUPP_VEC=1000000000;SVLEN=148;SVTYPE=INS;SVMETHOD=SURVIVOR1.0.7;CHR2=chr10;END=8260186;CIPOS=0,0;CIEND=0,0;STRANDS=+-	./.:11:148:43,0:+-:5:INS:svim.INS.549762:NA:NA:chr10_8260186-chr10_8260186
chr14	1051660	svim.INS.606389	<INS>	6	SUPP=1;SUPP_VEC=1000000000;SVLEN=148;SVTYPE=INS;SVMETHOD=SURVIVOR1.0.7;CHR2=chr14;END=1051660;CIPOS=0,0;CIEND=0,0;STRANDS=+-	./.:11:148:63,0:+-:6:INS:svim.INS.606389:NA:NA:chr14_1051660-chr14_1051660
chr14	9882311	svim.INS.613735	<INS>	6	SUPP=1;SUPP_VEC=1000000000;SVLEN=148;SVTYPE=INS;SVMETHOD=SURVIVOR1.0.7;CHR2=chr14;END=9882311;CIPOS=0,0;CIEND=0,0;STRANDS=+-	./.:11:148:31,0:+-:6:INS:svim.INS.613735:NA:NA:chr14_9882311-chr14_9882311
chr2	12514990	svim.INS.152352	<INS>	6	SUPP=1;SUPP_VEC=1000000000;SVLEN=148;SVTYPE=INS;SVMETHOD=SURVIVOR1.0.7;CHR2=chr2;END=12514990;CIPOS=0,0;CIEND=0,0;STRANDS=+-	./.:11:148:30,0:+-:6:INS:svim.INS.152352:NA:NA:chr2_12514990-chr2_12514990
chr2	141009498	svim.INS.246161	<INS>	8	SUPP=1;SUPP_VEC=1000000000;SVLEN=148;SVTYPE=INS;SVMETHOD=SURVIVOR1.0.7;CHR2=chr2;END=141009498;CIPOS=0,0;CIEND=0,0;STRANDS=+-	./.:11:148:49,0:+-:8:INS:svim.INS.246161:NA:NA:chr2_141009498-chr2_141009498
chr4	59197872	svim.INS.377789	<INS>	9	SUPP=1;SUPP_VEC=1000000000;SVLEN=148;SVTYPE=INS;SVMETHOD=SURVIVOR1.0.7;CHR2=chr4;END=59197872;CIPOS=0,0;CIEND=0,0;STRANDS=+-	./.:11:148:56,0:+-:9:INS:svim.INS.377789:NA:NA:chr4_59197872-chr4_59197872
chr4	88151358	svim.INS.398088	<INS>	19	SUPP=1;SUPP_VEC=1000000000;SVLEN=148;SVTYPE=INS;SVMETHOD=SURVIVOR1.0.7;CHR2=chr4;END=88151358;CIPOS=0,0;CIEND=0,0;STRANDS=+-	1/1:11:148:2,0:+-:19:INS:svim.INS.398088:NA:NA:chr4_88151358-chr4_88151358
chr5	16578690	svim.INS.412652	<INS>	7	SUPP=1;SUPP_VEC=1000000000;SVLEN=148;SVTYPE=INS;SVMETHOD=SURVIVOR1.0.7;CHR2=chr5;END=16578690;CIPOS=0,0;CIEND=0,0;STRANDS=+-	./.:11:148:99,0:+-:7:INS:svim.INS.412652:NA:NA:chr5_16578690-chr5_16578690
chr6	9649850	svim.INS.452450	<INS>	6	SUPP=1;SUPP_VEC=1000000000;SVLEN=148;SVTYPE=INS;SVMETHOD=SURVIVOR1.0.7;CHR2=chr6;END=9649850;CIPOS=0,0;CIEND=0,0;STRANDS=+-	./.:11:148:21,0:+-:6:INS:svim.INS.452450:NA:NA:chr6_9649850-chr6_9649850
chr1	11319328	svim.BND.222	[chr1:159433630[N	97	SUPP=1;SUPP_VEC=1000000000;SVLEN=148114302;SVTYPE=INV;SVMETHOD=SURVIVOR1.0.7;CHR2=chr1;END=159433630;CIPOS=0,0;CIEND=0,0;STRANDS=++	1/1:11:148114302:0,0:++:97:INV:svim.BND.222:NA:NA:chr1_11319328-chr1_159433630
chr5	41912210	svim.DEL.7642	<DEL>	57	SUPP=1;SUPP_VEC=1000000000;SVLEN=-149;SVTYPE=DEL;SVMETHOD=SURVIVOR1.0.7;CHR2=chr5;END=41912359;CIPOS=0,0;CIEND=0,0;STRANDS=+-	0/1:11:149:40,0:+-:57:DEL:svim.DEL.7642:NA:NA:chr5_41912210-chr5_41912359
chr7	23800536	svim.DEL.8402	<DEL>	62	SUPP=1;SUPP_VEC=1000000000;SVLEN=-149;SVTYPE=DEL;SVMETHOD=SURVIVOR1.0.7;CHR2=chr7;END=23800685;CIPOS=0,0;CIEND=0,0;STRANDS=+-	1/1:11:149:0,0:+-:62:DEL:svim.DEL.8402:NA:NA:chr7_23800536-chr7_23800685
chr1	159700216	svim.INS.114798	<INS>	6	SUPP=1;SUPP_VEC=1000000000;SVLEN=149;SVTYPE=INS;SVMETHOD=SURVIVOR1.0.7;CHR2=chr1;END=159700216;CIPOS=0,0;CIEND=0,0;STRANDS=+-	./.:11:149:55,0:+-:6:INS:svim.INS.114798:NA:NA:chr1_159700216-chr1_159700216
chr1	18924178	svim.INS.13839	<INS>	17	SUPP=1;SUPP_VEC=1000000000;SVLEN=149;SVTYPE=INS;SVMETHOD=SURVIVOR1.0.7;CHR2=chr1;END=18924178;CIPOS=0,0;CIEND=0,0;STRANDS=+-	1/1:11:149:0,0:+-:17:INS:svim.INS.13839:NA:NA:chr1_18924178-chr1_18924178
chr1	67346600	svim.INS.49808	<INS>	8	SUPP=1;SUPP_VEC=1000000000;SVLEN=149;SVTYPE=INS;SVMETHOD=SURVIVOR1.0.7;CHR2=chr1;END=67346600;CIPOS=0,0;CIEND=0,0;STRANDS=+-	0/1:11:149:14,0:+-:8:INS:svim.INS.49808:NA:NA:chr1_67346600-chr1_67346600
chr1	75209473	svim.INS.55796	<INS>	6	SUPP=1;SUPP_VEC=1000000000;SVLEN=149;SVTYPE=INS;SVMETHOD=SURVIVOR1.0.7;CHR2=chr1;END=75209473;CIPOS=0,0;CIEND=0,0;STRANDS=+-	./.:11:149:74,0:+-:6:INS:svim.INS.55796:NA:NA:chr1_75209473-chr1_75209473
chr11	14519236	svim.INS.570723	<INS>	6	SUPP=1;SUPP_VEC=1000000000;SVLEN=149;SVTYPE=INS;SVMETHOD=SURVIVOR1.0.7;CHR2=chr11;END=14519236;CIPOS=0,0;CIEND=0,0;STRANDS=+-	0/1:11:149:26,0:+-:6:INS:svim.INS.570723:NA:NA:chr11_14519236-chr11_14519236
chr3	76596262	svim.INS.309539	<INS>	21	SUPP=1;SUPP_VEC=1000000000;SVLEN=149;SVTYPE=INS;SVMETHOD=SURVIVOR1.0.7;CHR2=chr3;END=76596262;CIPOS=0,0;CIEND=0,0;STRANDS=+-	0/1:11:149:11,0:+-:21:INS:svim.INS.309539:NA:NA:chr3_76596262-chr3_76596262
chr31	2459228	svim.INS.704699	<INS>	18	SUPP=1;SUPP_VEC=1000000000;SVLEN=149;SVTYPE=INS;SVMETHOD=SURVIVOR1.0.7;CHR2=chr31;END=2459228;CIPOS=0,0;CIEND=0,0;STRANDS=+-	./.:11:149:104,0:+-:18:INS:svim.INS.704699:NA:NA:chr31_2459228-chr31_2459228
chr7	2614978	svim.INS.475513	<INS>	6	SUPP=1;SUPP_VEC=1000000000;SVLEN=149;SVTYPE=INS;SVMETHOD=SURVIVOR1.0.7;CHR2=chr7;END=2614978;CIPOS=0,0;CIEND=0,0;STRANDS=+-	./.:11:149:27,0:+-:6:INS:svim.INS.475513:NA:NA:chr7_2614978-chr7_2614978
chr1	38396271	svim.DEL.715	<DEL>	32	SUPP=1;SUPP_VEC=1000000000;SVLEN=-150;SVTYPE=DEL;SVMETHOD=SURVIVOR1.0.7;CHR2=chr1;END=38396421;CIPOS=0,0;CIEND=0,0;STRANDS=+-	1/1:11:150:1,0:+-:32:DEL:svim.DEL.715:NA:NA:chr1_38396271-chr1_38396421
chr13	4120045	svim.DEL.9656	<DEL>	26	SUPP=1;SUPP_VEC=1000000000;SVLEN=-150;SVTYPE=DEL;SVMETHOD=SURVIVOR1.0.7;CHR2=chr13;END=4120195;CIPOS=0,0;CIEND=0,0;STRANDS=+-	0/1:11:150:42,0:+-:26:DEL:svim.DEL.9656:NA:NA:chr13_4120045-chr13_4120195
chr5	12349834	svim.DUP_TANDEM.3363	<DUP:TANDEM>	6	SUPP=1;SUPP_VEC=1000000000;SVLEN=150;SVTYPE=DUP;SVMETHOD=SURVIVOR1.0.7;CHR2=chr5;END=12349984;CIPOS=0,0;CIEND=0,0;STRANDS=-+	0/1:11:150:5,0:-+:6:DUP:svim.DUP_TANDEM.3363:NA:NA:chr5_12349834-chr5_12349984
chr1	168230673	svim.INS.120209	<INS>	6	SUPP=1;SUPP_VEC=1000000000;SVLEN=150;SVTYPE=INS;SVMETHOD=SURVIVOR1.0.7;CHR2=chr1;END=168230673;CIPOS=0,0;CIEND=0,0;STRANDS=+-	0/1:11:150:19,0:+-:6:INS:svim.INS.120209:NA:NA:chr1_168230673-chr1_168230673
chr1	195481704	svim.DEL.2737	<DEL>	24	SUPP=1;SUPP_VEC=1000000000;SVLEN=-151;SVTYPE=DEL;SVMETHOD=SURVIVOR1.0.7;CHR2=chr1;END=195481855;CIPOS=0,0;CIEND=0,0;STRANDS=+-	1/1:11:151:1,0:+-:24:DEL:svim.DEL.2737:NA:NA:chr1_195481704-chr1_195481855
chr32	411368	svim.DEL.13050	<DEL>	10	SUPP=1;SUPP_VEC=1000000000;SVLEN=-151;SVTYPE=DEL;SVMETHOD=SURVIVOR1.0.7;CHR2=chr32;END=411519;CIPOS=0,0;CIEND=0,0;STRANDS=+-	0/1:11:151:3,0:+-:10:DEL:svim.DEL.13050:NA:NA:chr32_411368-chr32_411519
chr1	431442	svim.INS.305	<INS>	9	SUPP=1;SUPP_VEC=1000000000;SVLEN=151;SVTYPE=INS;SVMETHOD=SURVIVOR1.0.7;CHR2=chr1;END=431442;CIPOS=0,0;CIEND=0,0;STRANDS=+-	0/1:11:151:10,0:+-:9:INS:svim.INS.305:NA:NA:chr1_431442-chr1_431442
chr17	1806817	svim.INS.631178	<INS>	44	SUPP=1;SUPP_VEC=1000000000;SVLEN=151;SVTYPE=INS;SVMETHOD=SURVIVOR1.0.7;CHR2=chr17;END=1806817;CIPOS=0,0;CIEND=0,0;STRANDS=+-	1/1:11:151:1,0:+-:44:INS:svim.INS.631178:NA:NA:chr17_1806817-chr17_1806817
chr2	124642857	svim.INS.233863	<INS>	66	SUPP=1;SUPP_VEC=1000000000;SVLEN=151;SVTYPE=INS;SVMETHOD=SURVIVOR1.0.7;CHR2=chr2;END=124642857;CIPOS=0,0;CIEND=0,0;STRANDS=+-	0/1:11:151:44,0:+-:66:INS:svim.INS.233863:NA:NA:chr2_124642857-chr2_124642857
chr2	27979795	svim.INS.163572	<INS>	6	SUPP=1;SUPP_VEC=1000000000;SVLEN=151;SVTYPE=INS;SVMETHOD=SURVIVOR1.0.7;CHR2=chr2;END=27979795;CIPOS=0,0;CIEND=0,0;STRANDS=+-	1/1:11:151:0,0:+-:6:INS:svim.INS.163572:NA:NA:chr2_27979795-chr2_27979795
chr2	74166082	svim.INS.197405	<INS>	31	SUPP=1;SUPP_VEC=1000000000;SVLEN=151;SVTYPE=INS;SVMETHOD=SURVIVOR1.0.7;CHR2=chr2;END=74166082;CIPOS=0,0;CIEND=0,0;STRANDS=+-	1/1:11:151:0,0:+-:31:INS:svim.INS.197405:NA:NA:chr2_74166082-chr2_74166082
chr3	27844275	svim.INS.273831	<INS>	8	SUPP=1;SUPP_VEC=1000000000;SVLEN=151;SVTYPE=INS;SVMETHOD=SURVIVOR1.0.7;CHR2=chr3;END=27844275;CIPOS=0,0;CIEND=0,0;STRANDS=+-	1/1:11:151:0,0:+-:8:INS:svim.INS.273831:NA:NA:chr3_27844275-chr3_27844275
chr3	93669055	svim.INS.321575	<INS>	7	SUPP=1;SUPP_VEC=1000000000;SVLEN=151;SVTYPE=INS;SVMETHOD=SURVIVOR1.0.7;CHR2=chr3;END=93669055;CIPOS=0,0;CIEND=0,0;STRANDS=+-	./.:11:151:80,0:+-:7:INS:svim.INS.321575:NA:NA:chr3_93669055-chr3_93669055
chr4	69583067	svim.INS.385027	<INS>	8	SUPP=1;SUPP_VEC=1000000000;SVLEN=151;SVTYPE=INS;SVMETHOD=SURVIVOR1.0.7;CHR2=chr4;END=69583067;CIPOS=0,0;CIEND=0,0;STRANDS=+-	0/1:11:151:22,0:+-:8:INS:svim.INS.385027:NA:NA:chr4_69583067-chr4_69583067
chr3	102256691	svim.DEL.6076	<DEL>	6	SUPP=1;SUPP_VEC=1000000000;SVLEN=-1511;SVTYPE=DEL;SVMETHOD=SURVIVOR1.0.7;CHR2=chr3;END=102258202;CIPOS=0,0;CIEND=0,0;STRANDS=+-	0/1:11:1511:2,0:+-:6:DEL:svim.DEL.6076:NA:NA:chr3_102256691-chr3_102258202
chr14	15438866	svim.DEL.9957	<DEL>	22	SUPP=1;SUPP_VEC=1000000000;SVLEN=-1513;SVTYPE=DEL;SVMETHOD=SURVIVOR1.0.7;CHR2=chr14;END=15440379;CIPOS=0,0;CIEND=0,0;STRANDS=+-	0/1:11:1513:20,0:+-:22:DEL:svim.DEL.9957:NA:NA:chr14_15438866-chr14_15440379
chr1	16945823	svim.DEL.480	<DEL>	9	SUPP=1;SUPP_VEC=1000000000;SVLEN=-152;SVTYPE=DEL;SVMETHOD=SURVIVOR1.0.7;CHR2=chr1;END=16945975;CIPOS=0,0;CIEND=0,0;STRANDS=+-	1/1:11:152:0,0:+-:9:DEL:svim.DEL.480:NA:NA:chr1_16945823-chr1_16945975
chr1	155050494	svim.INS.111616	<INS>	13	SUPP=1;SUPP_VEC=1000000000;SVLEN=152;SVTYPE=INS;SVMETHOD=SURVIVOR1.0.7;CHR2=chr1;END=155050494;CIPOS=0,0;CIEND=0,0;STRANDS=+-	0/1:11:152:3,0:+-:13:INS:svim.INS.111616:NA:NA:chr1_155050494-chr1_155050494
chr1	20988423	svim.INS.15344	<INS>	8	SUPP=1;SUPP_VEC=1000000000;SVLEN=152;SVTYPE=INS;SVMETHOD=SURVIVOR1.0.7;CHR2=chr1;END=20988423;CIPOS=0,0;CIEND=0,0;STRANDS=+-	1/1:11:152:0,0:+-:8:INS:svim.INS.15344:NA:NA:chr1_20988423-chr1_20988423
chr2	51187940	svim.INS.180966	<INS>	6	SUPP=1;SUPP_VEC=1000000000;SVLEN=152;SVTYPE=INS;SVMETHOD=SURVIVOR1.0.7;CHR2=chr2;END=51187940;CIPOS=0,0;CIEND=0,0;STRANDS=+-	1/1:11:152:0,0:+-:6:INS:svim.INS.180966:NA:NA:chr2_51187940-chr2_51187940
chr20	11573238	svim.INS.666500	<INS>	9	SUPP=1;SUPP_VEC=1000000000;SVLEN=152;SVTYPE=INS;SVMETHOD=SURVIVOR1.0.7;CHR2=chr20;END=11573238;CIPOS=0,0;CIEND=0,0;STRANDS=+-	./.:11:152:52,0:+-:9:INS:svim.INS.666500:NA:NA:chr20_11573238-chr20_11573238
chr20	8711024	svim.INS.663986	<INS>	6	SUPP=1;SUPP_VEC=1000000000;SVLEN=152;SVTYPE=INS;SVMETHOD=SURVIVOR1.0.7;CHR2=chr20;END=8711024;CIPOS=0,0;CIEND=0,0;STRANDS=+-	./.:11:152:37,0:+-:6:INS:svim.INS.663986:NA:NA:chr20_8711024-chr20_8711024
chr3	70763387	svim.INS.305335	<INS>	7	SUPP=1;SUPP_VEC=1000000000;SVLEN=152;SVTYPE=INS;SVMETHOD=SURVIVOR1.0.7;CHR2=chr3;END=70763387;CIPOS=0,0;CIEND=0,0;STRANDS=+-	./.:11:152:41,0:+-:7:INS:svim.INS.305335:NA:NA:chr3_70763387-chr3_70763387
chr4	1704708	svim.INS.335898	<INS>	9	SUPP=1;SUPP_VEC=1000000000;SVLEN=152;SVTYPE=INS;SVMETHOD=SURVIVOR1.0.7;CHR2=chr4;END=1704708;CIPOS=0,0;CIEND=0,0;STRANDS=+-	./.:11:152:46,0:+-:9:INS:svim.INS.335898:NA:NA:chr4_1704708-chr4_1704708
chr6	6272777	svim.INS.449694	<INS>	14	SUPP=1;SUPP_VEC=1000000000;SVLEN=152;SVTYPE=INS;SVMETHOD=SURVIVOR1.0.7;CHR2=chr6;END=6272777;CIPOS=0,0;CIEND=0,0;STRANDS=+-	./.:11:152:55,0:+-:14:INS:svim.INS.449694:NA:NA:chr6_6272777-chr6_6272777
chr5	55111991	svim.DUP_TANDEM.3561	<DUP:TANDEM>	32	SUPP=1;SUPP_VEC=1000000000;SVLEN=15233;SVTYPE=DUP;SVMETHOD=SURVIVOR1.0.7;CHR2=chr5;END=55127124;CIPOS=0,0;CIEND=0,0;STRANDS=-+	./.:11:15233:220,0:-+:32:DUP:svim.DUP_TANDEM.3561:NA:NA:chr5_55111991-chr5_55127124
chr33	872136	svim.DUP_TANDEM.7118	<DUP:TANDEM>	6	SUPP=1;SUPP_VEC=1000000000;SVLEN=15241;SVTYPE=DUP;SVMETHOD=SURVIVOR1.0.7;CHR2=chr33;END=887377;CIPOS=0,0;CIEND=0,0;STRANDS=-+	0/1:11:15241:11,0:-+:6:DUP:svim.DUP_TANDEM.7118:NA:NA:chr33_872136-chr33_887377
chr1	152074418	svim.DEL.2094	<DEL>	12	SUPP=1;SUPP_VEC=1000000000;SVLEN=-153;SVTYPE=DEL;SVMETHOD=SURVIVOR1.0.7;CHR2=chr1;END=152074571;CIPOS=0,0;CIEND=0,0;STRANDS=+-	0/1:11:153:17,0:+-:12:DEL:svim.DEL.2094:NA:NA:chr1_152074418-chr1_152074571
chr10	13550330	svim.INS.553659	<INS>	12	SUPP=1;SUPP_VEC=1000000000;SVLEN=153;SVTYPE=INS;SVMETHOD=SURVIVOR1.0.7;CHR2=chr10;END=13550330;CIPOS=0,0;CIEND=0,0;STRANDS=+-	1/1:11:153:1,0:+-:12:INS:svim.INS.553659:NA:NA:chr10_13550330-chr10_13550330
chr3	19383143	8494	TATAACATCCATTCGCCATATTAGTTTCTTCATTATTTTATCGACATTTCTATTTTCTTCTCATTGACATTTTTTATTATTTATTATTATTCTATCAGTTATTACTTTATTTTTTCTCTTTTATCTCTGATTCATATATTATCCCCTCTTCCCCCCATATTTTTCTTTTATATACTCATAATATTTCATCTTTTATATATTTTATTTTATTTTTTATCCCCATTAATTTTTTTATATTCCAATTATTATAATTTTTTATTTTTTTAATCATTTCTATTCCCCCTTTATTATTTTCTAATTTATTTTCTTTATTTCAT	10	SUPP=1;SUPP_VEC=1000000000;SVLEN=153;SVTYPE=INS;SVMETHOD=SURVIVOR1.0.7;CHR2=chr3;END=19383149;CIPOS=0,0;CIEND=0,0;STRANDS=+-	1/1:11:153:0,0:+-:10:INS:8494:N:TATAACATCCATTCGCCATATTAGTTTCTTCATTATTTTATCGACATTTCTATTTTCTTCTCATTGACATTTTTTATTATTTATTATTATTCTATCAGTTATTACTTTATTTTTTCTCTTTTATCTCTGATTCATATATTATCCCCTCTTCCCCCCATATTTTTCTTTTATATACTCATAATATTTCATCTTTTATATATTTTATTTTATTTTTTATCCCCATTAATTTTTTTATATTCCAATTATTATAATTTTTTATTTTTTTAATCATTTCTATTCCCCCTTTATTATTTTCTAATTTATTTTCTTTATTTCAT:chr3_19383143-chr3_19383149
chr3	26765376	svim.INS.273031	<INS>	7	SUPP=1;SUPP_VEC=1000000000;SVLEN=153;SVTYPE=INS;SVMETHOD=SURVIVOR1.0.7;CHR2=chr3;END=26765376;CIPOS=0,0;CIEND=0,0;STRANDS=+-	1/1:11:153:0,0:+-:7:INS:svim.INS.273031:NA:NA:chr3_26765376-chr3_26765376
chr5	41384818	svim.INS.431042	<INS>	6	SUPP=1;SUPP_VEC=1000000000;SVLEN=153;SVTYPE=INS;SVMETHOD=SURVIVOR1.0.7;CHR2=chr5;END=41384818;CIPOS=0,0;CIEND=0,0;STRANDS=+-	./.:11:153:48,0:+-:6:INS:svim.INS.431042:NA:NA:chr5_41384818-chr5_41384818
chr6	2841058	svim.INS.447128	<INS>	7	SUPP=1;SUPP_VEC=1000000000;SVLEN=153;SVTYPE=INS;SVMETHOD=SURVIVOR1.0.7;CHR2=chr6;END=2841058;CIPOS=0,0;CIEND=0,0;STRANDS=+-	./.:11:153:86,0:+-:7:INS:svim.INS.447128:NA:NA:chr6_2841058-chr6_2841058
chr3	62123188	svim.INS.299267	<INS>	7	SUPP=1;SUPP_VEC=1000000000;SVLEN=1534;SVTYPE=INS;SVMETHOD=SURVIVOR1.0.7;CHR2=chr3;END=62123188;CIPOS=0,0;CIEND=0,0;STRANDS=+-	./.:11:1534:25,0:+-:7:INS:svim.INS.299267:NA:NA:chr3_62123188-chr3_62123188
chr25	1930438	svim.DEL.11570	<DEL>	11	SUPP=1;SUPP_VEC=1000000000;SVLEN=-154;SVTYPE=DEL;SVMETHOD=SURVIVOR1.0.7;CHR2=chr25;END=1930592;CIPOS=0,0;CIEND=0,0;STRANDS=+-	0/1:11:154:3,0:+-:11:DEL:svim.DEL.11570:NA:NA:chr25_1930438-chr25_1930592
chr1	156854878	svim.INS.112927	<INS>	7	SUPP=1;SUPP_VEC=1000000000;SVLEN=154;SVTYPE=INS;SVMETHOD=SURVIVOR1.0.7;CHR2=chr1;END=156854878;CIPOS=0,0;CIEND=0,0;STRANDS=+-	./.:11:154:31,0:+-:7:INS:svim.INS.112927:NA:NA:chr1_156854878-chr1_156854878
chr1	190936768	svim.INS.137837	<INS>	6	SUPP=1;SUPP_VEC=1000000000;SVLEN=154;SVTYPE=INS;SVMETHOD=SURVIVOR1.0.7;CHR2=chr1;END=190936768;CIPOS=0,0;CIEND=0,0;STRANDS=+-	./.:11:154:41,0:+-:6:INS:svim.INS.137837:NA:NA:chr1_190936768-chr1_190936768
chr10	13386135	svim.INS.553515	<INS>	22	SUPP=1;SUPP_VEC=1000000000;SVLEN=154;SVTYPE=INS;SVMETHOD=SURVIVOR1.0.7;CHR2=chr10;END=13386135;CIPOS=0,0;CIEND=0,0;STRANDS=+-	0/1:11:154:11,0:+-:22:INS:svim.INS.553515:NA:NA:chr10_13386135-chr10_13386135
chr12	830585	svim.INS.575586	<INS>	6	SUPP=1;SUPP_VEC=1000000000;SVLEN=154;SVTYPE=INS;SVMETHOD=SURVIVOR1.0.7;CHR2=chr12;END=830585;CIPOS=0,0;CIEND=0,0;STRANDS=+-	./.:11:154:50,0:+-:6:INS:svim.INS.575586:NA:NA:chr12_830585-chr12_830585
chr5	33835733	svim.INS.425349	<INS>	6	SUPP=1;SUPP_VEC=1000000000;SVLEN=154;SVTYPE=INS;SVMETHOD=SURVIVOR1.0.7;CHR2=chr5;END=33835733;CIPOS=0,0;CIEND=0,0;STRANDS=+-	./.:11:154:36,0:+-:6:INS:svim.INS.425349:NA:NA:chr5_33835733-chr5_33835733
chr6	30996765	svim.INS.469030	<INS>	6	SUPP=1;SUPP_VEC=1000000000;SVLEN=154;SVTYPE=INS;SVMETHOD=SURVIVOR1.0.7;CHR2=chr6;END=30996765;CIPOS=0,0;CIEND=0,0;STRANDS=+-	./.:11:154:54,0:+-:6:INS:svim.INS.469030:NA:NA:chr6_30996765-chr6_30996765
chr25	1400623	svim.DEL.11454	<DEL>	16	SUPP=1;SUPP_VEC=1000000000;SVLEN=-155;SVTYPE=DEL;SVMETHOD=SURVIVOR1.0.7;CHR2=chr25;END=1400778;CIPOS=0,0;CIEND=0,0;STRANDS=+-	0/1:11:155:13,0:+-:16:DEL:svim.DEL.11454:NA:NA:chr25_1400623-chr25_1400778
chr3	57041525	svim.INS.295615	<INS>	6	SUPP=1;SUPP_VEC=1000000000;SVLEN=155;SVTYPE=INS;SVMETHOD=SURVIVOR1.0.7;CHR2=chr3;END=57041525;CIPOS=0,0;CIEND=0,0;STRANDS=+-	./.:11:155:70,0:+-:6:INS:svim.INS.295615:NA:NA:chr3_57041525-chr3_57041525
chr3	8481775	svim.INS.258549	<INS>	8	SUPP=1;SUPP_VEC=1000000000;SVLEN=155;SVTYPE=INS;SVMETHOD=SURVIVOR1.0.7;CHR2=chr3;END=8481775;CIPOS=0,0;CIEND=0,0;STRANDS=+-	0/1:11:155:29,0:+-:8:INS:svim.INS.258549:NA:NA:chr3_8481775-chr3_8481775
chr5	40690849	svim.DEL.7635	<DEL>	32	SUPP=1;SUPP_VEC=1000000000;SVLEN=-1552;SVTYPE=DEL;SVMETHOD=SURVIVOR1.0.7;CHR2=chr5;END=40692401;CIPOS=0,0;CIEND=0,0;STRANDS=+-	1/1:11:1552:0,0:+-:32:DEL:svim.DEL.7635:NA:NA:chr5_40690849-chr5_40692401
chr33	3786012	svim.DUP_TANDEM.7207	<DUP:TANDEM>	6	SUPP=1;SUPP_VEC=1000000000;SVLEN=1554;SVTYPE=DUP;SVMETHOD=SURVIVOR1.0.7;CHR2=chr33;END=3787566;CIPOS=0,0;CIEND=0,0;STRANDS=-+	0/1:11:1554:18,0:-+:6:DUP:svim.DUP_TANDEM.7207:NA:NA:chr33_3786012-chr33_3787566
chr33	2461101	svim.DEL.13188	<DEL>	8	SUPP=1;SUPP_VEC=1000000000;SVLEN=-156;SVTYPE=DEL;SVMETHOD=SURVIVOR1.0.7;CHR2=chr33;END=2461257;CIPOS=0,0;CIEND=0,0;STRANDS=+-	./.:11:156:27,0:+-:8:DEL:svim.DEL.13188:NA:NA:chr33_2461101-chr33_2461257
chrZ	21598881	svim.DEL.14771	<DEL>	44	SUPP=1;SUPP_VEC=1000000000;SVLEN=-156;SVTYPE=DEL;SVMETHOD=SURVIVOR1.0.7;CHR2=chrZ;END=21599037;CIPOS=0,0;CIEND=0,0;STRANDS=+-	1/1:11:156:0,0:+-:44:DEL:svim.DEL.14771:NA:NA:chrZ_21598881-chrZ_21599037
chr1	2705218	svim.INS.2052	<INS>	5	SUPP=1;SUPP_VEC=1000000000;SVLEN=156;SVTYPE=INS;SVMETHOD=SURVIVOR1.0.7;CHR2=chr1;END=2705218;CIPOS=0,0;CIEND=0,0;STRANDS=+-	./.:11:156:28,0:+-:5:INS:svim.INS.2052:NA:NA:chr1_2705218-chr1_2705218
chr11	15437650	svim.INS.571507	<INS>	7	SUPP=1;SUPP_VEC=1000000000;SVLEN=156;SVTYPE=INS;SVMETHOD=SURVIVOR1.0.7;CHR2=chr11;END=15437650;CIPOS=0,0;CIEND=0,0;STRANDS=+-	./.:11:156:36,0:+-:7:INS:svim.INS.571507:NA:NA:chr11_15437650-chr11_15437650
chr15	47570	svim.INS.618778	<INS>	24	SUPP=1;SUPP_VEC=1000000000;SVLEN=156;SVTYPE=INS;SVMETHOD=SURVIVOR1.0.7;CHR2=chr15;END=47570;CIPOS=0,0;CIEND=0,0;STRANDS=+-	0/1:11:156:10,0:+-:24:INS:svim.INS.618778:NA:NA:chr15_47570-chr15_47570
chr2	138891058	svim.INS.244488	<INS>	6	SUPP=1;SUPP_VEC=1000000000;SVLEN=156;SVTYPE=INS;SVMETHOD=SURVIVOR1.0.7;CHR2=chr2;END=138891058;CIPOS=0,0;CIEND=0,0;STRANDS=+-	0/1:11:156:16,0:+-:6:INS:svim.INS.244488:NA:NA:chr2_138891058-chr2_138891058
chr20	5402030	svim.INS.661276	<INS>	8	SUPP=1;SUPP_VEC=1000000000;SVLEN=156;SVTYPE=INS;SVMETHOD=SURVIVOR1.0.7;CHR2=chr20;END=5402030;CIPOS=0,0;CIEND=0,0;STRANDS=+-	./.:11:156:38,0:+-:8:INS:svim.INS.661276:NA:NA:chr20_5402030-chr20_5402030
chr3	25898933	svim.INS.272397	<INS>	7	SUPP=1;SUPP_VEC=1000000000;SVLEN=156;SVTYPE=INS;SVMETHOD=SURVIVOR1.0.7;CHR2=chr3;END=25898933;CIPOS=0,0;CIEND=0,0;STRANDS=+-	1/1:11:156:0,0:+-:7:INS:svim.INS.272397:NA:NA:chr3_25898933-chr3_25898933
chr4	7689081	svim.INS.340360	<INS>	9	SUPP=1;SUPP_VEC=1000000000;SVLEN=156;SVTYPE=INS;SVMETHOD=SURVIVOR1.0.7;CHR2=chr4;END=7689081;CIPOS=0,0;CIEND=0,0;STRANDS=+-	./.:11:156:52,0:+-:9:INS:svim.INS.340360:NA:NA:chr4_7689081-chr4_7689081
chr4	87029178	svim.INS.397292	<INS>	6	SUPP=1;SUPP_VEC=1000000000;SVLEN=156;SVTYPE=INS;SVMETHOD=SURVIVOR1.0.7;CHR2=chr4;END=87029178;CIPOS=0,0;CIEND=0,0;STRANDS=+-	0/1:11:156:9,0:+-:6:INS:svim.INS.397292:NA:NA:chr4_87029178-chr4_87029178
chr5	10849408	svim.INS.408246	<INS>	8	SUPP=1;SUPP_VEC=1000000000;SVLEN=156;SVTYPE=INS;SVMETHOD=SURVIVOR1.0.7;CHR2=chr5;END=10849408;CIPOS=0,0;CIEND=0,0;STRANDS=+-	0/1:11:156:40,0:+-:8:INS:svim.INS.408246:NA:NA:chr5_10849408-chr5_10849408
chr5	43280002	svim.INS.432196	<INS>	8	SUPP=1;SUPP_VEC=1000000000;SVLEN=156;SVTYPE=INS;SVMETHOD=SURVIVOR1.0.7;CHR2=chr5;END=43280002;CIPOS=0,0;CIEND=0,0;STRANDS=+-	0/1:11:156:23,0:+-:8:INS:svim.INS.432196:NA:NA:chr5_43280002-chr5_43280002
chr8	18634898	svim.INS.515495	<INS>	9	SUPP=1;SUPP_VEC=1000000000;SVLEN=156;SVTYPE=INS;SVMETHOD=SURVIVOR1.0.7;CHR2=chr8;END=18634898;CIPOS=0,0;CIEND=0,0;STRANDS=+-	0/1:11:156:14,0:+-:9:INS:svim.INS.515495:NA:NA:chr8_18634898-chr8_18634898
chr9	8757135	svim.INS.531929	<INS>	8	SUPP=1;SUPP_VEC=1000000000;SVLEN=156;SVTYPE=INS;SVMETHOD=SURVIVOR1.0.7;CHR2=chr9;END=8757135;CIPOS=0,0;CIEND=0,0;STRANDS=+-	./.:11:156:126,0:+-:8:INS:svim.INS.531929:NA:NA:chr9_8757135-chr9_8757135
chrZ	70304238	svim.INS.759487	<INS>	6	SUPP=1;SUPP_VEC=1000000000;SVLEN=156;SVTYPE=INS;SVMETHOD=SURVIVOR1.0.7;CHR2=chrZ;END=70304238;CIPOS=0,0;CIEND=0,0;STRANDS=+-	./.:11:156:47,0:+-:6:INS:svim.INS.759487:NA:NA:chrZ_70304238-chrZ_70304238
chr2	65864199	svim.DEL.3611	<DEL>	12	SUPP=1;SUPP_VEC=1000000000;SVLEN=-1563;SVTYPE=DEL;SVMETHOD=SURVIVOR1.0.7;CHR2=chr2;END=65865762;CIPOS=0,0;CIEND=0,0;STRANDS=+-	1/1:11:1563:0,0:+-:12:DEL:svim.DEL.3611:NA:NA:chr2_65864199-chr2_65865762
chr1	171815002	svim.DEL.2397	<DEL>	39	SUPP=1;SUPP_VEC=1000000000;SVLEN=-157;SVTYPE=DEL;SVMETHOD=SURVIVOR1.0.7;CHR2=chr1;END=171815159;CIPOS=0,0;CIEND=0,0;STRANDS=+-	1/1:11:157:1,0:+-:39:DEL:svim.DEL.2397:NA:NA:chr1_171815002-chr1_171815159
chr1	28215052	svim.DEL.595	<DEL>	39	SUPP=1;SUPP_VEC=1000000000;SVLEN=-157;SVTYPE=DEL;SVMETHOD=SURVIVOR1.0.7;CHR2=chr1;END=28215209;CIPOS=0,0;CIEND=0,0;STRANDS=+-	1/1:11:157:0,0:+-:39:DEL:svim.DEL.595:NA:NA:chr1_28215052-chr1_28215209
chr1	75650310	svim.DEL.1126	<DEL>	8	SUPP=1;SUPP_VEC=1000000000;SVLEN=-157;SVTYPE=DEL;SVMETHOD=SURVIVOR1.0.7;CHR2=chr1;END=75650467;CIPOS=0,0;CIEND=0,0;STRANDS=+-	./.:11:157:22,0:+-:8:DEL:svim.DEL.1126:NA:NA:chr1_75650310-chr1_75650467
chr3	69847849	svim.DEL.5683	<DEL>	48	SUPP=1;SUPP_VEC=1000000000;SVLEN=-157;SVTYPE=DEL;SVMETHOD=SURVIVOR1.0.7;CHR2=chr3;END=69848006;CIPOS=0,0;CIEND=0,0;STRANDS=+-	1/1:11:157:4,0:+-:48:DEL:svim.DEL.5683:NA:NA:chr3_69847849-chr3_69848006
chr2	110382809	svim.INS.223422	<INS>	44	SUPP=1;SUPP_VEC=1000000000;SVLEN=157;SVTYPE=INS;SVMETHOD=SURVIVOR1.0.7;CHR2=chr2;END=110382809;CIPOS=0,0;CIEND=0,0;STRANDS=+-	1/1:11:157:0,0:+-:44:INS:svim.INS.223422:NA:NA:chr2_110382809-chr2_110382809
chr2	98361203	svim.INS.214438	<INS>	6	SUPP=1;SUPP_VEC=1000000000;SVLEN=157;SVTYPE=INS;SVMETHOD=SURVIVOR1.0.7;CHR2=chr2;END=98361203;CIPOS=0,0;CIEND=0,0;STRANDS=+-	./.:11:157:60,0:+-:6:INS:svim.INS.214438:NA:NA:chr2_98361203-chr2_98361203
chr3	92689095	svim.INS.320938	<INS>	6	SUPP=1;SUPP_VEC=1000000000;SVLEN=157;SVTYPE=INS;SVMETHOD=SURVIVOR1.0.7;CHR2=chr3;END=92689095;CIPOS=0,0;CIEND=0,0;STRANDS=+-	./.:11:157:65,0:+-:6:INS:svim.INS.320938:NA:NA:chr3_92689095-chr3_92689095
chr6	31965167	12600	AAAAAAAAACATAAAAAAGACCATGAAAAAAAACAAAAAAAGTCAACATCAAAAATCCAATAAAAAAAAAAAAAGAAAAAAAAAAAAAAAAACAAAAAAAAAAAAAACGAACAAAAAAAAATAAAAAT	12	SUPP=1;SUPP_VEC=1000000000;SVLEN=157;SVTYPE=INS;SVMETHOD=SURVIVOR1.0.7;CHR2=chr6;END=31965171;CIPOS=0,0;CIEND=0,0;STRANDS=+-	./.:11:157:67,0:+-:12:INS:12600:N:AAAAAAAAACATAAAAAAGACCATGAAAAAAAACAAAAAAAGTCAACATCAAAAATCCAATAAAAAAAAAAAAAGAAAAAAAAAAAAAAAAACAAAAAAAAAAAAAACGAACAAAAAAAAATAAAAAT:chr6_31965167-chr6_31965171
chr8	8884697	svim.INS.509198	<INS>	7	SUPP=1;SUPP_VEC=1000000000;SVLEN=157;SVTYPE=INS;SVMETHOD=SURVIVOR1.0.7;CHR2=chr8;END=8884697;CIPOS=0,0;CIEND=0,0;STRANDS=+-	1/1:11:157:0,0:+-:7:INS:svim.INS.509198:NA:NA:chr8_8884697-chr8_8884697
chr8	12150769	svim.INS.511096	<INS>	7	SUPP=1;SUPP_VEC=1000000000;SVLEN=1573;SVTYPE=INS;SVMETHOD=SURVIVOR1.0.7;CHR2=chr8;END=12150769;CIPOS=0,0;CIEND=0,0;STRANDS=+-	./.:11:1573:42,0:+-:7:INS:svim.INS.511096:NA:NA:chr8_12150769-chr8_12150769
chr12	13580830	svim.INS.585699	<INS>	6	SUPP=1;SUPP_VEC=1000000000;SVLEN=158;SVTYPE=INS;SVMETHOD=SURVIVOR1.0.7;CHR2=chr12;END=13580830;CIPOS=0,0;CIEND=0,0;STRANDS=+-	./.:11:158:31,0:+-:6:INS:svim.INS.585699:NA:NA:chr12_13580830-chr12_13580830
chr4	5841375	svim.INS.339302	<INS>	7	SUPP=1;SUPP_VEC=1000000000;SVLEN=158;SVTYPE=INS;SVMETHOD=SURVIVOR1.0.7;CHR2=chr4;END=5841375;CIPOS=0,0;CIEND=0,0;STRANDS=+-	./.:11:158:48,0:+-:7:INS:svim.INS.339302:NA:NA:chr4_5841375-chr4_5841375
chr5	20491525	svim.INS.415754	<INS>	7	SUPP=1;SUPP_VEC=1000000000;SVLEN=158;SVTYPE=INS;SVMETHOD=SURVIVOR1.0.7;CHR2=chr5;END=20491525;CIPOS=0,0;CIEND=0,0;STRANDS=+-	./.:11:158:45,0:+-:7:INS:svim.INS.415754:NA:NA:chr5_20491525-chr5_20491525
chr5	29308946	svim.INS.422537	<INS>	7	SUPP=1;SUPP_VEC=1000000000;SVLEN=158;SVTYPE=INS;SVMETHOD=SURVIVOR1.0.7;CHR2=chr5;END=29308946;CIPOS=0,0;CIEND=0,0;STRANDS=+-	./.:11:158:44,0:+-:7:INS:svim.INS.422537:NA:NA:chr5_29308946-chr5_29308946
chr1	136839038	svim.DEL.1907	<DEL>	21	SUPP=1;SUPP_VEC=1000000000;SVLEN=-159;SVTYPE=DEL;SVMETHOD=SURVIVOR1.0.7;CHR2=chr1;END=136839197;CIPOS=0,0;CIEND=0,0;STRANDS=+-	0/1:11:159:4,0:+-:21:DEL:svim.DEL.1907:NA:NA:chr1_136839038-chr1_136839197
chr2	99859523	svim.DEL.4011	<DEL>	11	SUPP=1;SUPP_VEC=1000000000;SVLEN=-159;SVTYPE=DEL;SVMETHOD=SURVIVOR1.0.7;CHR2=chr2;END=99859682;CIPOS=0,0;CIEND=0,0;STRANDS=+-	1/1:11:159:0,0:+-:11:DEL:svim.DEL.4011:NA:NA:chr2_99859523-chr2_99859682
chr3	18587362	svim.DEL.5210	<DEL>	11	SUPP=1;SUPP_VEC=1000000000;SVLEN=-159;SVTYPE=DEL;SVMETHOD=SURVIVOR1.0.7;CHR2=chr3;END=18587521;CIPOS=0,0;CIEND=0,0;STRANDS=+-	1/1:11:159:0,0:+-:11:DEL:svim.DEL.5210:NA:NA:chr3_18587362-chr3_18587521
chr2	47110257	svim.INS.177799	<INS>	7	SUPP=1;SUPP_VEC=1000000000;SVLEN=159;SVTYPE=INS;SVMETHOD=SURVIVOR1.0.7;CHR2=chr2;END=47110257;CIPOS=0,0;CIEND=0,0;STRANDS=+-	1/1:11:159:0,0:+-:7:INS:svim.INS.177799:NA:NA:chr2_47110257-chr2_47110257
chr2	73683375	svim.INS.197042	<INS>	13	SUPP=1;SUPP_VEC=1000000000;SVLEN=159;SVTYPE=INS;SVMETHOD=SURVIVOR1.0.7;CHR2=chr2;END=73683375;CIPOS=0,0;CIEND=0,0;STRANDS=+-	1/1:11:159:0,0:+-:13:INS:svim.INS.197042:NA:NA:chr2_73683375-chr2_73683375
chr7	29636957	svim.INS.497036	<INS>	6	SUPP=1;SUPP_VEC=1000000000;SVLEN=159;SVTYPE=INS;SVMETHOD=SURVIVOR1.0.7;CHR2=chr7;END=29636957;CIPOS=0,0;CIEND=0,0;STRANDS=+-	0/1:11:159:25,0:+-:6:INS:svim.INS.497036:NA:NA:chr7_29636957-chr7_29636957
chrZ	31200788	svim.INS.732559	<INS>	8	SUPP=1;SUPP_VEC=1000000000;SVLEN=159;SVTYPE=INS;SVMETHOD=SURVIVOR1.0.7;CHR2=chrZ;END=31200788;CIPOS=0,0;CIEND=0,0;STRANDS=+-	1/1:11:159:0,0:+-:8:INS:svim.INS.732559:NA:NA:chrZ_31200788-chrZ_31200788
chr1	21831032	svim.INS.15857	<INS>	7	SUPP=1;SUPP_VEC=1000000000;SVLEN=1591;SVTYPE=INS;SVMETHOD=SURVIVOR1.0.7;CHR2=chr1;END=21831032;CIPOS=0,0;CIEND=0,0;STRANDS=+-	1/1:11:1591:0,0:+-:7:INS:svim.INS.15857:NA:NA:chr1_21831032-chr1_21831032
chr12	2739709	svim.DEL.9425	<DEL>	19	SUPP=1;SUPP_VEC=1000000000;SVLEN=-15935;SVTYPE=DEL;SVMETHOD=SURVIVOR1.0.7;CHR2=chr12;END=2755644;CIPOS=0,0;CIEND=0,0;STRANDS=+-	./.:11:15935:122,0:+-:19:DEL:svim.DEL.9425:NA:NA:chr12_2739709-chr12_2755644
chrZ	33618393	svim.DEL.14882	<DEL>	8	SUPP=1;SUPP_VEC=1000000000;SVLEN=-1594;SVTYPE=DEL;SVMETHOD=SURVIVOR1.0.7;CHR2=chrZ;END=33619987;CIPOS=0,0;CIEND=0,0;STRANDS=+-	1/1:11:1594:0,0:+-:8:DEL:svim.DEL.14882:NA:NA:chrZ_33618393-chrZ_33619987
chr3	77516819	svim.DEL.5777	<DEL>	11	SUPP=1;SUPP_VEC=1000000000;SVLEN=-1595;SVTYPE=DEL;SVMETHOD=SURVIVOR1.0.7;CHR2=chr3;END=77518414;CIPOS=0,0;CIEND=0,0;STRANDS=+-	1/1:11:1595:2,0:+-:11:DEL:svim.DEL.5777:NA:NA:chr3_77516819-chr3_77518414
chr4	69564053	svim.DEL.6826	<DEL>	9	SUPP=1;SUPP_VEC=1000000000;SVLEN=-160;SVTYPE=DEL;SVMETHOD=SURVIVOR1.0.7;CHR2=chr4;END=69564158;CIPOS=0,0;CIEND=0,0;STRANDS=+-	1/1:11:160:1,0:+-:9:DEL:svim.DEL.6826:NA:NA:chr4_69564053-chr4_69564158
chrZ	12804402	svim.DEL.14697	<DEL>	8	SUPP=1;SUPP_VEC=1000000000;SVLEN=-160;SVTYPE=DEL;SVMETHOD=SURVIVOR1.0.7;CHR2=chrZ;END=12804562;CIPOS=0,0;CIEND=0,0;STRANDS=+-	1/1:11:160:0,0:+-:8:DEL:svim.DEL.14697:NA:NA:chrZ_12804402-chrZ_12804562
chr28	2188892	svim.INS.701742	<INS>	10	SUPP=1;SUPP_VEC=1000000000;SVLEN=160;SVTYPE=INS;SVMETHOD=SURVIVOR1.0.7;CHR2=chr28;END=2188892;CIPOS=0,0;CIEND=0,0;STRANDS=+-	0/1:11:160:37,0:+-:10:INS:svim.INS.701742:NA:NA:chr28_2188892-chr28_2188892
chr2	104708434	svim.DEL.4069	<DEL>	7	SUPP=1;SUPP_VEC=1000000000;SVLEN=-161;SVTYPE=DEL;SVMETHOD=SURVIVOR1.0.7;CHR2=chr2;END=104708595;CIPOS=0,0;CIEND=0,0;STRANDS=+-	0/1:11:161:5,0:+-:7:DEL:svim.DEL.4069:NA:NA:chr2_104708434-chr2_104708595
chr5	29698740	svim.DEL.7554	<DEL>	62	SUPP=1;SUPP_VEC=1000000000;SVLEN=-161;SVTYPE=DEL;SVMETHOD=SURVIVOR1.0.7;CHR2=chr5;END=29698901;CIPOS=0,0;CIEND=0,0;STRANDS=+-	0/1:11:161:26,0:+-:62:DEL:svim.DEL.7554:NA:NA:chr5_29698740-chr5_29698901
chr6	22710942	svim.DEL.8087	<DEL>	12	SUPP=1;SUPP_VEC=1000000000;SVLEN=-161;SVTYPE=DEL;SVMETHOD=SURVIVOR1.0.7;CHR2=chr6;END=22711103;CIPOS=0,0;CIEND=0,0;STRANDS=+-	1/1:11:161:1,0:+-:12:DEL:svim.DEL.8087:NA:NA:chr6_22710942-chr6_22711103
chr8	30193118	svim.DUP_TANDEM.4245	<DUP:TANDEM>	7	SUPP=1;SUPP_VEC=1000000000;SVLEN=161;SVTYPE=DUP;SVMETHOD=SURVIVOR1.0.7;CHR2=chr8;END=30193262;CIPOS=0,0;CIEND=0,0;STRANDS=-+	./.:11:161:72,0:-+:7:DUP:svim.DUP_TANDEM.4245:NA:NA:chr8_30193118-chr8_30193262
chr1	112315544	svim.INS.81819	<INS>	6	SUPP=1;SUPP_VEC=1000000000;SVLEN=161;SVTYPE=INS;SVMETHOD=SURVIVOR1.0.7;CHR2=chr1;END=112315544;CIPOS=0,0;CIEND=0,0;STRANDS=+-	./.:11:161:48,0:+-:6:INS:svim.INS.81819:NA:NA:chr1_112315544-chr1_112315544
chr2	130755421	svim.INS.238648	<INS>	9	SUPP=1;SUPP_VEC=1000000000;SVLEN=161;SVTYPE=INS;SVMETHOD=SURVIVOR1.0.7;CHR2=chr2;END=130755421;CIPOS=0,0;CIEND=0,0;STRANDS=+-	0/1:11:161:2,0:+-:9:INS:svim.INS.238648:NA:NA:chr2_130755421-chr2_130755421
chr3	76046087	svim.INS.309065	<INS>	7	SUPP=1;SUPP_VEC=1000000000;SVLEN=161;SVTYPE=INS;SVMETHOD=SURVIVOR1.0.7;CHR2=chr3;END=76046087;CIPOS=0,0;CIEND=0,0;STRANDS=+-	./.:11:161:67,0:+-:7:INS:svim.INS.309065:NA:NA:chr3_76046087-chr3_76046087
chr3	9292699	svim.INS.259296	<INS>	9	SUPP=1;SUPP_VEC=1000000000;SVLEN=161;SVTYPE=INS;SVMETHOD=SURVIVOR1.0.7;CHR2=chr3;END=9292699;CIPOS=0,0;CIEND=0,0;STRANDS=+-	0/1:11:161:43,0:+-:9:INS:svim.INS.259296:NA:NA:chr3_9292699-chr3_9292699
chr4	81451673	svim.INS.393075	<INS>	18	SUPP=1;SUPP_VEC=1000000000;SVLEN=161;SVTYPE=INS;SVMETHOD=SURVIVOR1.0.7;CHR2=chr4;END=81451673;CIPOS=0,0;CIEND=0,0;STRANDS=+-	1/1:11:161:1,0:+-:18:INS:svim.INS.393075:NA:NA:chr4_81451673-chr4_81451673
chr5	13422435	svim.INS.410096	<INS>	6	SUPP=1;SUPP_VEC=1000000000;SVLEN=161;SVTYPE=INS;SVMETHOD=SURVIVOR1.0.7;CHR2=chr5;END=13422435;CIPOS=0,0;CIEND=0,0;STRANDS=+-	./.:11:161:67,0:+-:6:INS:svim.INS.410096:NA:NA:chr5_13422435-chr5_13422435
chr6	33203886	svim.INS.470975	<INS>	96	SUPP=1;SUPP_VEC=1000000000;SVLEN=161;SVTYPE=INS;SVMETHOD=SURVIVOR1.0.7;CHR2=chr6;END=33203886;CIPOS=0,0;CIEND=0,0;STRANDS=+-	1/1:11:161:0,0:+-:96:INS:svim.INS.470975:NA:NA:chr6_33203886-chr6_33203886
chr1	83960054	svim.DUP_TANDEM.610	<DUP:TANDEM>	9	SUPP=1;SUPP_VEC=1000000000;SVLEN=1610;SVTYPE=DUP;SVMETHOD=SURVIVOR1.0.7;CHR2=chr1;END=83961664;CIPOS=0,0;CIEND=0,0;STRANDS=-+	0/1:11:1610:16,0:-+:9:DUP:svim.DUP_TANDEM.610:NA:NA:chr1_83960054-chr1_83961664
chrW	3588004	svim.DUP_TANDEM.8039	<DUP:TANDEM>	6	SUPP=1;SUPP_VEC=1000000000;SVLEN=1611;SVTYPE=DUP;SVMETHOD=SURVIVOR1.0.7;CHR2=chrW;END=3589615;CIPOS=0,0;CIEND=0,0;STRANDS=-+	./.:11:1611:14,0:-+:6:DUP:svim.DUP_TANDEM.8039:NA:NA:chrW_3588004-chrW_3589615
chr4	57007412	svim.DEL.6679	<DEL>	9	SUPP=1;SUPP_VEC=1000000000;SVLEN=-1618;SVTYPE=DEL;SVMETHOD=SURVIVOR1.0.7;CHR2=chr4;END=57009030;CIPOS=0,0;CIEND=0,0;STRANDS=+-	1/1:11:1618:2,0:+-:9:DEL:svim.DEL.6679:NA:NA:chr4_57007412-chr4_57009030
chr4	17863066	svim.DEL.6310	<DEL>	38	SUPP=1;SUPP_VEC=1000000000;SVLEN=-162;SVTYPE=DEL;SVMETHOD=SURVIVOR1.0.7;CHR2=chr4;END=17863228;CIPOS=0,0;CIEND=0,0;STRANDS=+-	1/1:11:162:1,0:+-:38:DEL:svim.DEL.6310:NA:NA:chr4_17863066-chr4_17863228
chr6	29020963	svim.DEL.8128	<DEL>	12	SUPP=1;SUPP_VEC=1000000000;SVLEN=-162;SVTYPE=DEL;SVMETHOD=SURVIVOR1.0.7;CHR2=chr6;END=29021125;CIPOS=0,0;CIEND=0,0;STRANDS=+-	0/1:11:162:5,0:+-:12:DEL:svim.DEL.8128:NA:NA:chr6_29020963-chr6_29021125
chr1	115099431	svim.INS.84175	<INS>	12	SUPP=1;SUPP_VEC=1000000000;SVLEN=162;SVTYPE=INS;SVMETHOD=SURVIVOR1.0.7;CHR2=chr1;END=115099431;CIPOS=0,0;CIEND=0,0;STRANDS=+-	./.:11:162:74,0:+-:12:INS:svim.INS.84175:NA:NA:chr1_115099431-chr1_115099431
chr1	71051490	svim.INS.52876	<INS>	8	SUPP=1;SUPP_VEC=1000000000;SVLEN=162;SVTYPE=INS;SVMETHOD=SURVIVOR1.0.7;CHR2=chr1;END=71051490;CIPOS=0,0;CIEND=0,0;STRANDS=+-	./.:11:162:47,0:+-:8:INS:svim.INS.52876:NA:NA:chr1_71051490-chr1_71051490
chr17	709359	svim.INS.630081	<INS>	7	SUPP=1;SUPP_VEC=1000000000;SVLEN=162;SVTYPE=INS;SVMETHOD=SURVIVOR1.0.7;CHR2=chr17;END=709359;CIPOS=0,0;CIEND=0,0;STRANDS=+-	./.:11:162:38,0:+-:7:INS:svim.INS.630081:NA:NA:chr17_709359-chr17_709359
chr2	30499587	svim.INS.165347	<INS>	7	SUPP=1;SUPP_VEC=1000000000;SVLEN=162;SVTYPE=INS;SVMETHOD=SURVIVOR1.0.7;CHR2=chr2;END=30499587;CIPOS=0,0;CIEND=0,0;STRANDS=+-	1/1:11:162:0,0:+-:7:INS:svim.INS.165347:NA:NA:chr2_30499587-chr2_30499587
chr2	66091963	svim.INS.191710	<INS>	8	SUPP=1;SUPP_VEC=1000000000;SVLEN=162;SVTYPE=INS;SVMETHOD=SURVIVOR1.0.7;CHR2=chr2;END=66091963;CIPOS=0,0;CIEND=0,0;STRANDS=+-	1/1:11:162:0,0:+-:8:INS:svim.INS.191710:NA:NA:chr2_66091963-chr2_66091963
chr1	90911387	svim.DUP_TANDEM.664	<DUP:TANDEM>	8	SUPP=1;SUPP_VEC=1000000000;SVLEN=1624;SVTYPE=DUP;SVMETHOD=SURVIVOR1.0.7;CHR2=chr1;END=90913011;CIPOS=0,0;CIEND=0,0;STRANDS=-+	0/1:11:1624:4,0:-+:8:DUP:svim.DUP_TANDEM.664:NA:NA:chr1_90911387-chr1_90913011
chr1	109077421	svim.DEL.1581	<DEL>	90	SUPP=1;SUPP_VEC=1000000000;SVLEN=-163;SVTYPE=DEL;SVMETHOD=SURVIVOR1.0.7;CHR2=chr1;END=109077584;CIPOS=0,0;CIEND=0,0;STRANDS=+-	1/1:11:163:1,0:+-:90:DEL:svim.DEL.1581:NA:NA:chr1_109077421-chr1_109077584
chr2	124086738	svim.DEL.4272	<DEL>	26	SUPP=1;SUPP_VEC=1000000000;SVLEN=-163;SVTYPE=DEL;SVMETHOD=SURVIVOR1.0.7;CHR2=chr2;END=124086901;CIPOS=0,0;CIEND=0,0;STRANDS=+-	0/1:11:163:6,0:+-:26:DEL:svim.DEL.4272:NA:NA:chr2_124086738-chr2_124086901
chr3	33004878	svim.DEL.5333	<DEL>	21	SUPP=1;SUPP_VEC=1000000000;SVLEN=-163;SVTYPE=DEL;SVMETHOD=SURVIVOR1.0.7;CHR2=chr3;END=33005041;CIPOS=0,0;CIEND=0,0;STRANDS=+-	1/1:11:163:0,0:+-:21:DEL:svim.DEL.5333:NA:NA:chr3_33004878-chr3_33005041
chr1	106441969	svim.INS.77315	<INS>	9	SUPP=1;SUPP_VEC=1000000000;SVLEN=163;SVTYPE=INS;SVMETHOD=SURVIVOR1.0.7;CHR2=chr1;END=106441969;CIPOS=0,0;CIEND=0,0;STRANDS=+-	./.:11:163:33,0:+-:9:INS:svim.INS.77315:NA:NA:chr1_106441969-chr1_106441969
chr1	544506	svim.INS.449	<INS>	6	SUPP=1;SUPP_VEC=1000000000;SVLEN=163;SVTYPE=INS;SVMETHOD=SURVIVOR1.0.7;CHR2=chr1;END=544506;CIPOS=0,0;CIEND=0,0;STRANDS=+-	./.:11:163:54,0:+-:6:INS:svim.INS.449:NA:NA:chr1_544506-chr1_544506
chr13	14638380	svim.INS.602153	<INS>	7	SUPP=1;SUPP_VEC=1000000000;SVLEN=163;SVTYPE=INS;SVMETHOD=SURVIVOR1.0.7;CHR2=chr13;END=14638380;CIPOS=0,0;CIEND=0,0;STRANDS=+-	./.:11:163:63,0:+-:7:INS:svim.INS.602153:NA:NA:chr13_14638380-chr13_14638380
chr2	135834458	svim.INS.241940	<INS>	7	SUPP=1;SUPP_VEC=1000000000;SVLEN=163;SVTYPE=INS;SVMETHOD=SURVIVOR1.0.7;CHR2=chr2;END=135834458;CIPOS=0,0;CIEND=0,0;STRANDS=+-	./.:11:163:66,0:+-:7:INS:svim.INS.241940:NA:NA:chr2_135834458-chr2_135834458
chr2	26747396	svim.INS.162774	<INS>	12	SUPP=1;SUPP_VEC=1000000000;SVLEN=163;SVTYPE=INS;SVMETHOD=SURVIVOR1.0.7;CHR2=chr2;END=26747396;CIPOS=0,0;CIEND=0,0;STRANDS=+-	1/1:11:163:0,0:+-:12:INS:svim.INS.162774:NA:NA:chr2_26747396-chr2_26747396
chr2	40417500	svim.INS.172375	<INS>	6	SUPP=1;SUPP_VEC=1000000000;SVLEN=163;SVTYPE=INS;SVMETHOD=SURVIVOR1.0.7;CHR2=chr2;END=40417500;CIPOS=0,0;CIEND=0,0;STRANDS=+-	1/1:11:163:0,0:+-:6:INS:svim.INS.172375:NA:NA:chr2_40417500-chr2_40417500
chr20	21770	svim.INS.656583	<INS>	40	SUPP=1;SUPP_VEC=1000000000;SVLEN=163;SVTYPE=INS;SVMETHOD=SURVIVOR1.0.7;CHR2=chr20;END=21770;CIPOS=0,0;CIEND=0,0;STRANDS=+-	0/1:11:163:37,0:+-:40:INS:svim.INS.656583:NA:NA:chr20_21770-chr20_21770
chr4	13930337	svim.INS.345202	<INS>	6	SUPP=1;SUPP_VEC=1000000000;SVLEN=163;SVTYPE=INS;SVMETHOD=SURVIVOR1.0.7;CHR2=chr4;END=13930337;CIPOS=0,0;CIEND=0,0;STRANDS=+-	./.:11:163:55,0:+-:6:INS:svim.INS.345202:NA:NA:chr4_13930337-chr4_13930337
chr5	13732384	svim.INS.410387	<INS>	6	SUPP=1;SUPP_VEC=1000000000;SVLEN=163;SVTYPE=INS;SVMETHOD=SURVIVOR1.0.7;CHR2=chr5;END=13732384;CIPOS=0,0;CIEND=0,0;STRANDS=+-	./.:11:163:27,0:+-:6:INS:svim.INS.410387:NA:NA:chr5_13732384-chr5_13732384
chr19	303598	svim.DEL.10595	<DEL>	51	SUPP=1;SUPP_VEC=1000000000;SVLEN=-164;SVTYPE=DEL;SVMETHOD=SURVIVOR1.0.7;CHR2=chr19;END=303762;CIPOS=0,0;CIEND=0,0;STRANDS=+-	1/1:11:164:1,0:+-:51:DEL:svim.DEL.10595:NA:NA:chr19_303598-chr19_303762
chr30	726074	svim.DEL.12581	<DEL>	13	SUPP=1;SUPP_VEC=1000000000;SVLEN=-164;SVTYPE=DEL;SVMETHOD=SURVIVOR1.0.7;CHR2=chr30;END=726134;CIPOS=0,0;CIEND=0,0;STRANDS=+-	0/1:11:164:14,0:+-:13:DEL:svim.DEL.12581:NA:NA:chr30_726074-chr30_726134
chr33	1183773	svim.DEL.13140	<DEL>	13	SUPP=1;SUPP_VEC=1000000000;SVLEN=-164;SVTYPE=DEL;SVMETHOD=SURVIVOR1.0.7;CHR2=chr33;END=1183937;CIPOS=0,0;CIEND=0,0;STRANDS=+-	0/1:11:164:20,0:+-:13:DEL:svim.DEL.13140:NA:NA:chr33_1183773-chr33_1183937
chr4	68073109	svim.DEL.6818	<DEL>	19	SUPP=1;SUPP_VEC=1000000000;SVLEN=-164;SVTYPE=DEL;SVMETHOD=SURVIVOR1.0.7;CHR2=chr4;END=68073273;CIPOS=0,0;CIEND=0,0;STRANDS=+-	0/1:11:164:7,0:+-:19:DEL:svim.DEL.6818:NA:NA:chr4_68073109-chr4_68073273
chr1	120877764	svim.INS.88069	<INS>	17	SUPP=1;SUPP_VEC=1000000000;SVLEN=164;SVTYPE=INS;SVMETHOD=SURVIVOR1.0.7;CHR2=chr1;END=120877764;CIPOS=0,0;CIEND=0,0;STRANDS=+-	0/1:11:164:31,0:+-:17:INS:svim.INS.88069:NA:NA:chr1_120877764-chr1_120877764
chr10	2552115	svim.INS.545163	<INS>	6	SUPP=1;SUPP_VEC=1000000000;SVLEN=164;SVTYPE=INS;SVMETHOD=SURVIVOR1.0.7;CHR2=chr10;END=2552115;CIPOS=0,0;CIEND=0,0;STRANDS=+-	0/1:11:164:19,0:+-:6:INS:svim.INS.545163:NA:NA:chr10_2552115-chr10_2552115
chr9	17818061	svim.INS.538776	<INS>	7	SUPP=1;SUPP_VEC=1000000000;SVLEN=164;SVTYPE=INS;SVMETHOD=SURVIVOR1.0.7;CHR2=chr9;END=17818061;CIPOS=0,0;CIEND=0,0;STRANDS=+-	./.:11:164:56,0:+-:7:INS:svim.INS.538776:NA:NA:chr9_17818061-chr9_17818061
chr9	18798411	svim.INS.539476	<INS>	6	SUPP=1;SUPP_VEC=1000000000;SVLEN=164;SVTYPE=INS;SVMETHOD=SURVIVOR1.0.7;CHR2=chr9;END=18798411;CIPOS=0,0;CIEND=0,0;STRANDS=+-	./.:11:164:34,0:+-:6:INS:svim.INS.539476:NA:NA:chr9_18798411-chr9_18798411
chr9	7839638	svim.INS.531196	<INS>	15	SUPP=1;SUPP_VEC=1000000000;SVLEN=164;SVTYPE=INS;SVMETHOD=SURVIVOR1.0.7;CHR2=chr9;END=7839638;CIPOS=0,0;CIEND=0,0;STRANDS=+-	./.:11:164:78,0:+-:15:INS:svim.INS.531196:NA:NA:chr9_7839638-chr9_7839638
chr2	82388607	svim.DEL.3825	<DEL>	12	SUPP=1;SUPP_VEC=1000000000;SVLEN=-1643;SVTYPE=DEL;SVMETHOD=SURVIVOR1.0.7;CHR2=chr2;END=82390250;CIPOS=0,0;CIEND=0,0;STRANDS=+-	0/1:11:1643:17,0:+-:12:DEL:svim.DEL.3825:NA:NA:chr2_82388607-chr2_82390250
chr2	67755544	svim.DEL.3633	<DEL>	42	SUPP=1;SUPP_VEC=1000000000;SVLEN=-165;SVTYPE=DEL;SVMETHOD=SURVIVOR1.0.7;CHR2=chr2;END=67755709;CIPOS=0,0;CIEND=0,0;STRANDS=+-	1/1:11:165:0,0:+-:42:DEL:svim.DEL.3633:NA:NA:chr2_67755544-chr2_67755709
chr28	2253742	svim.DEL.12427	<DEL>	9	SUPP=1;SUPP_VEC=1000000000;SVLEN=-165;SVTYPE=DEL;SVMETHOD=SURVIVOR1.0.7;CHR2=chr28;END=2253905;CIPOS=0,0;CIEND=0,0;STRANDS=+-	0/1:11:165:15,0:+-:9:DEL:svim.DEL.12427:NA:NA:chr28_2253742-chr28_2253905
chr1	146541135	svim.INS.106384	<INS>	9	SUPP=1;SUPP_VEC=1000000000;SVLEN=165;SVTYPE=INS;SVMETHOD=SURVIVOR1.0.7;CHR2=chr1;END=146541135;CIPOS=0,0;CIEND=0,0;STRANDS=+-	./.:11:165:70,0:+-:9:INS:svim.INS.106384:NA:NA:chr1_146541135-chr1_146541135
chr2	57462699	svim.INS.184860	<INS>	8	SUPP=1;SUPP_VEC=1000000000;SVLEN=165;SVTYPE=INS;SVMETHOD=SURVIVOR1.0.7;CHR2=chr2;END=57462699;CIPOS=0,0;CIEND=0,0;STRANDS=+-	1/1:11:165:0,0:+-:8:INS:svim.INS.184860:NA:NA:chr2_57462699-chr2_57462699
chr5	27674036	svim.INS.421250	<INS>	12	SUPP=1;SUPP_VEC=1000000000;SVLEN=165;SVTYPE=INS;SVMETHOD=SURVIVOR1.0.7;CHR2=chr5;END=27674036;CIPOS=0,0;CIEND=0,0;STRANDS=+-	1/1:11:165:1,0:+-:12:INS:svim.INS.421250:NA:NA:chr5_27674036-chr5_27674036
chr5	3376800	svim.INS.403332	<INS>	7	SUPP=1;SUPP_VEC=1000000000;SVLEN=165;SVTYPE=INS;SVMETHOD=SURVIVOR1.0.7;CHR2=chr5;END=3376800;CIPOS=0,0;CIEND=0,0;STRANDS=+-	0/1:11:165:37,0:+-:7:INS:svim.INS.403332:NA:NA:chr5_3376800-chr5_3376800
chr8	4307679	svim.INS.505215	<INS>	6	SUPP=1;SUPP_VEC=1000000000;SVLEN=165;SVTYPE=INS;SVMETHOD=SURVIVOR1.0.7;CHR2=chr8;END=4307679;CIPOS=0,0;CIEND=0,0;STRANDS=+-	0/1:11:165:25,0:+-:6:INS:svim.INS.505215:NA:NA:chr8_4307679-chr8_4307679
chr8	8775766	svim.INS.509142	<INS>	6	SUPP=1;SUPP_VEC=1000000000;SVLEN=1654;SVTYPE=INS;SVMETHOD=SURVIVOR1.0.7;CHR2=chr8;END=8775766;CIPOS=0,0;CIEND=0,0;STRANDS=+-	./.:11:1654:29,0:+-:6:INS:svim.INS.509142:NA:NA:chr8_8775766-chr8_8775766
chr1	133669291	svim.DEL.1868	<DEL>	41	SUPP=1;SUPP_VEC=1000000000;SVLEN=-166;SVTYPE=DEL;SVMETHOD=SURVIVOR1.0.7;CHR2=chr1;END=133669457;CIPOS=0,0;CIEND=0,0;STRANDS=+-	1/1:11:166:2,0:+-:41:DEL:svim.DEL.1868:NA:NA:chr1_133669291-chr1_133669457
chr1	61990324	svim.DEL.952	<DEL>	7	SUPP=1;SUPP_VEC=1000000000;SVLEN=-166;SVTYPE=DEL;SVMETHOD=SURVIVOR1.0.7;CHR2=chr1;END=61990490;CIPOS=0,0;CIEND=0,0;STRANDS=+-	1/1:11:166:0,0:+-:7:DEL:svim.DEL.952:NA:NA:chr1_61990324-chr1_61990490
chrZ	41526550	svim.DEL.14953	<DEL>	19	SUPP=1;SUPP_VEC=1000000000;SVLEN=-166;SVTYPE=DEL;SVMETHOD=SURVIVOR1.0.7;CHR2=chrZ;END=41526716;CIPOS=0,0;CIEND=0,0;STRANDS=+-	1/1:11:166:0,0:+-:19:DEL:svim.DEL.14953:NA:NA:chrZ_41526550-chrZ_41526716
chr1	141233704	svim.INS.102830	<INS>	8	SUPP=1;SUPP_VEC=1000000000;SVLEN=166;SVTYPE=INS;SVMETHOD=SURVIVOR1.0.7;CHR2=chr1;END=141233704;CIPOS=0,0;CIEND=0,0;STRANDS=+-	0/1:11:166:14,0:+-:8:INS:svim.INS.102830:NA:NA:chr1_141233704-chr1_141233704
chr1	9641458	svim.INS.7334	<INS>	7	SUPP=1;SUPP_VEC=1000000000;SVLEN=166;SVTYPE=INS;SVMETHOD=SURVIVOR1.0.7;CHR2=chr1;END=9641458;CIPOS=0,0;CIEND=0,0;STRANDS=+-	1/1:11:166:0,0:+-:7:INS:svim.INS.7334:NA:NA:chr1_9641458-chr1_9641458
chr10	9724775	svim.INS.550927	<INS>	6	SUPP=1;SUPP_VEC=1000000000;SVLEN=166;SVTYPE=INS;SVMETHOD=SURVIVOR1.0.7;CHR2=chr10;END=9724775;CIPOS=0,0;CIEND=0,0;STRANDS=+-	./.:11:166:35,0:+-:6:INS:svim.INS.550927:NA:NA:chr10_9724775-chr10_9724775
chr3	16029975	svim.INS.264875	<INS>	12	SUPP=1;SUPP_VEC=1000000000;SVLEN=166;SVTYPE=INS;SVMETHOD=SURVIVOR1.0.7;CHR2=chr3;END=16029975;CIPOS=0,0;CIEND=0,0;STRANDS=+-	./.:11:166:57,0:+-:12:INS:svim.INS.264875:NA:NA:chr3_16029975-chr3_16029975
chr30	1669797	svim.INS.704557	<INS>	16	SUPP=1;SUPP_VEC=1000000000;SVLEN=166;SVTYPE=INS;SVMETHOD=SURVIVOR1.0.7;CHR2=chr30;END=1669797;CIPOS=0,0;CIEND=0,0;STRANDS=+-	0/1:11:166:8,0:+-:16:INS:svim.INS.704557:NA:NA:chr30_1669797-chr30_1669797
chr4	50496834	svim.INS.371400	<INS>	6	SUPP=1;SUPP_VEC=1000000000;SVLEN=166;SVTYPE=INS;SVMETHOD=SURVIVOR1.0.7;CHR2=chr4;END=50496834;CIPOS=0,0;CIEND=0,0;STRANDS=+-	0/1:11:166:22,0:+-:6:INS:svim.INS.371400:NA:NA:chr4_50496834-chr4_50496834
chr9	865056	svim.INS.525402	<INS>	6	SUPP=1;SUPP_VEC=1000000000;SVLEN=166;SVTYPE=INS;SVMETHOD=SURVIVOR1.0.7;CHR2=chr9;END=865056;CIPOS=0,0;CIEND=0,0;STRANDS=+-	./.:11:166:55,0:+-:6:INS:svim.INS.525402:NA:NA:chr9_865056-chr9_865056
chrZ	63699996	svim.INS.754780	<INS>	13	SUPP=1;SUPP_VEC=1000000000;SVLEN=166;SVTYPE=INS;SVMETHOD=SURVIVOR1.0.7;CHR2=chrZ;END=63699996;CIPOS=0,0;CIEND=0,0;STRANDS=+-	1/1:11:166:1,0:+-:13:INS:svim.INS.754780:NA:NA:chrZ_63699996-chrZ_63699996
chr3	69	svim.DUP_TANDEM.2319	<DUP:TANDEM>	6	SUPP=1;SUPP_VEC=1000000000;SVLEN=16670;SVTYPE=DUP;SVMETHOD=SURVIVOR1.0.7;CHR2=chr3;END=16739;CIPOS=0,0;CIEND=0,0;STRANDS=-+	./.:11:16670:140,0:-+:6:DUP:svim.DUP_TANDEM.2319:NA:NA:chr3_69-chr3_16739
chr1	18949330	svim.DEL.510	<DEL>	15	SUPP=1;SUPP_VEC=1000000000;SVLEN=-167;SVTYPE=DEL;SVMETHOD=SURVIVOR1.0.7;CHR2=chr1;END=18949497;CIPOS=0,0;CIEND=0,0;STRANDS=+-	1/1:11:167:0,0:+-:15:DEL:svim.DEL.510:NA:NA:chr1_18949330-chr1_18949497
chr16	1863700	svim.DEL.10216	<DEL>	48	SUPP=1;SUPP_VEC=1000000000;SVLEN=-167;SVTYPE=DEL;SVMETHOD=SURVIVOR1.0.7;CHR2=chr16;END=1863867;CIPOS=0,0;CIEND=0,0;STRANDS=+-	./.:11:167:39,0:+-:48:DEL:svim.DEL.10216:NA:NA:chr16_1863700-chr16_1863867
chr7	10663100	svim.DEL.8292	<DEL>	19	SUPP=1;SUPP_VEC=1000000000;SVLEN=-167;SVTYPE=DEL;SVMETHOD=SURVIVOR1.0.7;CHR2=chr7;END=10663267;CIPOS=0,0;CIEND=0,0;STRANDS=+-	1/1:11:167:0,0:+-:19:DEL:svim.DEL.8292:NA:NA:chr7_10663100-chr7_10663267
chr25	1944469	svim.INS.689616	<INS>	13	SUPP=1;SUPP_VEC=1000000000;SVLEN=167;SVTYPE=INS;SVMETHOD=SURVIVOR1.0.7;CHR2=chr25;END=1944469;CIPOS=0,0;CIEND=0,0;STRANDS=+-	0/1:11:167:3,0:+-:13:INS:svim.INS.689616:NA:NA:chr25_1944469-chr25_1944469
chr8	26555341	svim.DEL.8781	<DEL>	7	SUPP=1;SUPP_VEC=1000000000;SVLEN=-168;SVTYPE=DEL;SVMETHOD=SURVIVOR1.0.7;CHR2=chr8;END=26555509;CIPOS=0,0;CIEND=0,0;STRANDS=+-	0/1:11:168:4,0:+-:7:DEL:svim.DEL.8781:NA:NA:chr8_26555341-chr8_26555509
chr1	132026734	svim.INS.95961	<INS>	7	SUPP=1;SUPP_VEC=1000000000;SVLEN=168;SVTYPE=INS;SVMETHOD=SURVIVOR1.0.7;CHR2=chr1;END=132026734;CIPOS=0,0;CIEND=0,0;STRANDS=+-	0/1:11:168:25,0:+-:7:INS:svim.INS.95961:NA:NA:chr1_132026734-chr1_132026734
chr1	8934787	svim.INS.6915	<INS>	8	SUPP=1;SUPP_VEC=1000000000;SVLEN=168;SVTYPE=INS;SVMETHOD=SURVIVOR1.0.7;CHR2=chr1;END=8934787;CIPOS=0,0;CIEND=0,0;STRANDS=+-	1/1:11:168:0,0:+-:8:INS:svim.INS.6915:NA:NA:chr1_8934787-chr1_8934787
chr2	108776800	svim.INS.222337	<INS>	8	SUPP=1;SUPP_VEC=1000000000;SVLEN=168;SVTYPE=INS;SVMETHOD=SURVIVOR1.0.7;CHR2=chr2;END=108776800;CIPOS=0,0;CIEND=0,0;STRANDS=+-	0/1:11:168:16,0:+-:8:INS:svim.INS.222337:NA:NA:chr2_108776800-chr2_108776800
chr2	22750050	svim.INS.159836	<INS>	7	SUPP=1;SUPP_VEC=1000000000;SVLEN=168;SVTYPE=INS;SVMETHOD=SURVIVOR1.0.7;CHR2=chr2;END=22750050;CIPOS=0,0;CIEND=0,0;STRANDS=+-	1/1:11:168:0,0:+-:7:INS:svim.INS.159836:NA:NA:chr2_22750050-chr2_22750050
chr2	25781666	svim.INS.162097	<INS>	6	SUPP=1;SUPP_VEC=1000000000;SVLEN=168;SVTYPE=INS;SVMETHOD=SURVIVOR1.0.7;CHR2=chr2;END=25781666;CIPOS=0,0;CIEND=0,0;STRANDS=+-	1/1:11:168:0,0:+-:6:INS:svim.INS.162097:NA:NA:chr2_25781666-chr2_25781666
chr2	57616729	svim.INS.184974	<INS>	6	SUPP=1;SUPP_VEC=1000000000;SVLEN=168;SVTYPE=INS;SVMETHOD=SURVIVOR1.0.7;CHR2=chr2;END=57616729;CIPOS=0,0;CIEND=0,0;STRANDS=+-	1/1:11:168:0,0:+-:6:INS:svim.INS.184974:NA:NA:chr2_57616729-chr2_57616729
chr21	1217679	svim.INS.669519	<INS>	6	SUPP=1;SUPP_VEC=1000000000;SVLEN=168;SVTYPE=INS;SVMETHOD=SURVIVOR1.0.7;CHR2=chr21;END=1217679;CIPOS=0,0;CIEND=0,0;STRANDS=+-	./.:11:168:71,0:+-:6:INS:svim.INS.669519:NA:NA:chr21_1217679-chr21_1217679
chr28	1982857	svim.INS.701604	<INS>	12	SUPP=1;SUPP_VEC=1000000000;SVLEN=168;SVTYPE=INS;SVMETHOD=SURVIVOR1.0.7;CHR2=chr28;END=1982857;CIPOS=0,0;CIEND=0,0;STRANDS=+-	0/1:11:168:5,0:+-:12:INS:svim.INS.701604:NA:NA:chr28_1982857-chr28_1982857
chr5	699522	svim.INS.401279	<INS>	8	SUPP=1;SUPP_VEC=1000000000;SVLEN=168;SVTYPE=INS;SVMETHOD=SURVIVOR1.0.7;CHR2=chr5;END=699522;CIPOS=0,0;CIEND=0,0;STRANDS=+-	./.:11:168:43,0:+-:8:INS:svim.INS.401279:NA:NA:chr5_699522-chr5_699522
chr9	14624305	svim.INS.536352	<INS>	8	SUPP=1;SUPP_VEC=1000000000;SVLEN=168;SVTYPE=INS;SVMETHOD=SURVIVOR1.0.7;CHR2=chr9;END=14624305;CIPOS=0,0;CIEND=0,0;STRANDS=+-	./.:11:168:62,0:+-:8:INS:svim.INS.536352:NA:NA:chr9_14624305-chr9_14624305
chr25	2788575	svim.DEL.11659	<DEL>	13	SUPP=1;SUPP_VEC=1000000000;SVLEN=-169;SVTYPE=DEL;SVMETHOD=SURVIVOR1.0.7;CHR2=chr25;END=2788744;CIPOS=0,0;CIEND=0,0;STRANDS=+-	0/1:11:169:13,0:+-:13:DEL:svim.DEL.11659:NA:NA:chr25_2788575-chr25_2788744
chr25	3386171	svim.DEL.11721	<DEL>	8	SUPP=1;SUPP_VEC=1000000000;SVLEN=-169;SVTYPE=DEL;SVMETHOD=SURVIVOR1.0.7;CHR2=chr25;END=3386340;CIPOS=0,0;CIEND=0,0;STRANDS=+-	1/1:11:169:1,0:+-:8:DEL:svim.DEL.11721:NA:NA:chr25_3386171-chr25_3386340
chr1	182777364	svim.INS.132007	<INS>	7	SUPP=1;SUPP_VEC=1000000000;SVLEN=169;SVTYPE=INS;SVMETHOD=SURVIVOR1.0.7;CHR2=chr1;END=182777364;CIPOS=0,0;CIEND=0,0;STRANDS=+-	0/1:11:169:2,0:+-:7:INS:svim.INS.132007:NA:NA:chr1_182777364-chr1_182777364
chr2	16974514	svim.INS.155675	<INS>	10	SUPP=1;SUPP_VEC=1000000000;SVLEN=169;SVTYPE=INS;SVMETHOD=SURVIVOR1.0.7;CHR2=chr2;END=16974514;CIPOS=0,0;CIEND=0,0;STRANDS=+-	1/1:11:169:0,0:+-:10:INS:svim.INS.155675:NA:NA:chr2_16974514-chr2_16974514
chr2	72977264	svim.INS.196647	<INS>	7	SUPP=1;SUPP_VEC=1000000000;SVLEN=169;SVTYPE=INS;SVMETHOD=SURVIVOR1.0.7;CHR2=chr2;END=72977264;CIPOS=0,0;CIEND=0,0;STRANDS=+-	1/1:11:169:0,0:+-:7:INS:svim.INS.196647:NA:NA:chr2_72977264-chr2_72977264
chr8	11972335	svim.INS.510961	<INS>	9	SUPP=1;SUPP_VEC=1000000000;SVLEN=169;SVTYPE=INS;SVMETHOD=SURVIVOR1.0.7;CHR2=chr8;END=11972335;CIPOS=0,0;CIEND=0,0;STRANDS=+-	./.:11:169:45,0:+-:9:INS:svim.INS.510961:NA:NA:chr8_11972335-chr8_11972335
chr8	14593738	svim.INS.512742	<INS>	6	SUPP=1;SUPP_VEC=1000000000;SVLEN=169;SVTYPE=INS;SVMETHOD=SURVIVOR1.0.7;CHR2=chr8;END=14593738;CIPOS=0,0;CIEND=0,0;STRANDS=+-	0/1:11:169:9,0:+-:6:INS:svim.INS.512742:NA:NA:chr8_14593738-chr8_14593738
chrZ	41833781	svim.INS.739988	<INS>	30	SUPP=1;SUPP_VEC=1000000000;SVLEN=169;SVTYPE=INS;SVMETHOD=SURVIVOR1.0.7;CHR2=chrZ;END=41833781;CIPOS=0,0;CIEND=0,0;STRANDS=+-	1/1:11:169:3,0:+-:30:INS:svim.INS.739988:NA:NA:chrZ_41833781-chrZ_41833781
chr1	190785137	svim.DEL.2652	<DEL>	17	SUPP=1;SUPP_VEC=1000000000;SVLEN=-1693;SVTYPE=DEL;SVMETHOD=SURVIVOR1.0.7;CHR2=chr1;END=190786830;CIPOS=0,0;CIEND=0,0;STRANDS=+-	1/1:11:1693:0,0:+-:17:DEL:svim.DEL.2652:NA:NA:chr1_190785137-chr1_190786830
chr1	105361801	svim.DEL.1541	<DEL>	32	SUPP=1;SUPP_VEC=1000000000;SVLEN=-170;SVTYPE=DEL;SVMETHOD=SURVIVOR1.0.7;CHR2=chr1;END=105361971;CIPOS=0,0;CIEND=0,0;STRANDS=+-	0/1:11:170:25,0:+-:32:DEL:svim.DEL.1541:NA:NA:chr1_105361801-chr1_105361971
chr2	116260432	svim.DEL.4179	<DEL>	39	SUPP=1;SUPP_VEC=1000000000;SVLEN=-170;SVTYPE=DEL;SVMETHOD=SURVIVOR1.0.7;CHR2=chr2;END=116260602;CIPOS=0,0;CIEND=0,0;STRANDS=+-	0/1:11:170:38,0:+-:39:DEL:svim.DEL.4179:NA:NA:chr2_116260432-chr2_116260602
chr1	1088850	svim.DUP_TANDEM.159	<DUP:TANDEM>	6	SUPP=1;SUPP_VEC=1000000000;SVLEN=170;SVTYPE=DUP;SVMETHOD=SURVIVOR1.0.7;CHR2=chr1;END=1089020;CIPOS=0,0;CIEND=0,0;STRANDS=-+	0/1:11:170:11,0:-+:6:DUP:svim.DUP_TANDEM.159:NA:NA:chr1_1088850-chr1_1089020
chr2	147314783	svim.INS.250559	<INS>	97	SUPP=1;SUPP_VEC=1000000000;SVLEN=170;SVTYPE=INS;SVMETHOD=SURVIVOR1.0.7;CHR2=chr2;END=147314783;CIPOS=0,0;CIEND=0,0;STRANDS=+-	1/1:11:170:19,0:+-:97:INS:svim.INS.250559:NA:NA:chr2_147314783-chr2_147314783
chr2	83672490	svim.INS.204290	<INS>	10	SUPP=1;SUPP_VEC=1000000000;SVLEN=170;SVTYPE=INS;SVMETHOD=SURVIVOR1.0.7;CHR2=chr2;END=83672490;CIPOS=0,0;CIEND=0,0;STRANDS=+-	./.:11:170:51,0:+-:10:INS:svim.INS.204290:NA:NA:chr2_83672490-chr2_83672490
chrZ	40051494	svim.INS.738763	<INS>	12	SUPP=1;SUPP_VEC=1000000000;SVLEN=170;SVTYPE=INS;SVMETHOD=SURVIVOR1.0.7;CHR2=chrZ;END=40051494;CIPOS=0,0;CIEND=0,0;STRANDS=+-	0/1:11:170:16,0:+-:12:INS:svim.INS.738763:NA:NA:chrZ_40051494-chrZ_40051494
chr1	1157708	svim.DEL.235	<DEL>	61	SUPP=1;SUPP_VEC=1000000000;SVLEN=-171;SVTYPE=DEL;SVMETHOD=SURVIVOR1.0.7;CHR2=chr1;END=1157879;CIPOS=0,0;CIEND=0,0;STRANDS=+-	0/1:11:171:32,0:+-:61:DEL:svim.DEL.235:NA:NA:chr1_1157708-chr1_1157879
chr1	135113960	svim.DEL.1886	<DEL>	23	SUPP=1;SUPP_VEC=1000000000;SVLEN=-171;SVTYPE=DEL;SVMETHOD=SURVIVOR1.0.7;CHR2=chr1;END=135114131;CIPOS=0,0;CIEND=0,0;STRANDS=+-	1/1:11:171:0,0:+-:23:DEL:svim.DEL.1886:NA:NA:chr1_135113960-chr1_135114131
chr14	15051897	svim.DEL.9945	<DEL>	23	SUPP=1;SUPP_VEC=1000000000;SVLEN=-171;SVTYPE=DEL;SVMETHOD=SURVIVOR1.0.7;CHR2=chr14;END=15052068;CIPOS=0,0;CIEND=0,0;STRANDS=+-	1/1:11:171:2,0:+-:23:DEL:svim.DEL.9945:NA:NA:chr14_15051897-chr14_15052068
chr2	129610457	svim.DEL.4352	<DEL>	16	SUPP=1;SUPP_VEC=1000000000;SVLEN=-171;SVTYPE=DEL;SVMETHOD=SURVIVOR1.0.7;CHR2=chr2;END=129610628;CIPOS=0,0;CIEND=0,0;STRANDS=+-	1/1:11:171:1,0:+-:16:DEL:svim.DEL.4352:NA:NA:chr2_129610457-chr2_129610628
chr32	412592	svim.DEL.13057	<DEL>	18	SUPP=1;SUPP_VEC=1000000000;SVLEN=-171;SVTYPE=DEL;SVMETHOD=SURVIVOR1.0.7;CHR2=chr32;END=412705;CIPOS=0,0;CIEND=0,0;STRANDS=+-	1/1:11:171:2,0:+-:18:DEL:svim.DEL.13057:NA:NA:chr32_412592-chr32_412705
chr1	161446537	svim.INS.116006	<INS>	6	SUPP=1;SUPP_VEC=1000000000;SVLEN=171;SVTYPE=INS;SVMETHOD=SURVIVOR1.0.7;CHR2=chr1;END=161446537;CIPOS=0,0;CIEND=0,0;STRANDS=+-	./.:11:171:55,0:+-:6:INS:svim.INS.116006:NA:NA:chr1_161446537-chr1_161446537
chr1	95325130	svim.INS.70144	<INS>	6	SUPP=1;SUPP_VEC=1000000000;SVLEN=171;SVTYPE=INS;SVMETHOD=SURVIVOR1.0.7;CHR2=chr1;END=95325130;CIPOS=0,0;CIEND=0,0;STRANDS=+-	./.:11:171:50,0:+-:6:INS:svim.INS.70144:NA:NA:chr1_95325130-chr1_95325130
chr12	5904741	svim.INS.579774	<INS>	8	SUPP=1;SUPP_VEC=1000000000;SVLEN=171;SVTYPE=INS;SVMETHOD=SURVIVOR1.0.7;CHR2=chr12;END=5904741;CIPOS=0,0;CIEND=0,0;STRANDS=+-	./.:11:171:27,0:+-:8:INS:svim.INS.579774:NA:NA:chr12_5904741-chr12_5904741
chr2	91212480	svim.INS.209786	<INS>	6	SUPP=1;SUPP_VEC=1000000000;SVLEN=171;SVTYPE=INS;SVMETHOD=SURVIVOR1.0.7;CHR2=chr2;END=91212480;CIPOS=0,0;CIEND=0,0;STRANDS=+-	0/1:11:171:23,0:+-:6:INS:svim.INS.209786:NA:NA:chr2_91212480-chr2_91212480
chr3	63311385	svim.INS.299989	<INS>	8	SUPP=1;SUPP_VEC=1000000000;SVLEN=171;SVTYPE=INS;SVMETHOD=SURVIVOR1.0.7;CHR2=chr3;END=63311385;CIPOS=0,0;CIEND=0,0;STRANDS=+-	0/1:11:171:11,0:+-:8:INS:svim.INS.299989:NA:NA:chr3_63311385-chr3_63311385
chr3	78153892	svim.INS.310772	<INS>	7	SUPP=1;SUPP_VEC=1000000000;SVLEN=171;SVTYPE=INS;SVMETHOD=SURVIVOR1.0.7;CHR2=chr3;END=78153892;CIPOS=0,0;CIEND=0,0;STRANDS=+-	0/1:11:171:19,0:+-:7:INS:svim.INS.310772:NA:NA:chr3_78153892-chr3_78153892
chr4	80427658	svim.INS.392311	<INS>	6	SUPP=1;SUPP_VEC=1000000000;SVLEN=171;SVTYPE=INS;SVMETHOD=SURVIVOR1.0.7;CHR2=chr4;END=80427658;CIPOS=0,0;CIEND=0,0;STRANDS=+-	./.:11:171:32,0:+-:6:INS:svim.INS.392311:NA:NA:chr4_80427658-chr4_80427658
chr2	73817595	svim.DEL.3706	<DEL>	7	SUPP=1;SUPP_VEC=1000000000;SVLEN=-1711;SVTYPE=DEL;SVMETHOD=SURVIVOR1.0.7;CHR2=chr2;END=73819306;CIPOS=0,0;CIEND=0,0;STRANDS=+-	1/1:11:1711:0,0:+-:7:DEL:svim.DEL.3706:NA:NA:chr2_73817595-chr2_73819306
chr21	5884268	svim.DEL.10932	<DEL>	6	SUPP=1;SUPP_VEC=1000000000;SVLEN=-17161;SVTYPE=DEL;SVMETHOD=SURVIVOR1.0.7;CHR2=chr21;END=5901429;CIPOS=0,0;CIEND=0,0;STRANDS=+-	0/1:11:17161:29,0:+-:6:DEL:svim.DEL.10932:NA:NA:chr21_5884268-chr21_5901429
chr3	46513136	svim.DEL.5458	<DEL>	9	SUPP=1;SUPP_VEC=1000000000;SVLEN=-172;SVTYPE=DEL;SVMETHOD=SURVIVOR1.0.7;CHR2=chr3;END=46513308;CIPOS=0,0;CIEND=0,0;STRANDS=+-	1/1:11:172:1,0:+-:9:DEL:svim.DEL.5458:NA:NA:chr3_46513136-chr3_46513308
chrZ	26970361	svim.DEL.14828	<DEL>	14	SUPP=1;SUPP_VEC=1000000000;SVLEN=-172;SVTYPE=DEL;SVMETHOD=SURVIVOR1.0.7;CHR2=chrZ;END=26970533;CIPOS=0,0;CIEND=0,0;STRANDS=+-	1/1:11:172:0,0:+-:14:DEL:svim.DEL.14828:NA:NA:chrZ_26970361-chrZ_26970533
chr1	160341049	svim.INS.115243	<INS>	6	SUPP=1;SUPP_VEC=1000000000;SVLEN=172;SVTYPE=INS;SVMETHOD=SURVIVOR1.0.7;CHR2=chr1;END=160341049;CIPOS=0,0;CIEND=0,0;STRANDS=+-	0/1:11:172:14,0:+-:6:INS:svim.INS.115243:NA:NA:chr1_160341049-chr1_160341049
chr1	49679836	svim.INS.35722	<INS>	7	SUPP=1;SUPP_VEC=1000000000;SVLEN=172;SVTYPE=INS;SVMETHOD=SURVIVOR1.0.7;CHR2=chr1;END=49679836;CIPOS=0,0;CIEND=0,0;STRANDS=+-	0/1:11:172:22,0:+-:7:INS:svim.INS.35722:NA:NA:chr1_49679836-chr1_49679836
chr11	17911744	svim.INS.573391	<INS>	10	SUPP=1;SUPP_VEC=1000000000;SVLEN=172;SVTYPE=INS;SVMETHOD=SURVIVOR1.0.7;CHR2=chr11;END=17911744;CIPOS=0,0;CIEND=0,0;STRANDS=+-	./.:11:172:97,0:+-:10:INS:svim.INS.573391:NA:NA:chr11_17911744-chr11_17911744
chr2	30586572	svim.INS.165407	<INS>	17	SUPP=1;SUPP_VEC=1000000000;SVLEN=172;SVTYPE=INS;SVMETHOD=SURVIVOR1.0.7;CHR2=chr2;END=30586572;CIPOS=0,0;CIEND=0,0;STRANDS=+-	1/1:11:172:0,0:+-:17:INS:svim.INS.165407:NA:NA:chr2_30586572-chr2_30586572
chr20	7028358	svim.INS.662575	<INS>	6	SUPP=1;SUPP_VEC=1000000000;SVLEN=172;SVTYPE=INS;SVMETHOD=SURVIVOR1.0.7;CHR2=chr20;END=7028358;CIPOS=0,0;CIEND=0,0;STRANDS=+-	./.:11:172:61,0:+-:6:INS:svim.INS.662575:NA:NA:chr20_7028358-chr20_7028358
chr21	5497944	svim.INS.673169	<INS>	6	SUPP=1;SUPP_VEC=1000000000;SVLEN=172;SVTYPE=INS;SVMETHOD=SURVIVOR1.0.7;CHR2=chr21;END=5497944;CIPOS=0,0;CIEND=0,0;STRANDS=+-	0/1:11:172:20,0:+-:6:INS:svim.INS.673169:NA:NA:chr21_5497944-chr21_5497944
chr33	6737698	svim.INS.707908	<INS>	7	SUPP=1;SUPP_VEC=1000000000;SVLEN=172;SVTYPE=INS;SVMETHOD=SURVIVOR1.0.7;CHR2=chr33;END=6737698;CIPOS=0,0;CIEND=0,0;STRANDS=+-	1/1:11:172:0,0:+-:7:INS:svim.INS.707908:NA:NA:chr33_6737698-chr33_6737698
chr31	2661001	svim.DUP_TANDEM.6912	<DUP:TANDEM>	6	SUPP=1;SUPP_VEC=1000000000;SVLEN=1729;SVTYPE=DUP;SVMETHOD=SURVIVOR1.0.7;CHR2=chr31;END=2662730;CIPOS=0,0;CIEND=0,0;STRANDS=-+	0/1:11:1729:16,0:-+:6:DUP:svim.DUP_TANDEM.6912:NA:NA:chr31_2661001-chr31_2662730
chr2	130696627	svim.DEL.4402	<DEL>	42	SUPP=1;SUPP_VEC=1000000000;SVLEN=-173;SVTYPE=DEL;SVMETHOD=SURVIVOR1.0.7;CHR2=chr2;END=130696800;CIPOS=0,0;CIEND=0,0;STRANDS=+-	0/1:11:173:20,0:+-:42:DEL:svim.DEL.4402:NA:NA:chr2_130696627-chr2_130696800
chr31	4645055	svim.DEL.12864	<DEL>	25	SUPP=1;SUPP_VEC=1000000000;SVLEN=-173;SVTYPE=DEL;SVMETHOD=SURVIVOR1.0.7;CHR2=chr31;END=4645228;CIPOS=0,0;CIEND=0,0;STRANDS=+-	1/1:11:173:4,0:+-:25:DEL:svim.DEL.12864:NA:NA:chr31_4645055-chr31_4645228
chr11	5431305	svim.INS.564078	<INS>	6	SUPP=1;SUPP_VEC=1000000000;SVLEN=173;SVTYPE=INS;SVMETHOD=SURVIVOR1.0.7;CHR2=chr11;END=5431305;CIPOS=0,0;CIEND=0,0;STRANDS=+-	0/1:11:173:15,0:+-:6:INS:svim.INS.564078:NA:NA:chr11_5431305-chr11_5431305
chr13	2029716	svim.INS.591957	<INS>	12	SUPP=1;SUPP_VEC=1000000000;SVLEN=173;SVTYPE=INS;SVMETHOD=SURVIVOR1.0.7;CHR2=chr13;END=2029716;CIPOS=0,0;CIEND=0,0;STRANDS=+-	0/1:11:173:12,0:+-:12:INS:svim.INS.591957:NA:NA:chr13_2029716-chr13_2029716
chr18	4382202	svim.INS.642457	<INS>	6	SUPP=1;SUPP_VEC=1000000000;SVLEN=173;SVTYPE=INS;SVMETHOD=SURVIVOR1.0.7;CHR2=chr18;END=4382202;CIPOS=0,0;CIEND=0,0;STRANDS=+-	./.:11:173:53,0:+-:6:INS:svim.INS.642457:NA:NA:chr18_4382202-chr18_4382202
chr3	108265818	svim.INS.332289	<INS>	7	SUPP=1;SUPP_VEC=1000000000;SVLEN=173;SVTYPE=INS;SVMETHOD=SURVIVOR1.0.7;CHR2=chr3;END=108265818;CIPOS=0,0;CIEND=0,0;STRANDS=+-	./.:11:173:136,0:+-:7:INS:svim.INS.332289:NA:NA:chr3_108265818-chr3_108265818
chr3	30340879	svim.INS.275733	<INS>	8	SUPP=1;SUPP_VEC=1000000000;SVLEN=173;SVTYPE=INS;SVMETHOD=SURVIVOR1.0.7;CHR2=chr3;END=30340879;CIPOS=0,0;CIEND=0,0;STRANDS=+-	1/1:11:173:0,0:+-:8:INS:svim.INS.275733:NA:NA:chr3_30340879-chr3_30340879
chrZ	33265253	svim.INS.734126	<INS>	6	SUPP=1;SUPP_VEC=1000000000;SVLEN=173;SVTYPE=INS;SVMETHOD=SURVIVOR1.0.7;CHR2=chrZ;END=33265253;CIPOS=0,0;CIEND=0,0;STRANDS=+-	1/1:11:173:0,0:+-:6:INS:svim.INS.734126:NA:NA:chrZ_33265253-chrZ_33265253
chr17	6840273	svim.DEL.10340	<DEL>	31	SUPP=1;SUPP_VEC=1000000000;SVLEN=-174;SVTYPE=DEL;SVMETHOD=SURVIVOR1.0.7;CHR2=chr17;END=6840447;CIPOS=0,0;CIEND=0,0;STRANDS=+-	1/1:11:174:2,0:+-:31:DEL:svim.DEL.10340:NA:NA:chr17_6840273-chr17_6840447
chr2	130994111	svim.DEL.4586	<DEL>	8	SUPP=1;SUPP_VEC=1000000000;SVLEN=-174;SVTYPE=DEL;SVMETHOD=SURVIVOR1.0.7;CHR2=chr2;END=130994285;CIPOS=0,0;CIEND=0,0;STRANDS=+-	0/1:11:174:11,0:+-:8:DEL:svim.DEL.4586:NA:NA:chr2_130994111-chr2_130994285
chr2	24524753	svim.DEL.3174	<DEL>	29	SUPP=1;SUPP_VEC=1000000000;SVLEN=-174;SVTYPE=DEL;SVMETHOD=SURVIVOR1.0.7;CHR2=chr2;END=24524927;CIPOS=0,0;CIEND=0,0;STRANDS=+-	1/1:11:174:0,0:+-:29:DEL:svim.DEL.3174:NA:NA:chr2_24524753-chr2_24524927
chr2	114974464	svim.INS.227145	<INS>	7	SUPP=1;SUPP_VEC=1000000000;SVLEN=174;SVTYPE=INS;SVMETHOD=SURVIVOR1.0.7;CHR2=chr2;END=114974464;CIPOS=0,0;CIEND=0,0;STRANDS=+-	0/1:11:174:37,0:+-:7:INS:svim.INS.227145:NA:NA:chr2_114974464-chr2_114974464
chr3	95715036	svim.INS.322962	<INS>	8	SUPP=1;SUPP_VEC=1000000000;SVLEN=174;SVTYPE=INS;SVMETHOD=SURVIVOR1.0.7;CHR2=chr3;END=95715036;CIPOS=0,0;CIEND=0,0;STRANDS=+-	./.:11:174:61,0:+-:8:INS:svim.INS.322962:NA:NA:chr3_95715036-chr3_95715036
chr6	10900627	svim.INS.453536	<INS>	9	SUPP=1;SUPP_VEC=1000000000;SVLEN=174;SVTYPE=INS;SVMETHOD=SURVIVOR1.0.7;CHR2=chr6;END=10900627;CIPOS=0,0;CIEND=0,0;STRANDS=+-	./.:11:174:135,0:+-:9:INS:svim.INS.453536:NA:NA:chr6_10900627-chr6_10900627
chrZ	13396554	svim.INS.720085	<INS>	15	SUPP=1;SUPP_VEC=1000000000;SVLEN=174;SVTYPE=INS;SVMETHOD=SURVIVOR1.0.7;CHR2=chrZ;END=13396554;CIPOS=0,0;CIEND=0,0;STRANDS=+-	1/1:11:174:0,0:+-:15:INS:svim.INS.720085:NA:NA:chrZ_13396554-chrZ_13396554
chr28	2253765	svim.DEL.12429	<DEL>	7	SUPP=1;SUPP_VEC=1000000000;SVLEN=-1744;SVTYPE=DEL;SVMETHOD=SURVIVOR1.0.7;CHR2=chr28;END=2255474;CIPOS=0,0;CIEND=0,0;STRANDS=+-	./.:11:1744:37,0:+-:7:DEL:svim.DEL.12429:NA:NA:chr28_2253765-chr28_2255474
chr20	3861993	svim.INS.660033	<INS>	6	SUPP=1;SUPP_VEC=1000000000;SVLEN=1744;SVTYPE=INS;SVMETHOD=SURVIVOR1.0.7;CHR2=chr20;END=3861993;CIPOS=0,0;CIEND=0,0;STRANDS=+-	./.:11:1744:46,0:+-:6:INS:svim.INS.660033:NA:NA:chr20_3861993-chr20_3861993
chr2	49989677	svim.DEL.3429	<DEL>	13	SUPP=1;SUPP_VEC=1000000000;SVLEN=-1748;SVTYPE=DEL;SVMETHOD=SURVIVOR1.0.7;CHR2=chr2;END=49991425;CIPOS=0,0;CIEND=0,0;STRANDS=+-	1/1:11:1748:0,0:+-:13:DEL:svim.DEL.3429:NA:NA:chr2_49989677-chr2_49991425
chr23	1446062	svim.DEL.11221	<DEL>	24	SUPP=1;SUPP_VEC=1000000000;SVLEN=-175;SVTYPE=DEL;SVMETHOD=SURVIVOR1.0.7;CHR2=chr23;END=1446237;CIPOS=0,0;CIEND=0,0;STRANDS=+-	0/1:11:175:6,0:+-:24:DEL:svim.DEL.11221:NA:NA:chr23_1446062-chr23_1446237
chr4	50516704	svim.DEL.6625	<DEL>	9	SUPP=1;SUPP_VEC=1000000000;SVLEN=-175;SVTYPE=DEL;SVMETHOD=SURVIVOR1.0.7;CHR2=chr4;END=50516879;CIPOS=0,0;CIEND=0,0;STRANDS=+-	./.:11:175:20,0:+-:9:DEL:svim.DEL.6625:NA:NA:chr4_50516704-chr4_50516879
chr5	39796701	svim.DEL.7630	<DEL>	6	SUPP=1;SUPP_VEC=1000000000;SVLEN=-175;SVTYPE=DEL;SVMETHOD=SURVIVOR1.0.7;CHR2=chr5;END=39796876;CIPOS=0,0;CIEND=0,0;STRANDS=+-	1/1:11:175:1,0:+-:6:DEL:svim.DEL.7630:NA:NA:chr5_39796701-chr5_39796876
chr6	27844543	svim.DEL.8121	<DEL>	51	SUPP=1;SUPP_VEC=1000000000;SVLEN=-175;SVTYPE=DEL;SVMETHOD=SURVIVOR1.0.7;CHR2=chr6;END=27844718;CIPOS=0,0;CIEND=0,0;STRANDS=+-	1/1:11:175:1,0:+-:51:DEL:svim.DEL.8121:NA:NA:chr6_27844543-chr6_27844718
chr2	67189591	svim.INS.192744	<INS>	6	SUPP=1;SUPP_VEC=1000000000;SVLEN=175;SVTYPE=INS;SVMETHOD=SURVIVOR1.0.7;CHR2=chr2;END=67189591;CIPOS=0,0;CIEND=0,0;STRANDS=+-	1/1:11:175:0,0:+-:6:INS:svim.INS.192744:NA:NA:chr2_67189591-chr2_67189591
chr3	98403681	svim.INS.324783	<INS>	19	SUPP=1;SUPP_VEC=1000000000;SVLEN=175;SVTYPE=INS;SVMETHOD=SURVIVOR1.0.7;CHR2=chr3;END=98403681;CIPOS=0,0;CIEND=0,0;STRANDS=+-	1/1:11:175:1,0:+-:19:INS:svim.INS.324783:NA:NA:chr3_98403681-chr3_98403681
chr1	164426391	svim.INS.117653	<INS>	18	SUPP=1;SUPP_VEC=1000000000;SVLEN=176;SVTYPE=INS;SVMETHOD=SURVIVOR1.0.7;CHR2=chr1;END=164426391;CIPOS=0,0;CIEND=0,0;STRANDS=+-	1/1:11:176:2,0:+-:18:INS:svim.INS.117653:NA:NA:chr1_164426391-chr1_164426391
chr14	7324155	svim.INS.611580	<INS>	8	SUPP=1;SUPP_VEC=1000000000;SVLEN=176;SVTYPE=INS;SVMETHOD=SURVIVOR1.0.7;CHR2=chr14;END=7324155;CIPOS=0,0;CIEND=0,0;STRANDS=+-	./.:11:176:20,0:+-:8:INS:svim.INS.611580:NA:NA:chr14_7324155-chr14_7324155
chr26	1208517	svim.INS.691936	<INS>	20	SUPP=1;SUPP_VEC=1000000000;SVLEN=176;SVTYPE=INS;SVMETHOD=SURVIVOR1.0.7;CHR2=chr26;END=1208517;CIPOS=0,0;CIEND=0,0;STRANDS=+-	0/1:11:176:20,0:+-:20:INS:svim.INS.691936:NA:NA:chr26_1208517-chr26_1208517
chrZ	29447667	svim.INS.731593	<INS>	6	SUPP=1;SUPP_VEC=1000000000;SVLEN=176;SVTYPE=INS;SVMETHOD=SURVIVOR1.0.7;CHR2=chrZ;END=29447667;CIPOS=0,0;CIEND=0,0;STRANDS=+-	1/1:11:176:0,0:+-:6:INS:svim.INS.731593:NA:NA:chrZ_29447667-chrZ_29447667
chrZ	33090324	svim.INS.733995	<INS>	6	SUPP=1;SUPP_VEC=1000000000;SVLEN=176;SVTYPE=INS;SVMETHOD=SURVIVOR1.0.7;CHR2=chrZ;END=33090324;CIPOS=0,0;CIEND=0,0;STRANDS=+-	1/1:11:176:0,0:+-:6:INS:svim.INS.733995:NA:NA:chrZ_33090324-chrZ_33090324
chrZ	59014132	svim.INS.751915	<INS>	12	SUPP=1;SUPP_VEC=1000000000;SVLEN=176;SVTYPE=INS;SVMETHOD=SURVIVOR1.0.7;CHR2=chrZ;END=59014132;CIPOS=0,0;CIEND=0,0;STRANDS=+-	./.:11:176:45,0:+-:12:INS:svim.INS.751915:NA:NA:chrZ_59014132-chrZ_59014132
chrZ	62813148	svim.INS.754212	<INS>	9	SUPP=1;SUPP_VEC=1000000000;SVLEN=176;SVTYPE=INS;SVMETHOD=SURVIVOR1.0.7;CHR2=chrZ;END=62813148;CIPOS=0,0;CIEND=0,0;STRANDS=+-	0/1:11:176:28,0:+-:9:INS:svim.INS.754212:NA:NA:chrZ_62813148-chrZ_62813148
chr1	114494844	svim.INS.83734	<INS>	6	SUPP=1;SUPP_VEC=1000000000;SVLEN=177;SVTYPE=INS;SVMETHOD=SURVIVOR1.0.7;CHR2=chr1;END=114494844;CIPOS=0,0;CIEND=0,0;STRANDS=+-	./.:11:177:62,0:+-:6:INS:svim.INS.83734:NA:NA:chr1_114494844-chr1_114494844
chr10	16806421	svim.INS.556407	<INS>	7	SUPP=1;SUPP_VEC=1000000000;SVLEN=177;SVTYPE=INS;SVMETHOD=SURVIVOR1.0.7;CHR2=chr10;END=16806421;CIPOS=0,0;CIEND=0,0;STRANDS=+-	./.:11:177:72,0:+-:7:INS:svim.INS.556407:NA:NA:chr10_16806421-chr10_16806421
chr2	10034874	svim.INS.150670	<INS>	12	SUPP=1;SUPP_VEC=1000000000;SVLEN=177;SVTYPE=INS;SVMETHOD=SURVIVOR1.0.7;CHR2=chr2;END=10034874;CIPOS=0,0;CIEND=0,0;STRANDS=+-	0/1:11:177:38,0:+-:12:INS:svim.INS.150670:NA:NA:chr2_10034874-chr2_10034874
chr2	88744000	svim.INS.207882	<INS>	7	SUPP=1;SUPP_VEC=1000000000;SVLEN=177;SVTYPE=INS;SVMETHOD=SURVIVOR1.0.7;CHR2=chr2;END=88744000;CIPOS=0,0;CIEND=0,0;STRANDS=+-	./.:11:177:62,0:+-:7:INS:svim.INS.207882:NA:NA:chr2_88744000-chr2_88744000
chr6	17096753	svim.INS.457865	<INS>	9	SUPP=1;SUPP_VEC=1000000000;SVLEN=177;SVTYPE=INS;SVMETHOD=SURVIVOR1.0.7;CHR2=chr6;END=17096753;CIPOS=0,0;CIEND=0,0;STRANDS=+-	./.:11:177:87,0:+-:9:INS:svim.INS.457865:NA:NA:chr6_17096753-chr6_17096753
chr2	119891488	svim.DEL.4222	<DEL>	6	SUPP=1;SUPP_VEC=1000000000;SVLEN=-17798;SVTYPE=DEL;SVMETHOD=SURVIVOR1.0.7;CHR2=chr2;END=119909286;CIPOS=0,0;CIEND=0,0;STRANDS=+-	./.:11:17798:41,0:+-:6:DEL:svim.DEL.4222:NA:NA:chr2_119891488-chr2_119909286
chr7	25913506	svim.DEL.8420	<DEL>	13	SUPP=1;SUPP_VEC=1000000000;SVLEN=-178;SVTYPE=DEL;SVMETHOD=SURVIVOR1.0.7;CHR2=chr7;END=25913684;CIPOS=0,0;CIEND=0,0;STRANDS=+-	0/1:11:178:4,0:+-:13:DEL:svim.DEL.8420:NA:NA:chr7_25913506-chr7_25913684
chr7	30831093	svim.DEL.8470	<DEL>	14	SUPP=1;SUPP_VEC=1000000000;SVLEN=-178;SVTYPE=DEL;SVMETHOD=SURVIVOR1.0.7;CHR2=chr7;END=30831271;CIPOS=0,0;CIEND=0,0;STRANDS=+-	1/1:11:178:0,0:+-:14:DEL:svim.DEL.8470:NA:NA:chr7_30831093-chr7_30831271
chr8	18302551	svim.DEL.8715	<DEL>	26	SUPP=1;SUPP_VEC=1000000000;SVLEN=-178;SVTYPE=DEL;SVMETHOD=SURVIVOR1.0.7;CHR2=chr8;END=18302729;CIPOS=0,0;CIEND=0,0;STRANDS=+-	1/1:11:178:0,0:+-:26:DEL:svim.DEL.8715:NA:NA:chr8_18302551-chr8_18302729
chr31	2780896	svim.DUP_TANDEM.6934	<DUP:TANDEM>	23	SUPP=1;SUPP_VEC=1000000000;SVLEN=178;SVTYPE=DUP;SVMETHOD=SURVIVOR1.0.7;CHR2=chr31;END=2781074;CIPOS=0,0;CIEND=0,0;STRANDS=-+	0/1:11:178:7,0:-+:23:DUP:svim.DUP_TANDEM.6934:NA:NA:chr31_2780896-chr31_2781074
chr19	3306920	svim.INS.650786	<INS>	9	SUPP=1;SUPP_VEC=1000000000;SVLEN=178;SVTYPE=INS;SVMETHOD=SURVIVOR1.0.7;CHR2=chr19;END=3306920;CIPOS=0,0;CIEND=0,0;STRANDS=+-	./.:11:178:68,0:+-:9:INS:svim.INS.650786:NA:NA:chr19_3306920-chr19_3306920
chr23	3895068	svim.INS.681348	<INS>	11	SUPP=1;SUPP_VEC=1000000000;SVLEN=178;SVTYPE=INS;SVMETHOD=SURVIVOR1.0.7;CHR2=chr23;END=3895068;CIPOS=0,0;CIEND=0,0;STRANDS=+-	./.:11:178:37,0:+-:11:INS:svim.INS.681348:NA:NA:chr23_3895068-chr23_3895068
chr5	29543894	svim.INS.422655	<INS>	6	SUPP=1;SUPP_VEC=1000000000;SVLEN=178;SVTYPE=INS;SVMETHOD=SURVIVOR1.0.7;CHR2=chr5;END=29543894;CIPOS=0,0;CIEND=0,0;STRANDS=+-	0/1:11:178:21,0:+-:6:INS:svim.INS.422655:NA:NA:chr5_29543894-chr5_29543894
chr1	22474	svim.DEL.7	<DEL>	23	SUPP=1;SUPP_VEC=1000000000;SVLEN=-1785;SVTYPE=DEL;SVMETHOD=SURVIVOR1.0.7;CHR2=chr1;END=24259;CIPOS=0,0;CIEND=0,0;STRANDS=+-	./.:11:1785:162,0:+-:23:DEL:svim.DEL.7:NA:NA:chr1_22474-chr1_24259
chr1	48020991	svim.INS.34416	<INS>	7	SUPP=1;SUPP_VEC=1000000000;SVLEN=179;SVTYPE=INS;SVMETHOD=SURVIVOR1.0.7;CHR2=chr1;END=48020991;CIPOS=0,0;CIEND=0,0;STRANDS=+-	./.:11:179:46,0:+-:7:INS:svim.INS.34416:NA:NA:chr1_48020991-chr1_48020991
chr19	3122234	svim.INS.650594	<INS>	8	SUPP=1;SUPP_VEC=1000000000;SVLEN=179;SVTYPE=INS;SVMETHOD=SURVIVOR1.0.7;CHR2=chr19;END=3122234;CIPOS=0,0;CIEND=0,0;STRANDS=+-	./.:11:179:50,0:+-:8:INS:svim.INS.650594:NA:NA:chr19_3122234-chr19_3122234
chr2	78714926	svim.INS.200722	<INS>	9	SUPP=1;SUPP_VEC=1000000000;SVLEN=179;SVTYPE=INS;SVMETHOD=SURVIVOR1.0.7;CHR2=chr2;END=78714926;CIPOS=0,0;CIEND=0,0;STRANDS=+-	./.:11:179:126,0:+-:9:INS:svim.INS.200722:NA:NA:chr2_78714926-chr2_78714926
chr2	44683752	svim.DEL.3357	<DEL>	8	SUPP=1;SUPP_VEC=1000000000;SVLEN=-1799;SVTYPE=DEL;SVMETHOD=SURVIVOR1.0.7;CHR2=chr2;END=44685551;CIPOS=0,0;CIEND=0,0;STRANDS=+-	1/1:11:1799:0,0:+-:8:DEL:svim.DEL.3357:NA:NA:chr2_44683752-chr2_44685551
chr3	6310729	svim.DUP_TANDEM.2365	<DUP:TANDEM>	7	SUPP=1;SUPP_VEC=1000000000;SVLEN=1799;SVTYPE=DUP;SVMETHOD=SURVIVOR1.0.7;CHR2=chr3;END=6312528;CIPOS=0,0;CIEND=0,0;STRANDS=-+	./.:11:1799:20,0:-+:7:DUP:svim.DUP_TANDEM.2365:NA:NA:chr3_6310729-chr3_6312528
chr2	13322890	svim.INS.152893	<INS>	6	SUPP=1;SUPP_VEC=1000000000;SVLEN=180;SVTYPE=INS;SVMETHOD=SURVIVOR1.0.7;CHR2=chr2;END=13322890;CIPOS=0,0;CIEND=0,0;STRANDS=+-	./.:11:180:23,0:+-:6:INS:svim.INS.152893:NA:NA:chr2_13322890-chr2_13322890
chr4	35176753	svim.INS.359724	<INS>	6	SUPP=1;SUPP_VEC=1000000000;SVLEN=180;SVTYPE=INS;SVMETHOD=SURVIVOR1.0.7;CHR2=chr4;END=35176753;CIPOS=0,0;CIEND=0,0;STRANDS=+-	./.:11:180:97,0:+-:6:INS:svim.INS.359724:NA:NA:chr4_35176753-chr4_35176753
chr4	3975610	svim.INS.337849	<INS>	8	SUPP=1;SUPP_VEC=1000000000;SVLEN=180;SVTYPE=INS;SVMETHOD=SURVIVOR1.0.7;CHR2=chr4;END=3975610;CIPOS=0,0;CIEND=0,0;STRANDS=+-	./.:11:180:50,0:+-:8:INS:svim.INS.337849:NA:NA:chr4_3975610-chr4_3975610
chr5	35828487	svim.INS.426817	<INS>	8	SUPP=1;SUPP_VEC=1000000000;SVLEN=180;SVTYPE=INS;SVMETHOD=SURVIVOR1.0.7;CHR2=chr5;END=35828487;CIPOS=0,0;CIEND=0,0;STRANDS=+-	./.:11:180:53,0:+-:8:INS:svim.INS.426817:NA:NA:chr5_35828487-chr5_35828487
chr1	947130	svim.DEL.183	<DEL>	12	SUPP=1;SUPP_VEC=1000000000;SVLEN=-181;SVTYPE=DEL;SVMETHOD=SURVIVOR1.0.7;CHR2=chr1;END=947311;CIPOS=0,0;CIEND=0,0;STRANDS=+-	1/1:11:181:14,0:+-:12:DEL:svim.DEL.183:NA:NA:chr1_947130-chr1_947311
chr5	58195248	svim.DUP_TANDEM.3617	<DUP:TANDEM>	13	SUPP=1;SUPP_VEC=1000000000;SVLEN=181;SVTYPE=DUP;SVMETHOD=SURVIVOR1.0.7;CHR2=chr5;END=58195429;CIPOS=0,0;CIEND=0,0;STRANDS=-+	0/1:11:181:12,0:-+:13:DUP:svim.DUP_TANDEM.3617:NA:NA:chr5_58195248-chr5_58195429
chr1	145781515	svim.INS.105745	<INS>	7	SUPP=1;SUPP_VEC=1000000000;SVLEN=181;SVTYPE=INS;SVMETHOD=SURVIVOR1.0.7;CHR2=chr1;END=145781515;CIPOS=0,0;CIEND=0,0;STRANDS=+-	./.:11:181:60,0:+-:7:INS:svim.INS.105745:NA:NA:chr1_145781515-chr1_145781515
chr12	18212930	svim.INS.589414	<INS>	7	SUPP=1;SUPP_VEC=1000000000;SVLEN=181;SVTYPE=INS;SVMETHOD=SURVIVOR1.0.7;CHR2=chr12;END=18212930;CIPOS=0,0;CIEND=0,0;STRANDS=+-	0/1:11:181:23,0:+-:7:INS:svim.INS.589414:NA:NA:chr12_18212930-chr12_18212930
chr12	5259784	svim.INS.579291	<INS>	9	SUPP=1;SUPP_VEC=1000000000;SVLEN=181;SVTYPE=INS;SVMETHOD=SURVIVOR1.0.7;CHR2=chr12;END=5259784;CIPOS=0,0;CIEND=0,0;STRANDS=+-	./.:11:181:59,0:+-:9:INS:svim.INS.579291:NA:NA:chr12_5259784-chr12_5259784
chr15	1305131	svim.INS.619632	<INS>	6	SUPP=1;SUPP_VEC=1000000000;SVLEN=181;SVTYPE=INS;SVMETHOD=SURVIVOR1.0.7;CHR2=chr15;END=1305131;CIPOS=0,0;CIEND=0,0;STRANDS=+-	./.:11:181:64,0:+-:6:INS:svim.INS.619632:NA:NA:chr15_1305131-chr15_1305131
chr3	58248913	svim.INS.296521	<INS>	7	SUPP=1;SUPP_VEC=1000000000;SVLEN=181;SVTYPE=INS;SVMETHOD=SURVIVOR1.0.7;CHR2=chr3;END=58248913;CIPOS=0,0;CIEND=0,0;STRANDS=+-	./.:11:181:101,0:+-:7:INS:svim.INS.296521:NA:NA:chr3_58248913-chr3_58248913
chr3	94436504	svim.INS.322066	<INS>	8	SUPP=1;SUPP_VEC=1000000000;SVLEN=181;SVTYPE=INS;SVMETHOD=SURVIVOR1.0.7;CHR2=chr3;END=94436504;CIPOS=0,0;CIEND=0,0;STRANDS=+-	./.:11:181:33,0:+-:8:INS:svim.INS.322066:NA:NA:chr3_94436504-chr3_94436504
chr4	26733585	svim.INS.353614	<INS>	9	SUPP=1;SUPP_VEC=1000000000;SVLEN=181;SVTYPE=INS;SVMETHOD=SURVIVOR1.0.7;CHR2=chr4;END=26733585;CIPOS=0,0;CIEND=0,0;STRANDS=+-	1/1:11:181:0,0:+-:9:INS:svim.INS.353614:NA:NA:chr4_26733585-chr4_26733585
chr1	164502765	svim.DEL.2293	<DEL>	7	SUPP=1;SUPP_VEC=1000000000;SVLEN=-18125;SVTYPE=DEL;SVMETHOD=SURVIVOR1.0.7;CHR2=chr1;END=164520890;CIPOS=0,0;CIEND=0,0;STRANDS=+-	./.:11:18125:61,0:+-:7:DEL:svim.DEL.2293:NA:NA:chr1_164502765-chr1_164520890
chr1	190454194	svim.INS.137418	<INS>	33	SUPP=1;SUPP_VEC=1000000000;SVLEN=182;SVTYPE=INS;SVMETHOD=SURVIVOR1.0.7;CHR2=chr1;END=190454194;CIPOS=0,0;CIEND=0,0;STRANDS=+-	1/1:11:182:2,0:+-:33:INS:svim.INS.137418:NA:NA:chr1_190454194-chr1_190454194
chr1	28467115	svim.INS.20548	<INS>	7	SUPP=1;SUPP_VEC=1000000000;SVLEN=182;SVTYPE=INS;SVMETHOD=SURVIVOR1.0.7;CHR2=chr1;END=28467115;CIPOS=0,0;CIEND=0,0;STRANDS=+-	1/1:11:182:0,0:+-:7:INS:svim.INS.20548:NA:NA:chr1_28467115-chr1_28467115
chr1	82651118	svim.INS.60975	<INS>	7	SUPP=1;SUPP_VEC=1000000000;SVLEN=182;SVTYPE=INS;SVMETHOD=SURVIVOR1.0.7;CHR2=chr1;END=82651118;CIPOS=0,0;CIEND=0,0;STRANDS=+-	./.:11:182:89,0:+-:7:INS:svim.INS.60975:NA:NA:chr1_82651118-chr1_82651118
chr10	4601150	svim.INS.546936	<INS>	7	SUPP=1;SUPP_VEC=1000000000;SVLEN=182;SVTYPE=INS;SVMETHOD=SURVIVOR1.0.7;CHR2=chr10;END=4601150;CIPOS=0,0;CIEND=0,0;STRANDS=+-	./.:11:182:63,0:+-:7:INS:svim.INS.546936:NA:NA:chr10_4601150-chr10_4601150
chr3	1128606	svim.INS.253223	<INS>	7	SUPP=1;SUPP_VEC=1000000000;SVLEN=182;SVTYPE=INS;SVMETHOD=SURVIVOR1.0.7;CHR2=chr3;END=1128606;CIPOS=0,0;CIEND=0,0;STRANDS=+-	./.:11:182:48,0:+-:7:INS:svim.INS.253223:NA:NA:chr3_1128606-chr3_1128606
chr6	27449229	svim.INS.466168	<INS>	8	SUPP=1;SUPP_VEC=1000000000;SVLEN=182;SVTYPE=INS;SVMETHOD=SURVIVOR1.0.7;CHR2=chr6;END=27449229;CIPOS=0,0;CIEND=0,0;STRANDS=+-	./.:11:182:47,0:+-:8:INS:svim.INS.466168:NA:NA:chr6_27449229-chr6_27449229
chr9	14550247	svim.INS.536292	<INS>	23	SUPP=1;SUPP_VEC=1000000000;SVLEN=182;SVTYPE=INS;SVMETHOD=SURVIVOR1.0.7;CHR2=chr9;END=14550247;CIPOS=0,0;CIEND=0,0;STRANDS=+-	0/1:11:182:41,0:+-:23:INS:svim.INS.536292:NA:NA:chr9_14550247-chr9_14550247
chr2	12953590	svim.DUP_TANDEM.1292	<DUP:TANDEM>	12	SUPP=1;SUPP_VEC=1000000000;SVLEN=1825;SVTYPE=DUP;SVMETHOD=SURVIVOR1.0.7;CHR2=chr2;END=12955415;CIPOS=0,0;CIEND=0,0;STRANDS=-+	0/1:11:1825:21,0:-+:12:DUP:svim.DUP_TANDEM.1292:NA:NA:chr2_12953590-chr2_12955415
chr1	107299974	svim.DEL.1563	<DEL>	43	SUPP=1;SUPP_VEC=1000000000;SVLEN=-183;SVTYPE=DEL;SVMETHOD=SURVIVOR1.0.7;CHR2=chr1;END=107300157;CIPOS=0,0;CIEND=0,0;STRANDS=+-	1/1:11:183:0,0:+-:43:DEL:svim.DEL.1563:NA:NA:chr1_107299974-chr1_107300157
chr3	78785842	svim.DEL.5792	<DEL>	32	SUPP=1;SUPP_VEC=1000000000;SVLEN=-183;SVTYPE=DEL;SVMETHOD=SURVIVOR1.0.7;CHR2=chr3;END=78786025;CIPOS=0,0;CIEND=0,0;STRANDS=+-	1/1:11:183:0,0:+-:32:DEL:svim.DEL.5792:NA:NA:chr3_78785842-chr3_78786025
chr4	89647686	svim.DEL.7119	<DEL>	17	SUPP=1;SUPP_VEC=1000000000;SVLEN=-183;SVTYPE=DEL;SVMETHOD=SURVIVOR1.0.7;CHR2=chr4;END=89647869;CIPOS=0,0;CIEND=0,0;STRANDS=+-	0/1:11:183:24,0:+-:17:DEL:svim.DEL.7119:NA:NA:chr4_89647686-chr4_89647869
chr1	132055383	svim.INS.95987	<INS>	6	SUPP=1;SUPP_VEC=1000000000;SVLEN=183;SVTYPE=INS;SVMETHOD=SURVIVOR1.0.7;CHR2=chr1;END=132055383;CIPOS=0,0;CIEND=0,0;STRANDS=+-	./.:11:183:35,0:+-:6:INS:svim.INS.95987:NA:NA:chr1_132055383-chr1_132055383
chr1	55874108	svim.INS.40946	<INS>	7	SUPP=1;SUPP_VEC=1000000000;SVLEN=183;SVTYPE=INS;SVMETHOD=SURVIVOR1.0.7;CHR2=chr1;END=55874108;CIPOS=0,0;CIEND=0,0;STRANDS=+-	./.:11:183:37,0:+-:7:INS:svim.INS.40946:NA:NA:chr1_55874108-chr1_55874108
chr12	1646352	svim.INS.576306	<INS>	7	SUPP=1;SUPP_VEC=1000000000;SVLEN=183;SVTYPE=INS;SVMETHOD=SURVIVOR1.0.7;CHR2=chr12;END=1646352;CIPOS=0,0;CIEND=0,0;STRANDS=+-	0/1:11:183:16,0:+-:7:INS:svim.INS.576306:NA:NA:chr12_1646352-chr12_1646352
chr2	27798759	svim.INS.163489	<INS>	9	SUPP=1;SUPP_VEC=1000000000;SVLEN=183;SVTYPE=INS;SVMETHOD=SURVIVOR1.0.7;CHR2=chr2;END=27798759;CIPOS=0,0;CIEND=0,0;STRANDS=+-	1/1:11:183:0,0:+-:9:INS:svim.INS.163489:NA:NA:chr2_27798759-chr2_27798759
chr2	44253927	svim.INS.175523	<INS>	6	SUPP=1;SUPP_VEC=1000000000;SVLEN=183;SVTYPE=INS;SVMETHOD=SURVIVOR1.0.7;CHR2=chr2;END=44253927;CIPOS=0,0;CIEND=0,0;STRANDS=+-	1/1:11:183:0,0:+-:6:INS:svim.INS.175523:NA:NA:chr2_44253927-chr2_44253927
chr23	5686150	svim.INS.683027	<INS>	5	SUPP=1;SUPP_VEC=1000000000;SVLEN=183;SVTYPE=INS;SVMETHOD=SURVIVOR1.0.7;CHR2=chr23;END=5686150;CIPOS=0,0;CIEND=0,0;STRANDS=+-	./.:11:183:40,0:+-:5:INS:svim.INS.683027:NA:NA:chr23_5686150-chr23_5686150
chr3	88055183	svim.INS.317748	<INS>	11	SUPP=1;SUPP_VEC=1000000000;SVLEN=183;SVTYPE=INS;SVMETHOD=SURVIVOR1.0.7;CHR2=chr3;END=88055183;CIPOS=0,0;CIEND=0,0;STRANDS=+-	0/1:11:183:39,0:+-:11:INS:svim.INS.317748:NA:NA:chr3_88055183-chr3_88055183
chr5	42407798	svim.INS.431600	<INS>	20	SUPP=1;SUPP_VEC=1000000000;SVLEN=183;SVTYPE=INS;SVMETHOD=SURVIVOR1.0.7;CHR2=chr5;END=42407798;CIPOS=0,0;CIEND=0,0;STRANDS=+-	./.:11:183:96,0:+-:20:INS:svim.INS.431600:NA:NA:chr5_42407798-chr5_42407798
chrZ	72343861	svim.INS.761020	<INS>	6	SUPP=1;SUPP_VEC=1000000000;SVLEN=183;SVTYPE=INS;SVMETHOD=SURVIVOR1.0.7;CHR2=chrZ;END=72343861;CIPOS=0,0;CIEND=0,0;STRANDS=+-	0/1:11:183:32,0:+-:6:INS:svim.INS.761020:NA:NA:chrZ_72343861-chrZ_72343861
chr4	48210602	svim.INS.369559	<INS>	5	SUPP=1;SUPP_VEC=1000000000;SVLEN=184;SVTYPE=INS;SVMETHOD=SURVIVOR1.0.7;CHR2=chr4;END=48210602;CIPOS=0,0;CIEND=0,0;STRANDS=+-	0/1:11:184:23,0:+-:5:INS:svim.INS.369559:NA:NA:chr4_48210602-chr4_48210602
chr11	8494572	svim.INS.566283	<INS>	6	SUPP=1;SUPP_VEC=1000000000;SVLEN=185;SVTYPE=INS;SVMETHOD=SURVIVOR1.0.7;CHR2=chr11;END=8494572;CIPOS=0,0;CIEND=0,0;STRANDS=+-	0/1:11:185:27,0:+-:6:INS:svim.INS.566283:NA:NA:chr11_8494572-chr11_8494572
chr2	28300510	svim.INS.163747	<INS>	7	SUPP=1;SUPP_VEC=1000000000;SVLEN=185;SVTYPE=INS;SVMETHOD=SURVIVOR1.0.7;CHR2=chr2;END=28300510;CIPOS=0,0;CIEND=0,0;STRANDS=+-	1/1:11:185:0,0:+-:7:INS:svim.INS.163747:NA:NA:chr2_28300510-chr2_28300510
chr4	56933775	svim.INS.375957	<INS>	8	SUPP=1;SUPP_VEC=1000000000;SVLEN=185;SVTYPE=INS;SVMETHOD=SURVIVOR1.0.7;CHR2=chr4;END=56933775;CIPOS=0,0;CIEND=0,0;STRANDS=+-	./.:11:185:40,0:+-:8:INS:svim.INS.375957:NA:NA:chr4_56933775-chr4_56933775
chr8	20313975	svim.INS.516850	<INS>	6	SUPP=1;SUPP_VEC=1000000000;SVLEN=185;SVTYPE=INS;SVMETHOD=SURVIVOR1.0.7;CHR2=chr8;END=20313975;CIPOS=0,0;CIEND=0,0;STRANDS=+-	./.:11:185:55,0:+-:6:INS:svim.INS.516850:NA:NA:chr8_20313975-chr8_20313975
chr1	69501334	svim.INS.51667	<INS>	26	SUPP=1;SUPP_VEC=1000000000;SVLEN=1850;SVTYPE=INS;SVMETHOD=SURVIVOR1.0.7;CHR2=chr1;END=69501334;CIPOS=0,0;CIEND=0,0;STRANDS=+-	0/1:11:1850:7,0:+-:26:INS:svim.INS.51667:NA:NA:chr1_69501334-chr1_69501334
chr1	175656940	svim.DEL.2444	<DEL>	8	SUPP=1;SUPP_VEC=1000000000;SVLEN=-186;SVTYPE=DEL;SVMETHOD=SURVIVOR1.0.7;CHR2=chr1;END=175657126;CIPOS=0,0;CIEND=0,0;STRANDS=+-	0/1:11:186:10,0:+-:8:DEL:svim.DEL.2444:NA:NA:chr1_175656940-chr1_175657126
chr2	130739261	svim.DEL.4420	<DEL>	43	SUPP=1;SUPP_VEC=1000000000;SVLEN=-186;SVTYPE=DEL;SVMETHOD=SURVIVOR1.0.7;CHR2=chr2;END=130739447;CIPOS=0,0;CIEND=0,0;STRANDS=+-	1/1:11:186:3,0:+-:43:DEL:svim.DEL.4420:NA:NA:chr2_130739261-chr2_130739447
chr5	45287719	svim.DEL.7672	<DEL>	21	SUPP=1;SUPP_VEC=1000000000;SVLEN=-186;SVTYPE=DEL;SVMETHOD=SURVIVOR1.0.7;CHR2=chr5;END=45287905;CIPOS=0,0;CIEND=0,0;STRANDS=+-	1/1:11:186:0,0:+-:21:DEL:svim.DEL.7672:NA:NA:chr5_45287719-chr5_45287905
chr13	11451704	svim.INS.599361	<INS>	9	SUPP=1;SUPP_VEC=1000000000;SVLEN=186;SVTYPE=INS;SVMETHOD=SURVIVOR1.0.7;CHR2=chr13;END=11451704;CIPOS=0,0;CIEND=0,0;STRANDS=+-	./.:11:186:77,0:+-:9:INS:svim.INS.599361:NA:NA:chr13_11451704-chr13_11451704
chr2	10207431	svim.INS.150860	<INS>	7	SUPP=1;SUPP_VEC=1000000000;SVLEN=186;SVTYPE=INS;SVMETHOD=SURVIVOR1.0.7;CHR2=chr2;END=10207431;CIPOS=0,0;CIEND=0,0;STRANDS=+-	./.:11:186:51,0:+-:7:INS:svim.INS.150860:NA:NA:chr2_10207431-chr2_10207431
chr3	92098843	svim.INS.320545	<INS>	12	SUPP=1;SUPP_VEC=1000000000;SVLEN=186;SVTYPE=INS;SVMETHOD=SURVIVOR1.0.7;CHR2=chr3;END=92098843;CIPOS=0,0;CIEND=0,0;STRANDS=+-	./.:11:186:43,0:+-:12:INS:svim.INS.320545:NA:NA:chr3_92098843-chr3_92098843
chr3	95602514	svim.INS.322866	<INS>	6	SUPP=1;SUPP_VEC=1000000000;SVLEN=186;SVTYPE=INS;SVMETHOD=SURVIVOR1.0.7;CHR2=chr3;END=95602514;CIPOS=0,0;CIEND=0,0;STRANDS=+-	./.:11:186:45,0:+-:6:INS:svim.INS.322866:NA:NA:chr3_95602514-chr3_95602514
chr4	72249195	svim.INS.386735	<INS>	6	SUPP=1;SUPP_VEC=1000000000;SVLEN=186;SVTYPE=INS;SVMETHOD=SURVIVOR1.0.7;CHR2=chr4;END=72249195;CIPOS=0,0;CIEND=0,0;STRANDS=+-	./.:11:186:74,0:+-:6:INS:svim.INS.386735:NA:NA:chr4_72249195-chr4_72249195
chr4	8020602	svim.INS.340603	<INS>	6	SUPP=1;SUPP_VEC=1000000000;SVLEN=186;SVTYPE=INS;SVMETHOD=SURVIVOR1.0.7;CHR2=chr4;END=8020602;CIPOS=0,0;CIEND=0,0;STRANDS=+-	0/1:11:186:15,0:+-:6:INS:svim.INS.340603:NA:NA:chr4_8020602-chr4_8020602
chr9	21233635	svim.INS.541398	<INS>	7	SUPP=1;SUPP_VEC=1000000000;SVLEN=186;SVTYPE=INS;SVMETHOD=SURVIVOR1.0.7;CHR2=chr9;END=21233635;CIPOS=0,0;CIEND=0,0;STRANDS=+-	./.:11:186:27,0:+-:7:INS:svim.INS.541398:NA:NA:chr9_21233635-chr9_21233635
chrZ	4279280	svim.INS.713111	<INS>	24	SUPP=1;SUPP_VEC=1000000000;SVLEN=186;SVTYPE=INS;SVMETHOD=SURVIVOR1.0.7;CHR2=chrZ;END=4279280;CIPOS=0,0;CIEND=0,0;STRANDS=+-	1/1:11:186:5,0:+-:24:INS:svim.INS.713111:NA:NA:chrZ_4279280-chrZ_4279280
chr20	2109481	svim.DEL.10768	<DEL>	11	SUPP=1;SUPP_VEC=1000000000;SVLEN=-187;SVTYPE=DEL;SVMETHOD=SURVIVOR1.0.7;CHR2=chr20;END=2109668;CIPOS=0,0;CIEND=0,0;STRANDS=+-	0/1:11:187:3,0:+-:11:DEL:svim.DEL.10768:NA:NA:chr20_2109481-chr20_2109668
chr10	20400808	svim.INS.559400	<INS>	8	SUPP=1;SUPP_VEC=1000000000;SVLEN=187;SVTYPE=INS;SVMETHOD=SURVIVOR1.0.7;CHR2=chr10;END=20400808;CIPOS=0,0;CIEND=0,0;STRANDS=+-	./.:11:187:46,0:+-:8:INS:svim.INS.559400:NA:NA:chr10_20400808-chr10_20400808
chr11	13675390	svim.INS.570114	<INS>	12	SUPP=1;SUPP_VEC=1000000000;SVLEN=187;SVTYPE=INS;SVMETHOD=SURVIVOR1.0.7;CHR2=chr11;END=13675390;CIPOS=0,0;CIEND=0,0;STRANDS=+-	0/1:11:187:29,0:+-:12:INS:svim.INS.570114:NA:NA:chr11_13675390-chr11_13675390
chr11	1972671	svim.INS.561674	<INS>	10	SUPP=1;SUPP_VEC=1000000000;SVLEN=187;SVTYPE=INS;SVMETHOD=SURVIVOR1.0.7;CHR2=chr11;END=1972671;CIPOS=0,0;CIEND=0,0;STRANDS=+-	0/1:11:187:30,0:+-:10:INS:svim.INS.561674:NA:NA:chr11_1972671-chr11_1972671
chr5	35818142	svim.INS.426790	<INS>	6	SUPP=1;SUPP_VEC=1000000000;SVLEN=187;SVTYPE=INS;SVMETHOD=SURVIVOR1.0.7;CHR2=chr5;END=35818142;CIPOS=0,0;CIEND=0,0;STRANDS=+-	0/1:11:187:19,0:+-:6:INS:svim.INS.426790:NA:NA:chr5_35818142-chr5_35818142
chr8	4709693	svim.INS.505562	<INS>	9	SUPP=1;SUPP_VEC=1000000000;SVLEN=187;SVTYPE=INS;SVMETHOD=SURVIVOR1.0.7;CHR2=chr8;END=4709693;CIPOS=0,0;CIEND=0,0;STRANDS=+-	0/1:11:187:29,0:+-:9:INS:svim.INS.505562:NA:NA:chr8_4709693-chr8_4709693
chrZ	28072498	svim.INS.730662	<INS>	26	SUPP=1;SUPP_VEC=1000000000;SVLEN=187;SVTYPE=INS;SVMETHOD=SURVIVOR1.0.7;CHR2=chrZ;END=28072498;CIPOS=0,0;CIEND=0,0;STRANDS=+-	1/1:11:187:0,0:+-:26:INS:svim.INS.730662:NA:NA:chrZ_28072498-chrZ_28072498
chr32	519459	svim.DUP_TANDEM.7096	<DUP:TANDEM>	9	SUPP=1;SUPP_VEC=1000000000;SVLEN=188;SVTYPE=DUP;SVMETHOD=SURVIVOR1.0.7;CHR2=chr32;END=519647;CIPOS=0,0;CIEND=0,0;STRANDS=-+	0/1:11:188:13,0:-+:9:DUP:svim.DUP_TANDEM.7096:NA:NA:chr32_519459-chr32_519647
chr10	10973778	svim.INS.551787	<INS>	6	SUPP=1;SUPP_VEC=1000000000;SVLEN=188;SVTYPE=INS;SVMETHOD=SURVIVOR1.0.7;CHR2=chr10;END=10973778;CIPOS=0,0;CIEND=0,0;STRANDS=+-	./.:11:188:172,0:+-:6:INS:svim.INS.551787:NA:NA:chr10_10973778-chr10_10973778
chr3	108393676	svim.INS.332389	<INS>	7	SUPP=1;SUPP_VEC=1000000000;SVLEN=188;SVTYPE=INS;SVMETHOD=SURVIVOR1.0.7;CHR2=chr3;END=108393676;CIPOS=0,0;CIEND=0,0;STRANDS=+-	0/1:11:188:30,0:+-:7:INS:svim.INS.332389:NA:NA:chr3_108393676-chr3_108393676
chrZ	35162626	svim.INS.735474	<INS>	54	SUPP=1;SUPP_VEC=1000000000;SVLEN=188;SVTYPE=INS;SVMETHOD=SURVIVOR1.0.7;CHR2=chrZ;END=35162626;CIPOS=0,0;CIEND=0,0;STRANDS=+-	1/1:11:188:0,0:+-:54:INS:svim.INS.735474:NA:NA:chrZ_35162626-chrZ_35162626
chr1	415351	svim.DEL.48	<DEL>	9	SUPP=1;SUPP_VEC=1000000000;SVLEN=-189;SVTYPE=DEL;SVMETHOD=SURVIVOR1.0.7;CHR2=chr1;END=415540;CIPOS=0,0;CIEND=0,0;STRANDS=+-	0/1:11:189:5,0:+-:9:DEL:svim.DEL.48:NA:NA:chr1_415351-chr1_415540
chr10	19884963	svim.DEL.9188	<DEL>	64	SUPP=1;SUPP_VEC=1000000000;SVLEN=-189;SVTYPE=DEL;SVMETHOD=SURVIVOR1.0.7;CHR2=chr10;END=19885152;CIPOS=0,0;CIEND=0,0;STRANDS=+-	1/1:11:189:0,0:+-:64:DEL:svim.DEL.9188:NA:NA:chr10_19884963-chr10_19885152
chr16	2757775	svim.DEL.10265	<DEL>	7	SUPP=1;SUPP_VEC=1000000000;SVLEN=-189;SVTYPE=DEL;SVMETHOD=SURVIVOR1.0.7;CHR2=chr16;END=2757964;CIPOS=0,0;CIEND=0,0;STRANDS=+-	0/1:11:189:4,0:+-:7:DEL:svim.DEL.10265:NA:NA:chr16_2757775-chr16_2757964
chr9	18651008	svim.DEL.8971	<DEL>	35	SUPP=1;SUPP_VEC=1000000000;SVLEN=-189;SVTYPE=DEL;SVMETHOD=SURVIVOR1.0.7;CHR2=chr9;END=18651197;CIPOS=0,0;CIEND=0,0;STRANDS=+-	1/1:11:189:1,0:+-:35:DEL:svim.DEL.8971:NA:NA:chr9_18651008-chr9_18651197
chr1	85186918	svim.INS.63012	<INS>	6	SUPP=1;SUPP_VEC=1000000000;SVLEN=189;SVTYPE=INS;SVMETHOD=SURVIVOR1.0.7;CHR2=chr1;END=85186918;CIPOS=0,0;CIEND=0,0;STRANDS=+-	./.:11:189:35,0:+-:6:INS:svim.INS.63012:NA:NA:chr1_85186918-chr1_85186918
chr12	4622650	svim.INS.578820	<INS>	6	SUPP=1;SUPP_VEC=1000000000;SVLEN=189;SVTYPE=INS;SVMETHOD=SURVIVOR1.0.7;CHR2=chr12;END=4622650;CIPOS=0,0;CIEND=0,0;STRANDS=+-	./.:11:189:53,0:+-:6:INS:svim.INS.578820:NA:NA:chr12_4622650-chr12_4622650
chr18	3504332	svim.INS.641697	<INS>	7	SUPP=1;SUPP_VEC=1000000000;SVLEN=189;SVTYPE=INS;SVMETHOD=SURVIVOR1.0.7;CHR2=chr18;END=3504332;CIPOS=0,0;CIEND=0,0;STRANDS=+-	./.:11:189:14,0:+-:7:INS:svim.INS.641697:NA:NA:chr18_3504332-chr18_3504332
chr4	88483860	svim.INS.398347	<INS>	6	SUPP=1;SUPP_VEC=1000000000;SVLEN=189;SVTYPE=INS;SVMETHOD=SURVIVOR1.0.7;CHR2=chr4;END=88483860;CIPOS=0,0;CIEND=0,0;STRANDS=+-	0/1:11:189:18,0:+-:6:INS:svim.INS.398347:NA:NA:chr4_88483860-chr4_88483860
chr7	36167424	svim.INS.501834	<INS>	8	SUPP=1;SUPP_VEC=1000000000;SVLEN=189;SVTYPE=INS;SVMETHOD=SURVIVOR1.0.7;CHR2=chr7;END=36167424;CIPOS=0,0;CIEND=0,0;STRANDS=+-	./.:11:189:80,0:+-:8:INS:svim.INS.501834:NA:NA:chr7_36167424-chr7_36167424
chrZ	13433655	svim.INS.720124	<INS>	6	SUPP=1;SUPP_VEC=1000000000;SVLEN=189;SVTYPE=INS;SVMETHOD=SURVIVOR1.0.7;CHR2=chrZ;END=13433655;CIPOS=0,0;CIEND=0,0;STRANDS=+-	./.:11:189:20,0:+-:6:INS:svim.INS.720124:NA:NA:chrZ_13433655-chrZ_13433655
chr1	85114660	svim.DEL.1275	<DEL>	24	SUPP=1;SUPP_VEC=1000000000;SVLEN=-190;SVTYPE=DEL;SVMETHOD=SURVIVOR1.0.7;CHR2=chr1;END=85114850;CIPOS=0,0;CIEND=0,0;STRANDS=+-	0/1:11:190:8,0:+-:24:DEL:svim.DEL.1275:NA:NA:chr1_85114660-chr1_85114850
chr2	108007020	svim.DEL.4101	<DEL>	22	SUPP=1;SUPP_VEC=1000000000;SVLEN=-190;SVTYPE=DEL;SVMETHOD=SURVIVOR1.0.7;CHR2=chr2;END=108007210;CIPOS=0,0;CIEND=0,0;STRANDS=+-	0/1:11:190:9,0:+-:22:DEL:svim.DEL.4101:NA:NA:chr2_108007020-chr2_108007210
chr4	38914117	svim.DEL.6517	<DEL>	61	SUPP=1;SUPP_VEC=1000000000;SVLEN=-190;SVTYPE=DEL;SVMETHOD=SURVIVOR1.0.7;CHR2=chr4;END=38914307;CIPOS=0,0;CIEND=0,0;STRANDS=+-	1/1:11:190:7,0:+-:61:DEL:svim.DEL.6517:NA:NA:chr4_38914117-chr4_38914307
chr8	8397552	svim.DEL.8618	<DEL>	72	SUPP=1;SUPP_VEC=1000000000;SVLEN=-190;SVTYPE=DEL;SVMETHOD=SURVIVOR1.0.7;CHR2=chr8;END=8397742;CIPOS=0,0;CIEND=0,0;STRANDS=+-	1/1:11:190:5,0:+-:72:DEL:svim.DEL.8618:NA:NA:chr8_8397552-chr8_8397742
chr13	17226798	svim.INS.604308	<INS>	14	SUPP=1;SUPP_VEC=1000000000;SVLEN=190;SVTYPE=INS;SVMETHOD=SURVIVOR1.0.7;CHR2=chr13;END=17226798;CIPOS=0,0;CIEND=0,0;STRANDS=+-	0/1:11:190:38,0:+-:14:INS:svim.INS.604308:NA:NA:chr13_17226798-chr13_17226798
chr22	3978471	svim.INS.677058	<INS>	7	SUPP=1;SUPP_VEC=1000000000;SVLEN=190;SVTYPE=INS;SVMETHOD=SURVIVOR1.0.7;CHR2=chr22;END=3978471;CIPOS=0,0;CIEND=0,0;STRANDS=+-	0/1:11:190:18,0:+-:7:INS:svim.INS.677058:NA:NA:chr22_3978471-chr22_3978471
chr5	22554451	svim.INS.417333	<INS>	8	SUPP=1;SUPP_VEC=1000000000;SVLEN=190;SVTYPE=INS;SVMETHOD=SURVIVOR1.0.7;CHR2=chr5;END=22554451;CIPOS=0,0;CIEND=0,0;STRANDS=+-	./.:11:190:79,0:+-:8:INS:svim.INS.417333:NA:NA:chr5_22554451-chr5_22554451
chrZ	35701684	svim.INS.735877	<INS>	16	SUPP=1;SUPP_VEC=1000000000;SVLEN=190;SVTYPE=INS;SVMETHOD=SURVIVOR1.0.7;CHR2=chrZ;END=35701684;CIPOS=0,0;CIEND=0,0;STRANDS=+-	0/1:11:190:7,0:+-:16:INS:svim.INS.735877:NA:NA:chrZ_35701684-chrZ_35701684
chr4	85735682	svim.DEL.7034	<DEL>	7	SUPP=1;SUPP_VEC=1000000000;SVLEN=-19047;SVTYPE=DEL;SVMETHOD=SURVIVOR1.0.7;CHR2=chr4;END=85754729;CIPOS=0,0;CIEND=0,0;STRANDS=+-	./.:11:19047:41,0:+-:7:DEL:svim.DEL.7034:NA:NA:chr4_85735682-chr4_85754729
chrZ	34130658	svim.INS.734772	<INS>	6	SUPP=1;SUPP_VEC=1000000000;SVLEN=1905;SVTYPE=INS;SVMETHOD=SURVIVOR1.0.7;CHR2=chrZ;END=34130658;CIPOS=0,0;CIEND=0,0;STRANDS=+-	1/1:11:1905:0,0:+-:6:INS:svim.INS.734772:NA:NA:chrZ_34130658-chrZ_34130658
chr1	153030849	svim.DEL.2106	<DEL>	41	SUPP=1;SUPP_VEC=1000000000;SVLEN=-1907;SVTYPE=DEL;SVMETHOD=SURVIVOR1.0.7;CHR2=chr1;END=153032756;CIPOS=0,0;CIEND=0,0;STRANDS=+-	1/1:11:1907:2,0:+-:41:DEL:svim.DEL.2106:NA:NA:chr1_153030849-chr1_153032756
chr1	2118431	svim.DEL.296	<DEL>	16	SUPP=1;SUPP_VEC=1000000000;SVLEN=-191;SVTYPE=DEL;SVMETHOD=SURVIVOR1.0.7;CHR2=chr1;END=2118622;CIPOS=0,0;CIEND=0,0;STRANDS=+-	0/1:11:191:4,0:+-:16:DEL:svim.DEL.296:NA:NA:chr1_2118431-chr1_2118622
chr12	18673420	svim.DEL.9535	<DEL>	16	SUPP=1;SUPP_VEC=1000000000;SVLEN=-191;SVTYPE=DEL;SVMETHOD=SURVIVOR1.0.7;CHR2=chr12;END=18673611;CIPOS=0,0;CIEND=0,0;STRANDS=+-	0/1:11:191:26,0:+-:16:DEL:svim.DEL.9535:NA:NA:chr12_18673420-chr12_18673611
chr4	72714785	svim.DEL.6871	<DEL>	27	SUPP=1;SUPP_VEC=1000000000;SVLEN=-191;SVTYPE=DEL;SVMETHOD=SURVIVOR1.0.7;CHR2=chr4;END=72714976;CIPOS=0,0;CIEND=0,0;STRANDS=+-	1/1:11:191:3,0:+-:27:DEL:svim.DEL.6871:NA:NA:chr4_72714785-chr4_72714976
chr4	74165117	svim.DEL.6882	<DEL>	18	SUPP=1;SUPP_VEC=1000000000;SVLEN=-191;SVTYPE=DEL;SVMETHOD=SURVIVOR1.0.7;CHR2=chr4;END=74165308;CIPOS=0,0;CIEND=0,0;STRANDS=+-	1/1:11:191:0,0:+-:18:DEL:svim.DEL.6882:NA:NA:chr4_74165117-chr4_74165308
chr2	37413557	svim.INS.170112	<INS>	7	SUPP=1;SUPP_VEC=1000000000;SVLEN=191;SVTYPE=INS;SVMETHOD=SURVIVOR1.0.7;CHR2=chr2;END=37413557;CIPOS=0,0;CIEND=0,0;STRANDS=+-	1/1:11:191:0,0:+-:7:INS:svim.INS.170112:NA:NA:chr2_37413557-chr2_37413557
chr24	5390794	svim.INS.688049	<INS>	7	SUPP=1;SUPP_VEC=1000000000;SVLEN=191;SVTYPE=INS;SVMETHOD=SURVIVOR1.0.7;CHR2=chr24;END=5390794;CIPOS=0,0;CIEND=0,0;STRANDS=+-	./.:11:191:70,0:+-:7:INS:svim.INS.688049:NA:NA:chr24_5390794-chr24_5390794
chr4	77930297	svim.INS.390618	<INS>	7	SUPP=1;SUPP_VEC=1000000000;SVLEN=191;SVTYPE=INS;SVMETHOD=SURVIVOR1.0.7;CHR2=chr4;END=77930297;CIPOS=0,0;CIEND=0,0;STRANDS=+-	./.:11:191:64,0:+-:7:INS:svim.INS.390618:NA:NA:chr4_77930297-chr4_77930297
chr5	28038696	svim.INS.421547	<INS>	7	SUPP=1;SUPP_VEC=1000000000;SVLEN=191;SVTYPE=INS;SVMETHOD=SURVIVOR1.0.7;CHR2=chr5;END=28038696;CIPOS=0,0;CIEND=0,0;STRANDS=+-	./.:11:191:35,0:+-:7:INS:svim.INS.421547:NA:NA:chr5_28038696-chr5_28038696
chr5	40568431	svim.INS.430509	<INS>	6	SUPP=1;SUPP_VEC=1000000000;SVLEN=191;SVTYPE=INS;SVMETHOD=SURVIVOR1.0.7;CHR2=chr5;END=40568431;CIPOS=0,0;CIEND=0,0;STRANDS=+-	./.:11:191:86,0:+-:6:INS:svim.INS.430509:NA:NA:chr5_40568431-chr5_40568431
chr7	1461402	svim.INS.474619	<INS>	6	SUPP=1;SUPP_VEC=1000000000;SVLEN=191;SVTYPE=INS;SVMETHOD=SURVIVOR1.0.7;CHR2=chr7;END=1461402;CIPOS=0,0;CIEND=0,0;STRANDS=+-	0/1:11:191:13,0:+-:6:INS:svim.INS.474619:NA:NA:chr7_1461402-chr7_1461402
chr1	195593523	svim.DUP_TANDEM.1165	<DUP:TANDEM>	7	SUPP=1;SUPP_VEC=1000000000;SVLEN=1911;SVTYPE=DUP;SVMETHOD=SURVIVOR1.0.7;CHR2=chr1;END=195595434;CIPOS=0,0;CIEND=0,0;STRANDS=-+	0/1:11:1911:24,0:-+:7:DUP:svim.DUP_TANDEM.1165:NA:NA:chr1_195593523-chr1_195595434
chr25	1928572	svim.DEL.11569	<DEL>	10	SUPP=1;SUPP_VEC=1000000000;SVLEN=-192;SVTYPE=DEL;SVMETHOD=SURVIVOR1.0.7;CHR2=chr25;END=1928668;CIPOS=0,0;CIEND=0,0;STRANDS=+-	0/1:11:192:5,0:+-:10:DEL:svim.DEL.11569:NA:NA:chr25_1928572-chr25_1928668
chr1	68061708	svim.INS.50505	<INS>	17	SUPP=1;SUPP_VEC=1000000000;SVLEN=192;SVTYPE=INS;SVMETHOD=SURVIVOR1.0.7;CHR2=chr1;END=68061708;CIPOS=0,0;CIEND=0,0;STRANDS=+-	1/1:11:192:0,0:+-:17:INS:svim.INS.50505:NA:NA:chr1_68061708-chr1_68061708
chr4	39335222	svim.INS.362821	<INS>	12	SUPP=1;SUPP_VEC=1000000000;SVLEN=192;SVTYPE=INS;SVMETHOD=SURVIVOR1.0.7;CHR2=chr4;END=39335222;CIPOS=0,0;CIEND=0,0;STRANDS=+-	0/1:11:192:16,0:+-:12:INS:svim.INS.362821:NA:NA:chr4_39335222-chr4_39335222
chr1	173940055	svim.DEL.2422	<DEL>	39	SUPP=1;SUPP_VEC=1000000000;SVLEN=-193;SVTYPE=DEL;SVMETHOD=SURVIVOR1.0.7;CHR2=chr1;END=173940248;CIPOS=0,0;CIEND=0,0;STRANDS=+-	1/1:11:193:1,0:+-:39:DEL:svim.DEL.2422:NA:NA:chr1_173940055-chr1_173940248
chr4	49091786	svim.DEL.6612	<DEL>	43	SUPP=1;SUPP_VEC=1000000000;SVLEN=-193;SVTYPE=DEL;SVMETHOD=SURVIVOR1.0.7;CHR2=chr4;END=49091979;CIPOS=0,0;CIEND=0,0;STRANDS=+-	1/1:11:193:2,0:+-:43:DEL:svim.DEL.6612:NA:NA:chr4_49091786-chr4_49091979
chr13	15315299	svim.INS.602712	<INS>	6	SUPP=1;SUPP_VEC=1000000000;SVLEN=193;SVTYPE=INS;SVMETHOD=SURVIVOR1.0.7;CHR2=chr13;END=15315299;CIPOS=0,0;CIEND=0,0;STRANDS=+-	./.:11:193:125,0:+-:6:INS:svim.INS.602712:NA:NA:chr13_15315299-chr13_15315299
chr2	55955245	svim.INS.183826	<INS>	9	SUPP=1;SUPP_VEC=1000000000;SVLEN=193;SVTYPE=INS;SVMETHOD=SURVIVOR1.0.7;CHR2=chr2;END=55955245;CIPOS=0,0;CIEND=0,0;STRANDS=+-	1/1:11:193:0,0:+-:9:INS:svim.INS.183826:NA:NA:chr2_55955245-chr2_55955245
chr3	46314168	svim.INS.287571	<INS>	12	SUPP=1;SUPP_VEC=1000000000;SVLEN=193;SVTYPE=INS;SVMETHOD=SURVIVOR1.0.7;CHR2=chr3;END=46314168;CIPOS=0,0;CIEND=0,0;STRANDS=+-	./.:11:193:55,0:+-:12:INS:svim.INS.287571:NA:NA:chr3_46314168-chr3_46314168
chr4	88234664	svim.INS.398164	<INS>	6	SUPP=1;SUPP_VEC=1000000000;SVLEN=193;SVTYPE=INS;SVMETHOD=SURVIVOR1.0.7;CHR2=chr4;END=88234664;CIPOS=0,0;CIEND=0,0;STRANDS=+-	1/1:11:193:1,0:+-:6:INS:svim.INS.398164:NA:NA:chr4_88234664-chr4_88234664
chr8	19524784	svim.INS.516135	<INS>	19	SUPP=1;SUPP_VEC=1000000000;SVLEN=193;SVTYPE=INS;SVMETHOD=SURVIVOR1.0.7;CHR2=chr8;END=19524784;CIPOS=0,0;CIEND=0,0;STRANDS=+-	1/1:11:193:3,0:+-:19:INS:svim.INS.516135:NA:NA:chr8_19524784-chr8_19524784
chrZ	46950150	svim.INS.743588	<INS>	9	SUPP=1;SUPP_VEC=1000000000;SVLEN=193;SVTYPE=INS;SVMETHOD=SURVIVOR1.0.7;CHR2=chrZ;END=46950150;CIPOS=0,0;CIEND=0,0;STRANDS=+-	0/1:11:193:50,0:+-:9:INS:svim.INS.743588:NA:NA:chrZ_46950150-chrZ_46950150
chr2	48320764	svim.DEL.3398	<DEL>	11	SUPP=1;SUPP_VEC=1000000000;SVLEN=-194;SVTYPE=DEL;SVMETHOD=SURVIVOR1.0.7;CHR2=chr2;END=48320958;CIPOS=0,0;CIEND=0,0;STRANDS=+-	1/1:11:194:0,0:+-:11:DEL:svim.DEL.3398:NA:NA:chr2_48320764-chr2_48320958
chr3	83315367	svim.DEL.5851	<DEL>	99	SUPP=1;SUPP_VEC=1000000000;SVLEN=-194;SVTYPE=DEL;SVMETHOD=SURVIVOR1.0.7;CHR2=chr3;END=83315561;CIPOS=0,0;CIEND=0,0;STRANDS=+-	0/1:11:194:27,0:+-:99:DEL:svim.DEL.5851:NA:NA:chr3_83315367-chr3_83315561
chr1	38756008	svim.INS.27957	<INS>	13	SUPP=1;SUPP_VEC=1000000000;SVLEN=194;SVTYPE=INS;SVMETHOD=SURVIVOR1.0.7;CHR2=chr1;END=38756008;CIPOS=0,0;CIEND=0,0;STRANDS=+-	0/1:11:194:3,0:+-:13:INS:svim.INS.27957:NA:NA:chr1_38756008-chr1_38756008
chr1	85470930	svim.INS.63253	<INS>	7	SUPP=1;SUPP_VEC=1000000000;SVLEN=194;SVTYPE=INS;SVMETHOD=SURVIVOR1.0.7;CHR2=chr1;END=85470930;CIPOS=0,0;CIEND=0,0;STRANDS=+-	./.:11:194:45,0:+-:7:INS:svim.INS.63253:NA:NA:chr1_85470930-chr1_85470930
chr13	4194200	svim.INS.593799	<INS>	25	SUPP=1;SUPP_VEC=1000000000;SVLEN=194;SVTYPE=INS;SVMETHOD=SURVIVOR1.0.7;CHR2=chr13;END=4194200;CIPOS=0,0;CIEND=0,0;STRANDS=+-	0/1:11:194:10,0:+-:25:INS:svim.INS.593799:NA:NA:chr13_4194200-chr13_4194200
chr4	25114657	svim.INS.352616	<INS>	28	SUPP=1;SUPP_VEC=1000000000;SVLEN=194;SVTYPE=INS;SVMETHOD=SURVIVOR1.0.7;CHR2=chr4;END=25114657;CIPOS=0,0;CIEND=0,0;STRANDS=+-	1/1:11:194:0,0:+-:28:INS:svim.INS.352616:NA:NA:chr4_25114657-chr4_25114657
chr4	9461392	svim.INS.341641	<INS>	9	SUPP=1;SUPP_VEC=1000000000;SVLEN=194;SVTYPE=INS;SVMETHOD=SURVIVOR1.0.7;CHR2=chr4;END=9461392;CIPOS=0,0;CIEND=0,0;STRANDS=+-	./.:11:194:75,0:+-:9:INS:svim.INS.341641:NA:NA:chr4_9461392-chr4_9461392
chr5	27528839	svim.INS.421132	<INS>	9	SUPP=1;SUPP_VEC=1000000000;SVLEN=194;SVTYPE=INS;SVMETHOD=SURVIVOR1.0.7;CHR2=chr5;END=27528839;CIPOS=0,0;CIEND=0,0;STRANDS=+-	0/1:11:194:40,0:+-:9:INS:svim.INS.421132:NA:NA:chr5_27528839-chr5_27528839
chr14	10805580	svim.INS.614533	<INS>	7	SUPP=1;SUPP_VEC=1000000000;SVLEN=195;SVTYPE=INS;SVMETHOD=SURVIVOR1.0.7;CHR2=chr14;END=10805580;CIPOS=0,0;CIEND=0,0;STRANDS=+-	./.:11:195:54,0:+-:7:INS:svim.INS.614533:NA:NA:chr14_10805580-chr14_10805580
chr4	34938553	svim.INS.359508	<INS>	7	SUPP=1;SUPP_VEC=1000000000;SVLEN=1959;SVTYPE=INS;SVMETHOD=SURVIVOR1.0.7;CHR2=chr4;END=34938553;CIPOS=0,0;CIEND=0,0;STRANDS=+-	./.:11:1959:26,0:+-:7:INS:svim.INS.359508:NA:NA:chr4_34938553-chr4_34938553
chr1	96147524	svim.DEL.1424	<DEL>	42	SUPP=1;SUPP_VEC=1000000000;SVLEN=-196;SVTYPE=DEL;SVMETHOD=SURVIVOR1.0.7;CHR2=chr1;END=96147720;CIPOS=0,0;CIEND=0,0;STRANDS=+-	1/1:11:196:1,0:+-:42:DEL:svim.DEL.1424:NA:NA:chr1_96147524-chr1_96147720
chr5	25560554	svim.DEL.7518	<DEL>	19	SUPP=1;SUPP_VEC=1000000000;SVLEN=-196;SVTYPE=DEL;SVMETHOD=SURVIVOR1.0.7;CHR2=chr5;END=25560750;CIPOS=0,0;CIEND=0,0;STRANDS=+-	0/1:11:196:16,0:+-:19:DEL:svim.DEL.7518:NA:NA:chr5_25560554-chr5_25560750
chr1	170681165	svim.INS.122340	<INS>	8	SUPP=1;SUPP_VEC=1000000000;SVLEN=196;SVTYPE=INS;SVMETHOD=SURVIVOR1.0.7;CHR2=chr1;END=170681165;CIPOS=0,0;CIEND=0,0;STRANDS=+-	./.:11:196:38,0:+-:8:INS:svim.INS.122340:NA:NA:chr1_170681165-chr1_170681165
chr2	137909470	svim.INS.243636	<INS>	13	SUPP=1;SUPP_VEC=1000000000;SVLEN=196;SVTYPE=INS;SVMETHOD=SURVIVOR1.0.7;CHR2=chr2;END=137909470;CIPOS=0,0;CIEND=0,0;STRANDS=+-	0/1:11:196:11,0:+-:13:INS:svim.INS.243636:NA:NA:chr2_137909470-chr2_137909470
chr2	144063936	svim.INS.248275	<INS>	9	SUPP=1;SUPP_VEC=1000000000;SVLEN=196;SVTYPE=INS;SVMETHOD=SURVIVOR1.0.7;CHR2=chr2;END=144063936;CIPOS=0,0;CIEND=0,0;STRANDS=+-	0/1:11:196:42,0:+-:9:INS:svim.INS.248275:NA:NA:chr2_144063936-chr2_144063936
chr3	27828237	svim.INS.273815	<INS>	8	SUPP=1;SUPP_VEC=1000000000;SVLEN=196;SVTYPE=INS;SVMETHOD=SURVIVOR1.0.7;CHR2=chr3;END=27828237;CIPOS=0,0;CIEND=0,0;STRANDS=+-	1/1:11:196:0,0:+-:8:INS:svim.INS.273815:NA:NA:chr3_27828237-chr3_27828237
chr4	32005803	svim.INS.357128	<INS>	7	SUPP=1;SUPP_VEC=1000000000;SVLEN=196;SVTYPE=INS;SVMETHOD=SURVIVOR1.0.7;CHR2=chr4;END=32005803;CIPOS=0,0;CIEND=0,0;STRANDS=+-	./.:11:196:45,0:+-:7:INS:svim.INS.357128:NA:NA:chr4_32005803-chr4_32005803
chr5	55474244	svim.INS.441901	<INS>	39	SUPP=1;SUPP_VEC=1000000000;SVLEN=196;SVTYPE=INS;SVMETHOD=SURVIVOR1.0.7;CHR2=chr5;END=55474244;CIPOS=0,0;CIEND=0,0;STRANDS=+-	1/1:11:196:3,0:+-:39:INS:svim.INS.441901:NA:NA:chr5_55474244-chr5_55474244
chr7	17891476	svim.INS.487978	<INS>	7	SUPP=1;SUPP_VEC=1000000000;SVLEN=196;SVTYPE=INS;SVMETHOD=SURVIVOR1.0.7;CHR2=chr7;END=17891476;CIPOS=0,0;CIEND=0,0;STRANDS=+-	./.:11:196:46,0:+-:7:INS:svim.INS.487978:NA:NA:chr7_17891476-chr7_17891476
chr2	83522127	svim.DEL.3839	<DEL>	99	SUPP=1;SUPP_VEC=1000000000;SVLEN=-197;SVTYPE=DEL;SVMETHOD=SURVIVOR1.0.7;CHR2=chr2;END=83522324;CIPOS=0,0;CIEND=0,0;STRANDS=+-	0/1:11:197:46,0:+-:99:DEL:svim.DEL.3839:NA:NA:chr2_83522127-chr2_83522324
chr19	101024	svim.INS.648008	<INS>	14	SUPP=1;SUPP_VEC=1000000000;SVLEN=197;SVTYPE=INS;SVMETHOD=SURVIVOR1.0.7;CHR2=chr19;END=101024;CIPOS=0,0;CIEND=0,0;STRANDS=+-	0/1:11:197:4,0:+-:14:INS:svim.INS.648008:NA:NA:chr19_101024-chr19_101024
chr6	18289734	svim.INS.458939	<INS>	24	SUPP=1;SUPP_VEC=1000000000;SVLEN=197;SVTYPE=INS;SVMETHOD=SURVIVOR1.0.7;CHR2=chr6;END=18289734;CIPOS=0,0;CIEND=0,0;STRANDS=+-	1/1:11:197:2,0:+-:24:INS:svim.INS.458939:NA:NA:chr6_18289734-chr6_18289734
chr5	7896613	svim.DEL.7377	<DEL>	19	SUPP=1;SUPP_VEC=1000000000;SVLEN=-1974;SVTYPE=DEL;SVMETHOD=SURVIVOR1.0.7;CHR2=chr5;END=7898587;CIPOS=0,0;CIEND=0,0;STRANDS=+-	0/1:11:1974:7,0:+-:19:DEL:svim.DEL.7377:NA:NA:chr5_7896613-chr5_7898587
chr2	12730716	svim.INS.152513	<INS>	7	SUPP=1;SUPP_VEC=1000000000;SVLEN=1975;SVTYPE=INS;SVMETHOD=SURVIVOR1.0.7;CHR2=chr2;END=12730716;CIPOS=0,0;CIEND=0,0;STRANDS=+-	0/1:11:1975:13,0:+-:7:INS:svim.INS.152513:NA:NA:chr2_12730716-chr2_12730716
chr1	197085204	svim.INS.142249	<INS>	11	SUPP=1;SUPP_VEC=1000000000;SVLEN=198;SVTYPE=INS;SVMETHOD=SURVIVOR1.0.7;CHR2=chr1;END=197085204;CIPOS=0,0;CIEND=0,0;STRANDS=+-	1/1:11:198:0,0:+-:11:INS:svim.INS.142249:NA:NA:chr1_197085204-chr1_197085204
chr13	7362316	svim.INS.596208	<INS>	6	SUPP=1;SUPP_VEC=1000000000;SVLEN=198;SVTYPE=INS;SVMETHOD=SURVIVOR1.0.7;CHR2=chr13;END=7362316;CIPOS=0,0;CIEND=0,0;STRANDS=+-	./.:11:198:128,0:+-:6:INS:svim.INS.596208:NA:NA:chr13_7362316-chr13_7362316
chr14	15069843	svim.INS.618427	<INS>	6	SUPP=1;SUPP_VEC=1000000000;SVLEN=198;SVTYPE=INS;SVMETHOD=SURVIVOR1.0.7;CHR2=chr14;END=15069843;CIPOS=0,0;CIEND=0,0;STRANDS=+-	0/1:11:198:22,0:+-:6:INS:svim.INS.618427:NA:NA:chr14_15069843-chr14_15069843
chr2	87308769	svim.INS.206985	<INS>	9	SUPP=1;SUPP_VEC=1000000000;SVLEN=198;SVTYPE=INS;SVMETHOD=SURVIVOR1.0.7;CHR2=chr2;END=87308769;CIPOS=0,0;CIEND=0,0;STRANDS=+-	0/1:11:198:40,0:+-:9:INS:svim.INS.206985:NA:NA:chr2_87308769-chr2_87308769
chr3	14802868	svim.INS.263848	<INS>	7	SUPP=1;SUPP_VEC=1000000000;SVLEN=198;SVTYPE=INS;SVMETHOD=SURVIVOR1.0.7;CHR2=chr3;END=14802868;CIPOS=0,0;CIEND=0,0;STRANDS=+-	0/1:11:198:24,0:+-:7:INS:svim.INS.263848:NA:NA:chr3_14802868-chr3_14802868
chrZ	71030934	svim.INS.760127	<INS>	7	SUPP=1;SUPP_VEC=1000000000;SVLEN=198;SVTYPE=INS;SVMETHOD=SURVIVOR1.0.7;CHR2=chrZ;END=71030934;CIPOS=0,0;CIEND=0,0;STRANDS=+-	./.:11:198:51,0:+-:7:INS:svim.INS.760127:NA:NA:chrZ_71030934-chrZ_71030934
chr8	57353	svim.DUP_TANDEM.4055	<DUP:TANDEM>	6	SUPP=1;SUPP_VEC=1000000000;SVLEN=1982;SVTYPE=DUP;SVMETHOD=SURVIVOR1.0.7;CHR2=chr8;END=59335;CIPOS=0,0;CIEND=0,0;STRANDS=-+	./.:11:1982:98,0:-+:6:DUP:svim.DUP_TANDEM.4055:NA:NA:chr8_57353-chr8_59335
chr1	12469875	svim.INS.9178	<INS>	6	SUPP=1;SUPP_VEC=1000000000;SVLEN=1984;SVTYPE=INS;SVMETHOD=SURVIVOR1.0.7;CHR2=chr1;END=12469875;CIPOS=0,0;CIEND=0,0;STRANDS=+-	1/1:11:1984:0,0:+-:6:INS:svim.INS.9178:NA:NA:chr1_12469875-chr1_12469875
chr4	71277807	svim.DUP_TANDEM.3080	<DUP:TANDEM>	43	SUPP=1;SUPP_VEC=1000000000;SVLEN=19866;SVTYPE=DUP;SVMETHOD=SURVIVOR1.0.7;CHR2=chr4;END=71297673;CIPOS=0,0;CIEND=0,0;STRANDS=-+	./.:11:19866:141,0:-+:43:DUP:svim.DUP_TANDEM.3080:NA:NA:chr4_71277807-chr4_71297673
chr2	86238946	svim.DEL.3871	<DEL>	22	SUPP=1;SUPP_VEC=1000000000;SVLEN=-199;SVTYPE=DEL;SVMETHOD=SURVIVOR1.0.7;CHR2=chr2;END=86239145;CIPOS=0,0;CIEND=0,0;STRANDS=+-	0/1:11:199:14,0:+-:22:DEL:svim.DEL.3871:NA:NA:chr2_86238946-chr2_86239145
chr4	12590329	svim.DEL.6270	<DEL>	22	SUPP=1;SUPP_VEC=1000000000;SVLEN=-199;SVTYPE=DEL;SVMETHOD=SURVIVOR1.0.7;CHR2=chr4;END=12590528;CIPOS=0,0;CIEND=0,0;STRANDS=+-	0/1:11:199:18,0:+-:22:DEL:svim.DEL.6270:NA:NA:chr4_12590329-chr4_12590528
chr4	85733448	svim.DEL.7031	<DEL>	78	SUPP=1;SUPP_VEC=1000000000;SVLEN=-199;SVTYPE=DEL;SVMETHOD=SURVIVOR1.0.7;CHR2=chr4;END=85733647;CIPOS=0,0;CIEND=0,0;STRANDS=+-	1/1:11:199:6,0:+-:78:DEL:svim.DEL.7031:NA:NA:chr4_85733448-chr4_85733647
chr1	195600298	svim.DUP_TANDEM.1174	<DUP:TANDEM>	7	SUPP=1;SUPP_VEC=1000000000;SVLEN=199;SVTYPE=DUP;SVMETHOD=SURVIVOR1.0.7;CHR2=chr1;END=195600497;CIPOS=0,0;CIEND=0,0;STRANDS=-+	0/1:11:199:8,0:-+:7:DUP:svim.DUP_TANDEM.1174:NA:NA:chr1_195600298-chr1_195600497
chr1	69819733	svim.INS.51964	<INS>	9	SUPP=1;SUPP_VEC=1000000000;SVLEN=199;SVTYPE=INS;SVMETHOD=SURVIVOR1.0.7;CHR2=chr1;END=69819733;CIPOS=0,0;CIEND=0,0;STRANDS=+-	./.:11:199:98,0:+-:9:INS:svim.INS.51964:NA:NA:chr1_69819733-chr1_69819733
chr2	112836382	svim.INS.225508	<INS>	69	SUPP=1;SUPP_VEC=1000000000;SVLEN=199;SVTYPE=INS;SVMETHOD=SURVIVOR1.0.7;CHR2=chr2;END=112836382;CIPOS=0,0;CIEND=0,0;STRANDS=+-	0/1:11:199:15,0:+-:69:INS:svim.INS.225508:NA:NA:chr2_112836382-chr2_112836382
chr2	130770409	svim.DEL.4443	<DEL>	31	SUPP=1;SUPP_VEC=1000000000;SVLEN=-200;SVTYPE=DEL;SVMETHOD=SURVIVOR1.0.7;CHR2=chr2;END=130770609;CIPOS=0,0;CIEND=0,0;STRANDS=+-	1/1:11:200:4,0:+-:31:DEL:svim.DEL.4443:NA:NA:chr2_130770409-chr2_130770609
chrZ	31265520	svim.DEL.14859	<DEL>	20	SUPP=1;SUPP_VEC=1000000000;SVLEN=-200;SVTYPE=DEL;SVMETHOD=SURVIVOR1.0.7;CHR2=chrZ;END=31265720;CIPOS=0,0;CIEND=0,0;STRANDS=+-	1/1:11:200:0,0:+-:20:DEL:svim.DEL.14859:NA:NA:chrZ_31265520-chrZ_31265720
chr1	66316684	svim.INS.49062	<INS>	7	SUPP=1;SUPP_VEC=1000000000;SVLEN=200;SVTYPE=INS;SVMETHOD=SURVIVOR1.0.7;CHR2=chr1;END=66316684;CIPOS=0,0;CIEND=0,0;STRANDS=+-	0/1:11:200:22,0:+-:7:INS:svim.INS.49062:NA:NA:chr1_66316684-chr1_66316684
chr27	6063508	svim.INS.698377	<INS>	5	SUPP=1;SUPP_VEC=1000000000;SVLEN=200;SVTYPE=INS;SVMETHOD=SURVIVOR1.0.7;CHR2=chr27;END=6063508;CIPOS=0,0;CIEND=0,0;STRANDS=+-	./.:11:200:111,0:+-:5:INS:svim.INS.698377:NA:NA:chr27_6063508-chr27_6063508
chr3	43266820	svim.INS.285335	<INS>	22	SUPP=1;SUPP_VEC=1000000000;SVLEN=200;SVTYPE=INS;SVMETHOD=SURVIVOR1.0.7;CHR2=chr3;END=43266820;CIPOS=0,0;CIEND=0,0;STRANDS=+-	1/1:11:200:0,0:+-:22:INS:svim.INS.285335:NA:NA:chr3_43266820-chr3_43266820
chr3	72999321	svim.INS.306912	<INS>	10	SUPP=1;SUPP_VEC=1000000000;SVLEN=200;SVTYPE=INS;SVMETHOD=SURVIVOR1.0.7;CHR2=chr3;END=72999321;CIPOS=0,0;CIEND=0,0;STRANDS=+-	./.:11:200:62,0:+-:10:INS:svim.INS.306912:NA:NA:chr3_72999321-chr3_72999321
chr3	75877603	svim.INS.308928	<INS>	7	SUPP=1;SUPP_VEC=1000000000;SVLEN=200;SVTYPE=INS;SVMETHOD=SURVIVOR1.0.7;CHR2=chr3;END=75877603;CIPOS=0,0;CIEND=0,0;STRANDS=+-	0/1:11:200:31,0:+-:7:INS:svim.INS.308928:NA:NA:chr3_75877603-chr3_75877603
chrZ	4705507	svim.INS.713334	<INS>	8	SUPP=1;SUPP_VEC=1000000000;SVLEN=200;SVTYPE=INS;SVMETHOD=SURVIVOR1.0.7;CHR2=chrZ;END=4705507;CIPOS=0,0;CIEND=0,0;STRANDS=+-	./.:11:200:25,0:+-:8:INS:svim.INS.713334:NA:NA:chrZ_4705507-chrZ_4705507
chr1	79870951	svim.INS.58523	<INS>	8	SUPP=1;SUPP_VEC=1000000000;SVLEN=201;SVTYPE=INS;SVMETHOD=SURVIVOR1.0.7;CHR2=chr1;END=79870951;CIPOS=0,0;CIEND=0,0;STRANDS=+-	0/1:11:201:25,0:+-:8:INS:svim.INS.58523:NA:NA:chr1_79870951-chr1_79870951
chr2	113529759	svim.INS.226015	<INS>	7	SUPP=1;SUPP_VEC=1000000000;SVLEN=201;SVTYPE=INS;SVMETHOD=SURVIVOR1.0.7;CHR2=chr2;END=113529759;CIPOS=0,0;CIEND=0,0;STRANDS=+-	0/1:11:201:30,0:+-:7:INS:svim.INS.226015:NA:NA:chr2_113529759-chr2_113529759
chr2	43742512	svim.INS.175150	<INS>	7	SUPP=1;SUPP_VEC=1000000000;SVLEN=201;SVTYPE=INS;SVMETHOD=SURVIVOR1.0.7;CHR2=chr2;END=43742512;CIPOS=0,0;CIEND=0,0;STRANDS=+-	1/1:11:201:0,0:+-:7:INS:svim.INS.175150:NA:NA:chr2_43742512-chr2_43742512
chr2	5245757	svim.INS.147006	<INS>	8	SUPP=1;SUPP_VEC=1000000000;SVLEN=201;SVTYPE=INS;SVMETHOD=SURVIVOR1.0.7;CHR2=chr2;END=5245757;CIPOS=0,0;CIEND=0,0;STRANDS=+-	0/1:11:201:29,0:+-:8:INS:svim.INS.147006:NA:NA:chr2_5245757-chr2_5245757
chrZ	60105504	svim.BND.14764	N[chrZ:80283617[	16	SUPP=1;SUPP_VEC=1000000000;SVLEN=20178113;SVTYPE=INV;SVMETHOD=SURVIVOR1.0.7;CHR2=chrZ;END=80283617;CIPOS=0,0;CIEND=0,0;STRANDS=++	0/1:11:20178113:7,0:++:16:INV:svim.BND.14764:NA:NA:chrZ_60105504-chrZ_80283617
chr3	8093032	svim.DEL.5123	<DEL>	13	SUPP=1;SUPP_VEC=1000000000;SVLEN=-202;SVTYPE=DEL;SVMETHOD=SURVIVOR1.0.7;CHR2=chr3;END=8093234;CIPOS=0,0;CIEND=0,0;STRANDS=+-	1/1:11:202:1,0:+-:13:DEL:svim.DEL.5123:NA:NA:chr3_8093032-chr3_8093234
chr20	11249570	svim.INS.666232	<INS>	5	SUPP=1;SUPP_VEC=1000000000;SVLEN=202;SVTYPE=INS;SVMETHOD=SURVIVOR1.0.7;CHR2=chr20;END=11249570;CIPOS=0,0;CIEND=0,0;STRANDS=+-	0/1:11:202:29,0:+-:5:INS:svim.INS.666232:NA:NA:chr20_11249570-chr20_11249570
chr4	22247548	svim.INS.350721	<INS>	8	SUPP=1;SUPP_VEC=1000000000;SVLEN=202;SVTYPE=INS;SVMETHOD=SURVIVOR1.0.7;CHR2=chr4;END=22247548;CIPOS=0,0;CIEND=0,0;STRANDS=+-	./.:11:202:116,0:+-:8:INS:svim.INS.350721:NA:NA:chr4_22247548-chr4_22247548
chr4	68423384	svim.INS.384082	<INS>	7	SUPP=1;SUPP_VEC=1000000000;SVLEN=202;SVTYPE=INS;SVMETHOD=SURVIVOR1.0.7;CHR2=chr4;END=68423384;CIPOS=0,0;CIEND=0,0;STRANDS=+-	0/1:11:202:11,0:+-:7:INS:svim.INS.384082:NA:NA:chr4_68423384-chr4_68423384
chr5	4303489	svim.INS.403998	<INS>	6	SUPP=1;SUPP_VEC=1000000000;SVLEN=202;SVTYPE=INS;SVMETHOD=SURVIVOR1.0.7;CHR2=chr5;END=4303489;CIPOS=0,0;CIEND=0,0;STRANDS=+-	0/1:11:202:12,0:+-:6:INS:svim.INS.403998:NA:NA:chr5_4303489-chr5_4303489
chr1	811571	svim.DEL.145	<DEL>	31	SUPP=1;SUPP_VEC=1000000000;SVLEN=-203;SVTYPE=DEL;SVMETHOD=SURVIVOR1.0.7;CHR2=chr1;END=811774;CIPOS=0,0;CIEND=0,0;STRANDS=+-	1/1:11:203:6,0:+-:31:DEL:svim.DEL.145:NA:NA:chr1_811571-chr1_811774
chrZ	21039209	svim.DEL.14766	<DEL>	22	SUPP=1;SUPP_VEC=1000000000;SVLEN=-203;SVTYPE=DEL;SVMETHOD=SURVIVOR1.0.7;CHR2=chrZ;END=21039412;CIPOS=0,0;CIEND=0,0;STRANDS=+-	1/1:11:203:0,0:+-:22:DEL:svim.DEL.14766:NA:NA:chrZ_21039209-chrZ_21039412
chrZ	69074244	svim.DEL.15266	<DEL>	17	SUPP=1;SUPP_VEC=1000000000;SVLEN=-203;SVTYPE=DEL;SVMETHOD=SURVIVOR1.0.7;CHR2=chrZ;END=69074447;CIPOS=0,0;CIEND=0,0;STRANDS=+-	1/1:11:203:1,0:+-:17:DEL:svim.DEL.15266:NA:NA:chrZ_69074244-chrZ_69074447
chrZ	7907831	svim.DUP_TANDEM.8096	<DUP:TANDEM>	6	SUPP=1;SUPP_VEC=1000000000;SVLEN=203;SVTYPE=DUP;SVMETHOD=SURVIVOR1.0.7;CHR2=chrZ;END=7908034;CIPOS=0,0;CIEND=0,0;STRANDS=-+	./.:11:203:32,0:-+:6:DUP:svim.DUP_TANDEM.8096:NA:NA:chrZ_7907831-chrZ_7908034
chr1	175585375	svim.INS.125948	<INS>	7	SUPP=1;SUPP_VEC=1000000000;SVLEN=203;SVTYPE=INS;SVMETHOD=SURVIVOR1.0.7;CHR2=chr1;END=175585375;CIPOS=0,0;CIEND=0,0;STRANDS=+-	./.:11:203:52,0:+-:7:INS:svim.INS.125948:NA:NA:chr1_175585375-chr1_175585375
chr1	34744834	svim.INS.24764	<INS>	88	SUPP=1;SUPP_VEC=1000000000;SVLEN=203;SVTYPE=INS;SVMETHOD=SURVIVOR1.0.7;CHR2=chr1;END=34744834;CIPOS=0,0;CIEND=0,0;STRANDS=+-	1/1:11:203:1,0:+-:88:INS:svim.INS.24764:NA:NA:chr1_34744834-chr1_34744834
chr10	12287345	svim.INS.552709	<INS>	6	SUPP=1;SUPP_VEC=1000000000;SVLEN=203;SVTYPE=INS;SVMETHOD=SURVIVOR1.0.7;CHR2=chr10;END=12287345;CIPOS=0,0;CIEND=0,0;STRANDS=+-	./.:11:203:49,0:+-:6:INS:svim.INS.552709:NA:NA:chr10_12287345-chr10_12287345
chr2	125889262	svim.INS.234762	<INS>	9	SUPP=1;SUPP_VEC=1000000000;SVLEN=203;SVTYPE=INS;SVMETHOD=SURVIVOR1.0.7;CHR2=chr2;END=125889262;CIPOS=0,0;CIEND=0,0;STRANDS=+-	0/1:11:203:27,0:+-:9:INS:svim.INS.234762:NA:NA:chr2_125889262-chr2_125889262
chr28	3379983	svim.INS.702633	<INS>	8	SUPP=1;SUPP_VEC=1000000000;SVLEN=203;SVTYPE=INS;SVMETHOD=SURVIVOR1.0.7;CHR2=chr28;END=3379983;CIPOS=0,0;CIEND=0,0;STRANDS=+-	./.:11:203:44,0:+-:8:INS:svim.INS.702633:NA:NA:chr28_3379983-chr28_3379983
chr4	16862342	svim.INS.347304	<INS>	18	SUPP=1;SUPP_VEC=1000000000;SVLEN=203;SVTYPE=INS;SVMETHOD=SURVIVOR1.0.7;CHR2=chr4;END=16862342;CIPOS=0,0;CIEND=0,0;STRANDS=+-	1/1:11:203:1,0:+-:18:INS:svim.INS.347304:NA:NA:chr4_16862342-chr4_16862342
chr1	24457	svim.INV.2	<INV>	7	SUPP=1;SUPP_VEC=1000000000;SVLEN=20336;SVTYPE=INV;SVMETHOD=SURVIVOR1.0.7;CHR2=chr1;END=44793;CIPOS=0,0;CIEND=0,0;STRANDS=++	./.:11:20336:114,0:++:7:INV:svim.INV.2:NA:NA:chr1_24457-chr1_44793
chr2	126609001	svim.DEL.4306	<DEL>	64	SUPP=1;SUPP_VEC=1000000000;SVLEN=-204;SVTYPE=DEL;SVMETHOD=SURVIVOR1.0.7;CHR2=chr2;END=126609205;CIPOS=0,0;CIEND=0,0;STRANDS=+-	1/1:11:204:0,0:+-:64:DEL:svim.DEL.4306:NA:NA:chr2_126609001-chr2_126609205
chr8	12013201	svim.INS.510993	<INS>	16	SUPP=1;SUPP_VEC=1000000000;SVLEN=204;SVTYPE=INS;SVMETHOD=SURVIVOR1.0.7;CHR2=chr8;END=12013201;CIPOS=0,0;CIEND=0,0;STRANDS=+-	0/1:11:204:12,0:+-:16:INS:svim.INS.510993:NA:NA:chr8_12013201-chr8_12013201
chrZ	61829370	svim.INS.753671	<INS>	13	SUPP=1;SUPP_VEC=1000000000;SVLEN=204;SVTYPE=INS;SVMETHOD=SURVIVOR1.0.7;CHR2=chrZ;END=61829370;CIPOS=0,0;CIEND=0,0;STRANDS=+-	0/1:11:204:27,0:+-:13:INS:svim.INS.753671:NA:NA:chrZ_61829370-chrZ_61829370
chr3	84308803	svim.INS.315231	<INS>	6	SUPP=1;SUPP_VEC=1000000000;SVLEN=2049;SVTYPE=INS;SVMETHOD=SURVIVOR1.0.7;CHR2=chr3;END=84308803;CIPOS=0,0;CIEND=0,0;STRANDS=+-	./.:11:2049:39,0:+-:6:INS:svim.INS.315231:NA:NA:chr3_84308803-chr3_84308803
chr12	4870421	svim.DEL.9461	<DEL>	42	SUPP=1;SUPP_VEC=1000000000;SVLEN=-205;SVTYPE=DEL;SVMETHOD=SURVIVOR1.0.7;CHR2=chr12;END=4870626;CIPOS=0,0;CIEND=0,0;STRANDS=+-	1/1:11:205:3,0:+-:42:DEL:svim.DEL.9461:NA:NA:chr12_4870421-chr12_4870626
chr3	44544702	svim.DEL.5443	<DEL>	21	SUPP=1;SUPP_VEC=1000000000;SVLEN=-205;SVTYPE=DEL;SVMETHOD=SURVIVOR1.0.7;CHR2=chr3;END=44544907;CIPOS=0,0;CIEND=0,0;STRANDS=+-	1/1:11:205:2,0:+-:21:DEL:svim.DEL.5443:NA:NA:chr3_44544702-chr3_44544907
chr4	68751833	svim.INS.384351	<INS>	9	SUPP=1;SUPP_VEC=1000000000;SVLEN=205;SVTYPE=INS;SVMETHOD=SURVIVOR1.0.7;CHR2=chr4;END=68751833;CIPOS=0,0;CIEND=0,0;STRANDS=+-	./.:11:205:73,0:+-:9:INS:svim.INS.384351:NA:NA:chr4_68751833-chr4_68751833
chr6	23920604	svim.INS.463245	<INS>	6	SUPP=1;SUPP_VEC=1000000000;SVLEN=205;SVTYPE=INS;SVMETHOD=SURVIVOR1.0.7;CHR2=chr6;END=23920604;CIPOS=0,0;CIEND=0,0;STRANDS=+-	./.:11:205:35,0:+-:6:INS:svim.INS.463245:NA:NA:chr6_23920604-chr6_23920604
chr9	2052624	svim.DEL.8821	<DEL>	26	SUPP=1;SUPP_VEC=1000000000;SVLEN=-206;SVTYPE=DEL;SVMETHOD=SURVIVOR1.0.7;CHR2=chr9;END=2052830;CIPOS=0,0;CIEND=0,0;STRANDS=+-	0/1:11:206:37,0:+-:26:DEL:svim.DEL.8821:NA:NA:chr9_2052624-chr9_2052830
chr4	22785231	svim.INS.351102	<INS>	7	SUPP=1;SUPP_VEC=1000000000;SVLEN=206;SVTYPE=INS;SVMETHOD=SURVIVOR1.0.7;CHR2=chr4;END=22785231;CIPOS=0,0;CIEND=0,0;STRANDS=+-	0/1:11:206:22,0:+-:7:INS:svim.INS.351102:NA:NA:chr4_22785231-chr4_22785231
chr4	24890749	svim.INS.352467	<INS>	7	SUPP=1;SUPP_VEC=1000000000;SVLEN=206;SVTYPE=INS;SVMETHOD=SURVIVOR1.0.7;CHR2=chr4;END=24890749;CIPOS=0,0;CIEND=0,0;STRANDS=+-	1/1:11:206:0,0:+-:7:INS:svim.INS.352467:NA:NA:chr4_24890749-chr4_24890749
chr4	54778432	svim.INS.374648	<INS>	8	SUPP=1;SUPP_VEC=1000000000;SVLEN=206;SVTYPE=INS;SVMETHOD=SURVIVOR1.0.7;CHR2=chr4;END=54778432;CIPOS=0,0;CIEND=0,0;STRANDS=+-	./.:11:206:86,0:+-:8:INS:svim.INS.374648:NA:NA:chr4_54778432-chr4_54778432
chrZ	57782787	svim.INS.751196	<INS>	10	SUPP=1;SUPP_VEC=1000000000;SVLEN=206;SVTYPE=INS;SVMETHOD=SURVIVOR1.0.7;CHR2=chrZ;END=57782787;CIPOS=0,0;CIEND=0,0;STRANDS=+-	0/1:11:206:29,0:+-:10:INS:svim.INS.751196:NA:NA:chrZ_57782787-chrZ_57782787
chr1	65491649	svim.INS.48464	<INS>	6	SUPP=1;SUPP_VEC=1000000000;SVLEN=207;SVTYPE=INS;SVMETHOD=SURVIVOR1.0.7;CHR2=chr1;END=65491649;CIPOS=0,0;CIEND=0,0;STRANDS=+-	./.:11:207:35,0:+-:6:INS:svim.INS.48464:NA:NA:chr1_65491649-chr1_65491649
chr10	10352267	svim.INS.551306	<INS>	8	SUPP=1;SUPP_VEC=1000000000;SVLEN=207;SVTYPE=INS;SVMETHOD=SURVIVOR1.0.7;CHR2=chr10;END=10352267;CIPOS=0,0;CIEND=0,0;STRANDS=+-	./.:11:207:81,0:+-:8:INS:svim.INS.551306:NA:NA:chr10_10352267-chr10_10352267
chr3	49944094	svim.INS.290322	<INS>	6	SUPP=1;SUPP_VEC=1000000000;SVLEN=207;SVTYPE=INS;SVMETHOD=SURVIVOR1.0.7;CHR2=chr3;END=49944094;CIPOS=0,0;CIEND=0,0;STRANDS=+-	0/1:11:207:25,0:+-:6:INS:svim.INS.290322:NA:NA:chr3_49944094-chr3_49944094
chr2	141160326	svim.DEL.4805	<DEL>	13	SUPP=1;SUPP_VEC=1000000000;SVLEN=-208;SVTYPE=DEL;SVMETHOD=SURVIVOR1.0.7;CHR2=chr2;END=141160534;CIPOS=0,0;CIEND=0,0;STRANDS=+-	1/1:11:208:2,0:+-:13:DEL:svim.DEL.4805:NA:NA:chr2_141160326-chr2_141160534
chr3	61892555	svim.INS.299111	<INS>	6	SUPP=1;SUPP_VEC=1000000000;SVLEN=208;SVTYPE=INS;SVMETHOD=SURVIVOR1.0.7;CHR2=chr3;END=61892555;CIPOS=0,0;CIEND=0,0;STRANDS=+-	0/1:11:208:17,0:+-:6:INS:svim.INS.299111:NA:NA:chr3_61892555-chr3_61892555
chr9	8871477	svim.INS.532055	<INS>	6	SUPP=1;SUPP_VEC=1000000000;SVLEN=208;SVTYPE=INS;SVMETHOD=SURVIVOR1.0.7;CHR2=chr9;END=8871477;CIPOS=0,0;CIEND=0,0;STRANDS=+-	./.:11:208:41,0:+-:6:INS:svim.INS.532055:NA:NA:chr9_8871477-chr9_8871477
chr3	60100881	svim.INS.297878	<INS>	8	SUPP=1;SUPP_VEC=1000000000;SVLEN=209;SVTYPE=INS;SVMETHOD=SURVIVOR1.0.7;CHR2=chr3;END=60100881;CIPOS=0,0;CIEND=0,0;STRANDS=+-	./.:11:209:94,0:+-:8:INS:svim.INS.297878:NA:NA:chr3_60100881-chr3_60100881
chr7	34841968	svim.INS.500794	<INS>	6	SUPP=1;SUPP_VEC=1000000000;SVLEN=209;SVTYPE=INS;SVMETHOD=SURVIVOR1.0.7;CHR2=chr7;END=34841968;CIPOS=0,0;CIEND=0,0;STRANDS=+-	./.:11:209:12,0:+-:6:INS:svim.INS.500794:NA:NA:chr7_34841968-chr7_34841968
chr11	10731775	svim.INS.567922	<INS>	6	SUPP=1;SUPP_VEC=1000000000;SVLEN=2093;SVTYPE=INS;SVMETHOD=SURVIVOR1.0.7;CHR2=chr11;END=10731775;CIPOS=0,0;CIEND=0,0;STRANDS=+-	./.:11:2093:79,0:+-:6:INS:svim.INS.567922:NA:NA:chr11_10731775-chr11_10731775
chr2	126464510	svim.INS.235225	<INS>	19	SUPP=1;SUPP_VEC=1000000000;SVLEN=210;SVTYPE=INS;SVMETHOD=SURVIVOR1.0.7;CHR2=chr2;END=126464510;CIPOS=0,0;CIEND=0,0;STRANDS=+-	./.:11:210:95,0:+-:19:INS:svim.INS.235225:NA:NA:chr2_126464510-chr2_126464510
chr20	8565734	svim.INS.663851	<INS>	10	SUPP=1;SUPP_VEC=1000000000;SVLEN=210;SVTYPE=INS;SVMETHOD=SURVIVOR1.0.7;CHR2=chr20;END=8565734;CIPOS=0,0;CIEND=0,0;STRANDS=+-	0/1:11:210:47,0:+-:10:INS:svim.INS.663851:NA:NA:chr20_8565734-chr20_8565734
chr21	3314284	svim.INS.671420	<INS>	8	SUPP=1;SUPP_VEC=1000000000;SVLEN=210;SVTYPE=INS;SVMETHOD=SURVIVOR1.0.7;CHR2=chr21;END=3314284;CIPOS=0,0;CIEND=0,0;STRANDS=+-	0/1:11:210:25,0:+-:8:INS:svim.INS.671420:NA:NA:chr21_3314284-chr21_3314284
chr8	11970278	svim.DEL.8664	<DEL>	21	SUPP=1;SUPP_VEC=1000000000;SVLEN=-2105;SVTYPE=DEL;SVMETHOD=SURVIVOR1.0.7;CHR2=chr8;END=11972383;CIPOS=0,0;CIEND=0,0;STRANDS=+-	./.:11:2105:46,0:+-:21:DEL:svim.DEL.8664:NA:NA:chr8_11970278-chr8_11972383
chr1	123023096	svim.DEL.1739	<DEL>	18	SUPP=1;SUPP_VEC=1000000000;SVLEN=-211;SVTYPE=DEL;SVMETHOD=SURVIVOR1.0.7;CHR2=chr1;END=123023307;CIPOS=0,0;CIEND=0,0;STRANDS=+-	0/1:11:211:15,0:+-:18:DEL:svim.DEL.1739:NA:NA:chr1_123023096-chr1_123023307
chr11	13833110	svim.DEL.9300	<DEL>	34	SUPP=1;SUPP_VEC=1000000000;SVLEN=-211;SVTYPE=DEL;SVMETHOD=SURVIVOR1.0.7;CHR2=chr11;END=13833321;CIPOS=0,0;CIEND=0,0;STRANDS=+-	1/1:11:211:2,0:+-:34:DEL:svim.DEL.9300:NA:NA:chr11_13833110-chr11_13833321
chr2	56385020	svim.DEL.3510	<DEL>	48	SUPP=1;SUPP_VEC=1000000000;SVLEN=-211;SVTYPE=DEL;SVMETHOD=SURVIVOR1.0.7;CHR2=chr2;END=56385231;CIPOS=0,0;CIEND=0,0;STRANDS=+-	1/1:11:211:0,0:+-:48:DEL:svim.DEL.3510:NA:NA:chr2_56385020-chr2_56385231
chr1	130388877	svim.INS.94738	<INS>	6	SUPP=1;SUPP_VEC=1000000000;SVLEN=211;SVTYPE=INS;SVMETHOD=SURVIVOR1.0.7;CHR2=chr1;END=130388877;CIPOS=0,0;CIEND=0,0;STRANDS=+-	./.:11:211:28,0:+-:6:INS:svim.INS.94738:NA:NA:chr1_130388877-chr1_130388877
chr2	102502093	svim.INS.217592	<INS>	14	SUPP=1;SUPP_VEC=1000000000;SVLEN=211;SVTYPE=INS;SVMETHOD=SURVIVOR1.0.7;CHR2=chr2;END=102502093;CIPOS=0,0;CIEND=0,0;STRANDS=+-	0/1:11:211:50,0:+-:14:INS:svim.INS.217592:NA:NA:chr2_102502093-chr2_102502093
chr21	3598921	svim.INS.671645	<INS>	8	SUPP=1;SUPP_VEC=1000000000;SVLEN=211;SVTYPE=INS;SVMETHOD=SURVIVOR1.0.7;CHR2=chr21;END=3598921;CIPOS=0,0;CIEND=0,0;STRANDS=+-	0/1:11:211:36,0:+-:8:INS:svim.INS.671645:NA:NA:chr21_3598921-chr21_3598921
chr4	42227046	svim.INS.364953	<INS>	9	SUPP=1;SUPP_VEC=1000000000;SVLEN=211;SVTYPE=INS;SVMETHOD=SURVIVOR1.0.7;CHR2=chr4;END=42227046;CIPOS=0,0;CIEND=0,0;STRANDS=+-	./.:11:211:89,0:+-:9:INS:svim.INS.364953:NA:NA:chr4_42227046-chr4_42227046
chr1	155239654	svim.DEL.2150	<DEL>	11	SUPP=1;SUPP_VEC=1000000000;SVLEN=-212;SVTYPE=DEL;SVMETHOD=SURVIVOR1.0.7;CHR2=chr1;END=155239866;CIPOS=0,0;CIEND=0,0;STRANDS=+-	1/1:11:212:0,0:+-:11:DEL:svim.DEL.2150:NA:NA:chr1_155239654-chr1_155239866
chr1	190843016	svim.INS.137776	<INS>	6	SUPP=1;SUPP_VEC=1000000000;SVLEN=212;SVTYPE=INS;SVMETHOD=SURVIVOR1.0.7;CHR2=chr1;END=190843016;CIPOS=0,0;CIEND=0,0;STRANDS=+-	0/1:11:212:22,0:+-:6:INS:svim.INS.137776:NA:NA:chr1_190843016-chr1_190843016
chr1	50319050	svim.INS.36372	<INS>	8	SUPP=1;SUPP_VEC=1000000000;SVLEN=212;SVTYPE=INS;SVMETHOD=SURVIVOR1.0.7;CHR2=chr1;END=50319050;CIPOS=0,0;CIEND=0,0;STRANDS=+-	./.:11:212:54,0:+-:8:INS:svim.INS.36372:NA:NA:chr1_50319050-chr1_50319050
chr14	8398020	svim.INS.612546	<INS>	9	SUPP=1;SUPP_VEC=1000000000;SVLEN=212;SVTYPE=INS;SVMETHOD=SURVIVOR1.0.7;CHR2=chr14;END=8398020;CIPOS=0,0;CIEND=0,0;STRANDS=+-	./.:11:212:51,0:+-:9:INS:svim.INS.612546:NA:NA:chr14_8398020-chr14_8398020
chr15	129131	svim.INS.618791	<INS>	21	SUPP=1;SUPP_VEC=1000000000;SVLEN=212;SVTYPE=INS;SVMETHOD=SURVIVOR1.0.7;CHR2=chr15;END=129131;CIPOS=0,0;CIEND=0,0;STRANDS=+-	0/1:11:212:21,0:+-:21:INS:svim.INS.618791:NA:NA:chr15_129131-chr15_129131
chr15	2159285	svim.INS.620401	<INS>	9	SUPP=1;SUPP_VEC=1000000000;SVLEN=212;SVTYPE=INS;SVMETHOD=SURVIVOR1.0.7;CHR2=chr15;END=2159285;CIPOS=0,0;CIEND=0,0;STRANDS=+-	./.:11:212:75,0:+-:9:INS:svim.INS.620401:NA:NA:chr15_2159285-chr15_2159285
chr4	20885827	svim.INS.349795	<INS>	7	SUPP=1;SUPP_VEC=1000000000;SVLEN=2123;SVTYPE=INS;SVMETHOD=SURVIVOR1.0.7;CHR2=chr4;END=20885827;CIPOS=0,0;CIEND=0,0;STRANDS=+-	./.:11:2123:38,0:+-:7:INS:svim.INS.349795:NA:NA:chr4_20885827-chr4_20885827
chr4	50903891	svim.DEL.6629	<DEL>	12	SUPP=1;SUPP_VEC=1000000000;SVLEN=-2125;SVTYPE=DEL;SVMETHOD=SURVIVOR1.0.7;CHR2=chr4;END=50906016;CIPOS=0,0;CIEND=0,0;STRANDS=+-	1/1:11:2125:2,0:+-:12:DEL:svim.DEL.6629:NA:NA:chr4_50903891-chr4_50906016
chr3	25403193	svim.DEL.5263	<DEL>	31	SUPP=1;SUPP_VEC=1000000000;SVLEN=-213;SVTYPE=DEL;SVMETHOD=SURVIVOR1.0.7;CHR2=chr3;END=25403406;CIPOS=0,0;CIEND=0,0;STRANDS=+-	1/1:11:213:0,0:+-:31:DEL:svim.DEL.5263:NA:NA:chr3_25403193-chr3_25403406
chr1	15307243	svim.INS.11368	<INS>	15	SUPP=1;SUPP_VEC=1000000000;SVLEN=213;SVTYPE=INS;SVMETHOD=SURVIVOR1.0.7;CHR2=chr1;END=15307243;CIPOS=0,0;CIEND=0,0;STRANDS=+-	1/1:11:213:0,0:+-:15:INS:svim.INS.11368:NA:NA:chr1_15307243-chr1_15307243
chr2	28432137	svim.DEL.3201	<DEL>	24	SUPP=1;SUPP_VEC=1000000000;SVLEN=-214;SVTYPE=DEL;SVMETHOD=SURVIVOR1.0.7;CHR2=chr2;END=28432351;CIPOS=0,0;CIEND=0,0;STRANDS=+-	1/1:11:214:0,0:+-:24:DEL:svim.DEL.3201:NA:NA:chr2_28432137-chr2_28432351
chr5	4465232	svim.DEL.7329	<DEL>	8	SUPP=1;SUPP_VEC=1000000000;SVLEN=-214;SVTYPE=DEL;SVMETHOD=SURVIVOR1.0.7;CHR2=chr5;END=4465446;CIPOS=0,0;CIEND=0,0;STRANDS=+-	0/1:11:214:2,0:+-:8:DEL:svim.DEL.7329:NA:NA:chr5_4465232-chr5_4465446
chr11	11765821	svim.INS.568685	<INS>	7	SUPP=1;SUPP_VEC=1000000000;SVLEN=214;SVTYPE=INS;SVMETHOD=SURVIVOR1.0.7;CHR2=chr11;END=11765821;CIPOS=0,0;CIEND=0,0;STRANDS=+-	0/1:11:214:24,0:+-:7:INS:svim.INS.568685:NA:NA:chr11_11765821-chr11_11765821
chr12	1810117	svim.INS.576466	<INS>	9	SUPP=1;SUPP_VEC=1000000000;SVLEN=214;SVTYPE=INS;SVMETHOD=SURVIVOR1.0.7;CHR2=chr12;END=1810117;CIPOS=0,0;CIEND=0,0;STRANDS=+-	0/1:11:214:33,0:+-:9:INS:svim.INS.576466:NA:NA:chr12_1810117-chr12_1810117
chr19	3733794	svim.INS.651199	<INS>	7	SUPP=1;SUPP_VEC=1000000000;SVLEN=214;SVTYPE=INS;SVMETHOD=SURVIVOR1.0.7;CHR2=chr19;END=3733794;CIPOS=0,0;CIEND=0,0;STRANDS=+-	./.:11:214:49,0:+-:7:INS:svim.INS.651199:NA:NA:chr19_3733794-chr19_3733794
chr2	131235015	svim.INS.238854	<INS>	7	SUPP=1;SUPP_VEC=1000000000;SVLEN=214;SVTYPE=INS;SVMETHOD=SURVIVOR1.0.7;CHR2=chr2;END=131235015;CIPOS=0,0;CIEND=0,0;STRANDS=+-	0/1:11:214:4,0:+-:7:INS:svim.INS.238854:NA:NA:chr2_131235015-chr2_131235015
chr24	2864152	svim.INS.685853	<INS>	8	SUPP=1;SUPP_VEC=1000000000;SVLEN=214;SVTYPE=INS;SVMETHOD=SURVIVOR1.0.7;CHR2=chr24;END=2864152;CIPOS=0,0;CIEND=0,0;STRANDS=+-	0/1:11:214:20,0:+-:8:INS:svim.INS.685853:NA:NA:chr24_2864152-chr24_2864152
chr4	70241949	svim.INS.385493	<INS>	7	SUPP=1;SUPP_VEC=1000000000;SVLEN=214;SVTYPE=INS;SVMETHOD=SURVIVOR1.0.7;CHR2=chr4;END=70241949;CIPOS=0,0;CIEND=0,0;STRANDS=+-	./.:11:214:67,0:+-:7:INS:svim.INS.385493:NA:NA:chr4_70241949-chr4_70241949
chrZ	53483064	svim.INS.747933	<INS>	21	SUPP=1;SUPP_VEC=1000000000;SVLEN=214;SVTYPE=INS;SVMETHOD=SURVIVOR1.0.7;CHR2=chrZ;END=53483064;CIPOS=0,0;CIEND=0,0;STRANDS=+-	1/1:11:214:2,0:+-:21:INS:svim.INS.747933:NA:NA:chrZ_53483064-chrZ_53483064
chrZ	41128250	svim.INS.739523	<INS>	6	SUPP=1;SUPP_VEC=1000000000;SVLEN=2140;SVTYPE=INS;SVMETHOD=SURVIVOR1.0.7;CHR2=chrZ;END=41128250;CIPOS=0,0;CIEND=0,0;STRANDS=+-	./.:11:2140:34,0:+-:6:INS:svim.INS.739523:NA:NA:chrZ_41128250-chrZ_41128250
chr6	11304207	svim.DEL.8002	<DEL>	6	SUPP=1;SUPP_VEC=1000000000;SVLEN=-215;SVTYPE=DEL;SVMETHOD=SURVIVOR1.0.7;CHR2=chr6;END=11304422;CIPOS=0,0;CIEND=0,0;STRANDS=+-	1/1:11:215:0,0:+-:6:DEL:svim.DEL.8002:NA:NA:chr6_11304207-chr6_11304422
chr2	14025802	svim.INS.153326	<INS>	7	SUPP=1;SUPP_VEC=1000000000;SVLEN=215;SVTYPE=INS;SVMETHOD=SURVIVOR1.0.7;CHR2=chr2;END=14025802;CIPOS=0,0;CIEND=0,0;STRANDS=+-	./.:11:215:46,0:+-:7:INS:svim.INS.153326:NA:NA:chr2_14025802-chr2_14025802
chr2	149095459	svim.INS.251854	<INS>	18	SUPP=1;SUPP_VEC=1000000000;SVLEN=215;SVTYPE=INS;SVMETHOD=SURVIVOR1.0.7;CHR2=chr2;END=149095459;CIPOS=0,0;CIEND=0,0;STRANDS=+-	0/1:11:215:4,0:+-:18:INS:svim.INS.251854:NA:NA:chr2_149095459-chr2_149095459
chr20	813474	svim.INS.657302	<INS>	7	SUPP=1;SUPP_VEC=1000000000;SVLEN=215;SVTYPE=INS;SVMETHOD=SURVIVOR1.0.7;CHR2=chr20;END=813474;CIPOS=0,0;CIEND=0,0;STRANDS=+-	0/1:11:215:33,0:+-:7:INS:svim.INS.657302:NA:NA:chr20_813474-chr20_813474
chr6	20088496	svim.INS.460472	<INS>	9	SUPP=1;SUPP_VEC=1000000000;SVLEN=215;SVTYPE=INS;SVMETHOD=SURVIVOR1.0.7;CHR2=chr6;END=20088496;CIPOS=0,0;CIEND=0,0;STRANDS=+-	./.:11:215:70,0:+-:9:INS:svim.INS.460472:NA:NA:chr6_20088496-chr6_20088496
chr25	1922866	svim.INS.689588	<INS>	11	SUPP=1;SUPP_VEC=1000000000;SVLEN=216;SVTYPE=INS;SVMETHOD=SURVIVOR1.0.7;CHR2=chr25;END=1922866;CIPOS=0,0;CIEND=0,0;STRANDS=+-	0/1:11:216:4,0:+-:11:INS:svim.INS.689588:NA:NA:chr25_1922866-chr25_1922866
chr3	78645564	svim.INS.311112	<INS>	6	SUPP=1;SUPP_VEC=1000000000;SVLEN=216;SVTYPE=INS;SVMETHOD=SURVIVOR1.0.7;CHR2=chr3;END=78645564;CIPOS=0,0;CIEND=0,0;STRANDS=+-	./.:11:216:49,0:+-:6:INS:svim.INS.311112:NA:NA:chr3_78645564-chr3_78645564
chr6	8954158	svim.INS.451904	<INS>	7	SUPP=1;SUPP_VEC=1000000000;SVLEN=216;SVTYPE=INS;SVMETHOD=SURVIVOR1.0.7;CHR2=chr6;END=8954158;CIPOS=0,0;CIEND=0,0;STRANDS=+-	0/1:11:216:31,0:+-:7:INS:svim.INS.451904:NA:NA:chr6_8954158-chr6_8954158
chrZ	33702251	svim.INS.734474	<INS>	25	SUPP=1;SUPP_VEC=1000000000;SVLEN=216;SVTYPE=INS;SVMETHOD=SURVIVOR1.0.7;CHR2=chrZ;END=33702251;CIPOS=0,0;CIEND=0,0;STRANDS=+-	1/1:11:216:0,0:+-:25:INS:svim.INS.734474:NA:NA:chrZ_33702251-chrZ_33702251
chrZ	8321330	svim.INS.716077	<INS>	5	SUPP=1;SUPP_VEC=1000000000;SVLEN=216;SVTYPE=INS;SVMETHOD=SURVIVOR1.0.7;CHR2=chrZ;END=8321330;CIPOS=0,0;CIEND=0,0;STRANDS=+-	./.:11:216:44,0:+-:5:INS:svim.INS.716077:NA:NA:chrZ_8321330-chrZ_8321330
chr1	178736441	svim.INS.128558	<INS>	6	SUPP=1;SUPP_VEC=1000000000;SVLEN=2164;SVTYPE=INS;SVMETHOD=SURVIVOR1.0.7;CHR2=chr1;END=178736441;CIPOS=0,0;CIEND=0,0;STRANDS=+-	./.:11:2164:16,0:+-:6:INS:svim.INS.128558:NA:NA:chr1_178736441-chr1_178736441
chr4	23621423	svim.DEL.6356	<DEL>	6	SUPP=1;SUPP_VEC=1000000000;SVLEN=-2167;SVTYPE=DEL;SVMETHOD=SURVIVOR1.0.7;CHR2=chr4;END=23623590;CIPOS=0,0;CIEND=0,0;STRANDS=+-	1/1:11:2167:0,0:+-:6:DEL:svim.DEL.6356:NA:NA:chr4_23621423-chr4_23623590
chr1	55029161	svim.DEL.884	<DEL>	11	SUPP=1;SUPP_VEC=1000000000;SVLEN=-217;SVTYPE=DEL;SVMETHOD=SURVIVOR1.0.7;CHR2=chr1;END=55029378;CIPOS=0,0;CIEND=0,0;STRANDS=+-	1/1:11:217:0,0:+-:11:DEL:svim.DEL.884:NA:NA:chr1_55029161-chr1_55029378
chr2	111007865	svim.DEL.4128	<DEL>	14	SUPP=1;SUPP_VEC=1000000000;SVLEN=-217;SVTYPE=DEL;SVMETHOD=SURVIVOR1.0.7;CHR2=chr2;END=111008082;CIPOS=0,0;CIEND=0,0;STRANDS=+-	0/1:11:217:6,0:+-:14:DEL:svim.DEL.4128:NA:NA:chr2_111007865-chr2_111008082
chr2	91152444	svim.DEL.3924	<DEL>	25	SUPP=1;SUPP_VEC=1000000000;SVLEN=-217;SVTYPE=DEL;SVMETHOD=SURVIVOR1.0.7;CHR2=chr2;END=91152661;CIPOS=0,0;CIEND=0,0;STRANDS=+-	1/1:11:217:1,0:+-:25:DEL:svim.DEL.3924:NA:NA:chr2_91152444-chr2_91152661
chr33	3752812	svim.DEL.13310	<DEL>	6	SUPP=1;SUPP_VEC=1000000000;SVLEN=-217;SVTYPE=DEL;SVMETHOD=SURVIVOR1.0.7;CHR2=chr33;END=3753029;CIPOS=0,0;CIEND=0,0;STRANDS=+-	./.:11:217:18,0:+-:6:DEL:svim.DEL.13310:NA:NA:chr33_3752812-chr33_3753029
chr1	53452547	svim.INS.38944	<INS>	12	SUPP=1;SUPP_VEC=1000000000;SVLEN=217;SVTYPE=INS;SVMETHOD=SURVIVOR1.0.7;CHR2=chr1;END=53452547;CIPOS=0,0;CIEND=0,0;STRANDS=+-	./.:11:217:77,0:+-:12:INS:svim.INS.38944:NA:NA:chr1_53452547-chr1_53452547
chr1	104185161	svim.DEL.1531	<DEL>	11	SUPP=1;SUPP_VEC=1000000000;SVLEN=-218;SVTYPE=DEL;SVMETHOD=SURVIVOR1.0.7;CHR2=chr1;END=104185379;CIPOS=0,0;CIEND=0,0;STRANDS=+-	1/1:11:218:1,0:+-:11:DEL:svim.DEL.1531:NA:NA:chr1_104185161-chr1_104185379
chr20	11089522	svim.DEL.10852	<DEL>	58	SUPP=1;SUPP_VEC=1000000000;SVLEN=-218;SVTYPE=DEL;SVMETHOD=SURVIVOR1.0.7;CHR2=chr20;END=11089740;CIPOS=0,0;CIEND=0,0;STRANDS=+-	0/1:11:218:14,0:+-:58:DEL:svim.DEL.10852:NA:NA:chr20_11089522-chr20_11089740
chr4	3094856	svim.DEL.6217	<DEL>	24	SUPP=1;SUPP_VEC=1000000000;SVLEN=-218;SVTYPE=DEL;SVMETHOD=SURVIVOR1.0.7;CHR2=chr4;END=3095074;CIPOS=0,0;CIEND=0,0;STRANDS=+-	1/1:11:218:0,0:+-:24:DEL:svim.DEL.6217:NA:NA:chr4_3094856-chr4_3095074
chr14	10482999	svim.INS.614232	<INS>	12	SUPP=1;SUPP_VEC=1000000000;SVLEN=218;SVTYPE=INS;SVMETHOD=SURVIVOR1.0.7;CHR2=chr14;END=10482999;CIPOS=0,0;CIEND=0,0;STRANDS=+-	0/1:11:218:37,0:+-:12:INS:svim.INS.614232:NA:NA:chr14_10482999-chr14_10482999
chr9	7832373	svim.INS.531179	<INS>	7	SUPP=1;SUPP_VEC=1000000000;SVLEN=218;SVTYPE=INS;SVMETHOD=SURVIVOR1.0.7;CHR2=chr9;END=7832373;CIPOS=0,0;CIEND=0,0;STRANDS=+-	./.:11:218:67,0:+-:7:INS:svim.INS.531179:NA:NA:chr9_7832373-chr9_7832373
chr1	4792999	svim.INS.3894	<INS>	9	SUPP=1;SUPP_VEC=1000000000;SVLEN=2180;SVTYPE=INS;SVMETHOD=SURVIVOR1.0.7;CHR2=chr1;END=4792999;CIPOS=0,0;CIEND=0,0;STRANDS=+-	./.:11:2180:66,0:+-:9:INS:svim.INS.3894:NA:NA:chr1_4792999-chr1_4792999
chr1	101231096	svim.INS.73820	<INS>	7	SUPP=1;SUPP_VEC=1000000000;SVLEN=2184;SVTYPE=INS;SVMETHOD=SURVIVOR1.0.7;CHR2=chr1;END=101231096;CIPOS=0,0;CIEND=0,0;STRANDS=+-	./.:11:2184:29,0:+-:7:INS:svim.INS.73820:NA:NA:chr1_101231096-chr1_101231096
chr31	2758686	svim.DEL.12828	<DEL>	7	SUPP=1;SUPP_VEC=1000000000;SVLEN=-219;SVTYPE=DEL;SVMETHOD=SURVIVOR1.0.7;CHR2=chr31;END=2758905;CIPOS=0,0;CIEND=0,0;STRANDS=+-	0/1:11:219:2,0:+-:7:DEL:svim.DEL.12828:NA:NA:chr31_2758686-chr31_2758905
chr2	103895159	svim.INS.218747	<INS>	6	SUPP=1;SUPP_VEC=1000000000;SVLEN=219;SVTYPE=INS;SVMETHOD=SURVIVOR1.0.7;CHR2=chr2;END=103895159;CIPOS=0,0;CIEND=0,0;STRANDS=+-	./.:11:219:122,0:+-:6:INS:svim.INS.218747:NA:NA:chr2_103895159-chr2_103895159
chr2	95451115	svim.INS.212369	<INS>	10	SUPP=1;SUPP_VEC=1000000000;SVLEN=219;SVTYPE=INS;SVMETHOD=SURVIVOR1.0.7;CHR2=chr2;END=95451115;CIPOS=0,0;CIEND=0,0;STRANDS=+-	1/1:11:219:1,0:+-:10:INS:svim.INS.212369:NA:NA:chr2_95451115-chr2_95451115
chr24	6305	svim.INS.683269	<INS>	20	SUPP=1;SUPP_VEC=1000000000;SVLEN=219;SVTYPE=INS;SVMETHOD=SURVIVOR1.0.7;CHR2=chr24;END=6305;CIPOS=0,0;CIEND=0,0;STRANDS=+-	0/1:11:219:8,0:+-:20:INS:svim.INS.683269:NA:NA:chr24_6305-chr24_6305
chr31	2740390	svim.INS.704747	<INS>	28	SUPP=1;SUPP_VEC=1000000000;SVLEN=219;SVTYPE=INS;SVMETHOD=SURVIVOR1.0.7;CHR2=chr31;END=2740390;CIPOS=0,0;CIEND=0,0;STRANDS=+-	1/1:11:219:2,0:+-:28:INS:svim.INS.704747:NA:NA:chr31_2740390-chr31_2740390
chr33	6378138	svim.INS.707849	<INS>	16	SUPP=1;SUPP_VEC=1000000000;SVLEN=219;SVTYPE=INS;SVMETHOD=SURVIVOR1.0.7;CHR2=chr33;END=6378138;CIPOS=0,0;CIEND=0,0;STRANDS=+-	1/1:11:219:1,0:+-:16:INS:svim.INS.707849:NA:NA:chr33_6378138-chr33_6378138
chr5	90871	svim.INS.400587	<INS>	7	SUPP=1;SUPP_VEC=1000000000;SVLEN=219;SVTYPE=INS;SVMETHOD=SURVIVOR1.0.7;CHR2=chr5;END=90871;CIPOS=0,0;CIEND=0,0;STRANDS=+-	./.:11:219:100,0:+-:7:INS:svim.INS.400587:NA:NA:chr5_90871-chr5_90871
chr7	28269664	svim.INS.495933	<INS>	9	SUPP=1;SUPP_VEC=1000000000;SVLEN=219;SVTYPE=INS;SVMETHOD=SURVIVOR1.0.7;CHR2=chr7;END=28269664;CIPOS=0,0;CIEND=0,0;STRANDS=+-	0/1:11:219:30,0:+-:9:INS:svim.INS.495933:NA:NA:chr7_28269664-chr7_28269664
chr2	111570052	svim.INS.224384	<INS>	28	SUPP=1;SUPP_VEC=1000000000;SVLEN=2195;SVTYPE=INS;SVMETHOD=SURVIVOR1.0.7;CHR2=chr2;END=111570052;CIPOS=0,0;CIEND=0,0;STRANDS=+-	1/1:11:2195:2,0:+-:28:INS:svim.INS.224384:NA:NA:chr2_111570052-chr2_111570052
chr1	120877403	svim.DEL.1708	<DEL>	17	SUPP=1;SUPP_VEC=1000000000;SVLEN=-220;SVTYPE=DEL;SVMETHOD=SURVIVOR1.0.7;CHR2=chr1;END=120877623;CIPOS=0,0;CIEND=0,0;STRANDS=+-	0/1:11:220:17,0:+-:17:DEL:svim.DEL.1708:NA:NA:chr1_120877403-chr1_120877623
chr20	1441020	svim.INS.657923	<INS>	8	SUPP=1;SUPP_VEC=1000000000;SVLEN=220;SVTYPE=INS;SVMETHOD=SURVIVOR1.0.7;CHR2=chr20;END=1441020;CIPOS=0,0;CIEND=0,0;STRANDS=+-	./.:11:220:57,0:+-:8:INS:svim.INS.657923:NA:NA:chr20_1441020-chr20_1441020
chrZ	10994845	svim.INS.718169	<INS>	6	SUPP=1;SUPP_VEC=1000000000;SVLEN=220;SVTYPE=INS;SVMETHOD=SURVIVOR1.0.7;CHR2=chrZ;END=10994845;CIPOS=0,0;CIEND=0,0;STRANDS=+-	0/1:11:220:18,0:+-:6:INS:svim.INS.718169:NA:NA:chrZ_10994845-chrZ_10994845
chr2	1040493	svim.DEL.2889	<DEL>	7	SUPP=1;SUPP_VEC=1000000000;SVLEN=-22043;SVTYPE=DEL;SVMETHOD=SURVIVOR1.0.7;CHR2=chr2;END=1062536;CIPOS=0,0;CIEND=0,0;STRANDS=+-	./.:11:22043:30,0:+-:7:DEL:svim.DEL.2889:NA:NA:chr2_1040493-chr2_1062536
chr24	435556	svim.DEL.11315	<DEL>	51	SUPP=1;SUPP_VEC=1000000000;SVLEN=-221;SVTYPE=DEL;SVMETHOD=SURVIVOR1.0.7;CHR2=chr24;END=435777;CIPOS=0,0;CIEND=0,0;STRANDS=+-	1/1:11:221:9,0:+-:51:DEL:svim.DEL.11315:NA:NA:chr24_435556-chr24_435777
chr15	12248772	svim.INS.628664	<INS>	8	SUPP=1;SUPP_VEC=1000000000;SVLEN=221;SVTYPE=INS;SVMETHOD=SURVIVOR1.0.7;CHR2=chr15;END=12248772;CIPOS=0,0;CIEND=0,0;STRANDS=+-	0/1:11:221:45,0:+-:8:INS:svim.INS.628664:NA:NA:chr15_12248772-chr15_12248772
chr2	90278166	svim.INS.209050	<INS>	7	SUPP=1;SUPP_VEC=1000000000;SVLEN=221;SVTYPE=INS;SVMETHOD=SURVIVOR1.0.7;CHR2=chr2;END=90278166;CIPOS=0,0;CIEND=0,0;STRANDS=+-	./.:11:221:51,0:+-:7:INS:svim.INS.209050:NA:NA:chr2_90278166-chr2_90278166
chr3	71245107	svim.INS.305590	<INS>	7	SUPP=1;SUPP_VEC=1000000000;SVLEN=221;SVTYPE=INS;SVMETHOD=SURVIVOR1.0.7;CHR2=chr3;END=71245107;CIPOS=0,0;CIEND=0,0;STRANDS=+-	./.:11:221:60,0:+-:7:INS:svim.INS.305590:NA:NA:chr3_71245107-chr3_71245107
chr4	48650872	svim.INS.369850	<INS>	6	SUPP=1;SUPP_VEC=1000000000;SVLEN=221;SVTYPE=INS;SVMETHOD=SURVIVOR1.0.7;CHR2=chr4;END=48650872;CIPOS=0,0;CIEND=0,0;STRANDS=+-	./.:11:221:43,0:+-:6:INS:svim.INS.369850:NA:NA:chr4_48650872-chr4_48650872
chr3	4	svim.DUP_TANDEM.2315	<DUP:TANDEM>	13	SUPP=1;SUPP_VEC=1000000000;SVLEN=2211;SVTYPE=DUP;SVMETHOD=SURVIVOR1.0.7;CHR2=chr3;END=2215;CIPOS=0,0;CIEND=0,0;STRANDS=-+	./.:11:2211:167,0:-+:13:DUP:svim.DUP_TANDEM.2315:NA:NA:chr3_4-chr3_2215
chr1	105643048	svim.DEL.1545	<DEL>	8	SUPP=1;SUPP_VEC=1000000000;SVLEN=-222;SVTYPE=DEL;SVMETHOD=SURVIVOR1.0.7;CHR2=chr1;END=105643270;CIPOS=0,0;CIEND=0,0;STRANDS=+-	0/1:11:222:10,0:+-:8:DEL:svim.DEL.1545:NA:NA:chr1_105643048-chr1_105643270
chr19	7336621	svim.DEL.10676	<DEL>	33	SUPP=1;SUPP_VEC=1000000000;SVLEN=-222;SVTYPE=DEL;SVMETHOD=SURVIVOR1.0.7;CHR2=chr19;END=7336843;CIPOS=0,0;CIEND=0,0;STRANDS=+-	1/1:11:222:3,0:+-:33:DEL:svim.DEL.10676:NA:NA:chr19_7336621-chr19_7336843
chr1	104845240	svim.INS.76038	<INS>	7	SUPP=1;SUPP_VEC=1000000000;SVLEN=222;SVTYPE=INS;SVMETHOD=SURVIVOR1.0.7;CHR2=chr1;END=104845240;CIPOS=0,0;CIEND=0,0;STRANDS=+-	./.:11:222:79,0:+-:7:INS:svim.INS.76038:NA:NA:chr1_104845240-chr1_104845240
chr1	168642664	svim.INS.120588	<INS>	6	SUPP=1;SUPP_VEC=1000000000;SVLEN=222;SVTYPE=INS;SVMETHOD=SURVIVOR1.0.7;CHR2=chr1;END=168642664;CIPOS=0,0;CIEND=0,0;STRANDS=+-	0/1:11:222:27,0:+-:6:INS:svim.INS.120588:NA:NA:chr1_168642664-chr1_168642664
chr1	48586753	svim.INS.34896	<INS>	6	SUPP=1;SUPP_VEC=1000000000;SVLEN=222;SVTYPE=INS;SVMETHOD=SURVIVOR1.0.7;CHR2=chr1;END=48586753;CIPOS=0,0;CIEND=0,0;STRANDS=+-	0/1:11:222:13,0:+-:6:INS:svim.INS.34896:NA:NA:chr1_48586753-chr1_48586753
chr11	1731496	svim.INS.561430	<INS>	8	SUPP=1;SUPP_VEC=1000000000;SVLEN=222;SVTYPE=INS;SVMETHOD=SURVIVOR1.0.7;CHR2=chr11;END=1731496;CIPOS=0,0;CIEND=0,0;STRANDS=+-	0/1:11:222:25,0:+-:8:INS:svim.INS.561430:NA:NA:chr11_1731496-chr11_1731496
chr2	141419024	svim.INS.246472	<INS>	7	SUPP=1;SUPP_VEC=1000000000;SVLEN=222;SVTYPE=INS;SVMETHOD=SURVIVOR1.0.7;CHR2=chr2;END=141419024;CIPOS=0,0;CIEND=0,0;STRANDS=+-	0/1:11:222:40,0:+-:7:INS:svim.INS.246472:NA:NA:chr2_141419024-chr2_141419024
chr33	6609348	svim.INS.707888	<INS>	22	SUPP=1;SUPP_VEC=1000000000;SVLEN=222;SVTYPE=INS;SVMETHOD=SURVIVOR1.0.7;CHR2=chr33;END=6609348;CIPOS=0,0;CIEND=0,0;STRANDS=+-	0/1:11:222:6,0:+-:22:INS:svim.INS.707888:NA:NA:chr33_6609348-chr33_6609348
chr2	111933679	svim.INS.224729	<INS>	6	SUPP=1;SUPP_VEC=1000000000;SVLEN=223;SVTYPE=INS;SVMETHOD=SURVIVOR1.0.7;CHR2=chr2;END=111933679;CIPOS=0,0;CIEND=0,0;STRANDS=+-	0/1:11:223:10,0:+-:6:INS:svim.INS.224729:NA:NA:chr2_111933679-chr2_111933679
chr3	66579694	svim.INS.302332	<INS>	10	SUPP=1;SUPP_VEC=1000000000;SVLEN=224;SVTYPE=INS;SVMETHOD=SURVIVOR1.0.7;CHR2=chr3;END=66579694;CIPOS=0,0;CIEND=0,0;STRANDS=+-	./.:11:224:48,0:+-:10:INS:svim.INS.302332:NA:NA:chr3_66579694-chr3_66579694
chr1	141257045	svim.BND.1614	N]chr1:141481154]	7	SUPP=1;SUPP_VEC=1000000000;SVLEN=224109;SVTYPE=INV;SVMETHOD=SURVIVOR1.0.7;CHR2=chr1;END=141481154;CIPOS=0,0;CIEND=0,0;STRANDS=++	./.:11:224109:116,0:++:7:INV:svim.BND.1614:NA:NA:chr1_141257045-chr1_141481154
chr2	55957006	svim.INS.183835	<INS>	7	SUPP=1;SUPP_VEC=1000000000;SVLEN=2248;SVTYPE=INS;SVMETHOD=SURVIVOR1.0.7;CHR2=chr2;END=55957006;CIPOS=0,0;CIEND=0,0;STRANDS=+-	1/1:11:2248:0,0:+-:7:INS:svim.INS.183835:NA:NA:chr2_55957006-chr2_55957006
chr1	27819677	svim.INS.20198	<INS>	22	SUPP=1;SUPP_VEC=1000000000;SVLEN=225;SVTYPE=INS;SVMETHOD=SURVIVOR1.0.7;CHR2=chr1;END=27819677;CIPOS=0,0;CIEND=0,0;STRANDS=+-	1/1:11:225:0,0:+-:22:INS:svim.INS.20198:NA:NA:chr1_27819677-chr1_27819677
chr10	5340149	svim.INS.547502	<INS>	8	SUPP=1;SUPP_VEC=1000000000;SVLEN=225;SVTYPE=INS;SVMETHOD=SURVIVOR1.0.7;CHR2=chr10;END=5340149;CIPOS=0,0;CIEND=0,0;STRANDS=+-	./.:11:225:41,0:+-:8:INS:svim.INS.547502:NA:NA:chr10_5340149-chr10_5340149
chr31	2445874	svim.INS.704687	<INS>	13	SUPP=1;SUPP_VEC=1000000000;SVLEN=225;SVTYPE=INS;SVMETHOD=SURVIVOR1.0.7;CHR2=chr31;END=2445874;CIPOS=0,0;CIEND=0,0;STRANDS=+-	0/1:11:225:6,0:+-:13:INS:svim.INS.704687:NA:NA:chr31_2445874-chr31_2445874
chr9	3481902	svim.INS.527618	<INS>	9	SUPP=1;SUPP_VEC=1000000000;SVLEN=225;SVTYPE=INS;SVMETHOD=SURVIVOR1.0.7;CHR2=chr9;END=3481902;CIPOS=0,0;CIEND=0,0;STRANDS=+-	./.:11:225:45,0:+-:9:INS:svim.INS.527618:NA:NA:chr9_3481902-chr9_3481902
chr3	83911624	svim.DEL.5858	<DEL>	7	SUPP=1;SUPP_VEC=1000000000;SVLEN=-226;SVTYPE=DEL;SVMETHOD=SURVIVOR1.0.7;CHR2=chr3;END=83911850;CIPOS=0,0;CIEND=0,0;STRANDS=+-	1/1:11:226:0,0:+-:7:DEL:svim.DEL.5858:NA:NA:chr3_83911624-chr3_83911850
chr1	166832812	svim.INS.119133	<INS>	6	SUPP=1;SUPP_VEC=1000000000;SVLEN=226;SVTYPE=INS;SVMETHOD=SURVIVOR1.0.7;CHR2=chr1;END=166832812;CIPOS=0,0;CIEND=0,0;STRANDS=+-	./.:11:226:49,0:+-:6:INS:svim.INS.119133:NA:NA:chr1_166832812-chr1_166832812
chr21	779846	svim.INS.669039	<INS>	39	SUPP=1;SUPP_VEC=1000000000;SVLEN=226;SVTYPE=INS;SVMETHOD=SURVIVOR1.0.7;CHR2=chr21;END=779846;CIPOS=0,0;CIEND=0,0;STRANDS=+-	0/1:11:226:12,0:+-:39:INS:svim.INS.669039:NA:NA:chr21_779846-chr21_779846
chr4	2149794	svim.INS.336303	<INS>	6	SUPP=1;SUPP_VEC=1000000000;SVLEN=226;SVTYPE=INS;SVMETHOD=SURVIVOR1.0.7;CHR2=chr4;END=2149794;CIPOS=0,0;CIEND=0,0;STRANDS=+-	0/1:11:226:4,0:+-:6:INS:svim.INS.336303:NA:NA:chr4_2149794-chr4_2149794
chrZ	3310378	svim.DEL.14585	<DEL>	7	SUPP=1;SUPP_VEC=1000000000;SVLEN=-2261;SVTYPE=DEL;SVMETHOD=SURVIVOR1.0.7;CHR2=chrZ;END=3312639;CIPOS=0,0;CIEND=0,0;STRANDS=+-	./.:11:2261:24,0:+-:7:DEL:svim.DEL.14585:NA:NA:chrZ_3310378-chrZ_3312639
chr1	60517414	svim.INS.44762	<INS>	6	SUPP=1;SUPP_VEC=1000000000;SVLEN=227;SVTYPE=INS;SVMETHOD=SURVIVOR1.0.7;CHR2=chr1;END=60517414;CIPOS=0,0;CIEND=0,0;STRANDS=+-	0/1:11:227:24,0:+-:6:INS:svim.INS.44762:NA:NA:chr1_60517414-chr1_60517414
chr9	19023368	svim.INS.539671	<INS>	6	SUPP=1;SUPP_VEC=1000000000;SVLEN=227;SVTYPE=INS;SVMETHOD=SURVIVOR1.0.7;CHR2=chr9;END=19023368;CIPOS=0,0;CIEND=0,0;STRANDS=+-	0/1:11:227:21,0:+-:6:INS:svim.INS.539671:NA:NA:chr9_19023368-chr9_19023368
chr1	84068238	svim.DEL.1251	<DEL>	8	SUPP=1;SUPP_VEC=1000000000;SVLEN=-228;SVTYPE=DEL;SVMETHOD=SURVIVOR1.0.7;CHR2=chr1;END=84068466;CIPOS=0,0;CIEND=0,0;STRANDS=+-	1/1:11:228:2,0:+-:8:DEL:svim.DEL.1251:NA:NA:chr1_84068238-chr1_84068466
chr3	38674805	svim.DEL.5367	<DEL>	27	SUPP=1;SUPP_VEC=1000000000;SVLEN=-228;SVTYPE=DEL;SVMETHOD=SURVIVOR1.0.7;CHR2=chr3;END=38675033;CIPOS=0,0;CIEND=0,0;STRANDS=+-	0/1:11:228:6,0:+-:27:DEL:svim.DEL.5367:NA:NA:chr3_38674805-chr3_38675033
chr4	27387537	svim.DEL.6411	<DEL>	35	SUPP=1;SUPP_VEC=1000000000;SVLEN=-228;SVTYPE=DEL;SVMETHOD=SURVIVOR1.0.7;CHR2=chr4;END=27387765;CIPOS=0,0;CIEND=0,0;STRANDS=+-	1/1:11:228:0,0:+-:35:DEL:svim.DEL.6411:NA:NA:chr4_27387537-chr4_27387765
chr1	82669654	svim.INS.61011	<INS>	7	SUPP=1;SUPP_VEC=1000000000;SVLEN=228;SVTYPE=INS;SVMETHOD=SURVIVOR1.0.7;CHR2=chr1;END=82669654;CIPOS=0,0;CIEND=0,0;STRANDS=+-	./.:11:228:45,0:+-:7:INS:svim.INS.61011:NA:NA:chr1_82669654-chr1_82669654
chrZ	5519698	svim.INS.713867	<INS>	7	SUPP=1;SUPP_VEC=1000000000;SVLEN=228;SVTYPE=INS;SVMETHOD=SURVIVOR1.0.7;CHR2=chrZ;END=5519698;CIPOS=0,0;CIEND=0,0;STRANDS=+-	./.:11:228:75,0:+-:7:INS:svim.INS.713867:NA:NA:chrZ_5519698-chrZ_5519698
chr6	22809728	svim.DUP_TANDEM.3777	<DUP:TANDEM>	6	SUPP=1;SUPP_VEC=1000000000;SVLEN=22888;SVTYPE=DUP;SVMETHOD=SURVIVOR1.0.7;CHR2=chr6;END=22832616;CIPOS=0,0;CIEND=0,0;STRANDS=-+	./.:11:22888:12,0:-+:6:DUP:svim.DUP_TANDEM.3777:NA:NA:chr6_22809728-chr6_22832616
chr2	72650783	svim.DUP_TANDEM.1623	<DUP:TANDEM>	12	SUPP=1;SUPP_VEC=1000000000;SVLEN=229;SVTYPE=DUP;SVMETHOD=SURVIVOR1.0.7;CHR2=chr2;END=72651012;CIPOS=0,0;CIEND=0,0;STRANDS=-+	1/1:11:229:0,0:-+:12:DUP:svim.DUP_TANDEM.1623:NA:NA:chr2_72650783-chr2_72651012
chr1	151707192	svim.INS.109695	<INS>	22	SUPP=1;SUPP_VEC=1000000000;SVLEN=229;SVTYPE=INS;SVMETHOD=SURVIVOR1.0.7;CHR2=chr1;END=151707192;CIPOS=0,0;CIEND=0,0;STRANDS=+-	1/1:11:229:0,0:+-:22:INS:svim.INS.109695:NA:NA:chr1_151707192-chr1_151707192
chr3	7822690	svim.INS.257880	<INS>	6	SUPP=1;SUPP_VEC=1000000000;SVLEN=229;SVTYPE=INS;SVMETHOD=SURVIVOR1.0.7;CHR2=chr3;END=7822690;CIPOS=0,0;CIEND=0,0;STRANDS=+-	./.:11:229:24,0:+-:6:INS:svim.INS.257880:NA:NA:chr3_7822690-chr3_7822690
chr9	13883356	svim.INS.535778	<INS>	45	SUPP=1;SUPP_VEC=1000000000;SVLEN=229;SVTYPE=INS;SVMETHOD=SURVIVOR1.0.7;CHR2=chr9;END=13883356;CIPOS=0,0;CIEND=0,0;STRANDS=+-	1/1:11:229:1,0:+-:45:INS:svim.INS.535778:NA:NA:chr9_13883356-chr9_13883356
chrZ	68429087	svim.INS.758141	<INS>	7	SUPP=1;SUPP_VEC=1000000000;SVLEN=2298;SVTYPE=INS;SVMETHOD=SURVIVOR1.0.7;CHR2=chrZ;END=68429087;CIPOS=0,0;CIEND=0,0;STRANDS=+-	./.:11:2298:40,0:+-:7:INS:svim.INS.758141:NA:NA:chrZ_68429087-chrZ_68429087
chr1	78479674	svim.DEL.1142	<DEL>	52	SUPP=1;SUPP_VEC=1000000000;SVLEN=-230;SVTYPE=DEL;SVMETHOD=SURVIVOR1.0.7;CHR2=chr1;END=78479904;CIPOS=0,0;CIEND=0,0;STRANDS=+-	0/1:11:230:16,0:+-:52:DEL:svim.DEL.1142:NA:NA:chr1_78479674-chr1_78479904
chrZ	25252678	svim.DEL.14804	<DEL>	9	SUPP=1;SUPP_VEC=1000000000;SVLEN=-230;SVTYPE=DEL;SVMETHOD=SURVIVOR1.0.7;CHR2=chrZ;END=25252908;CIPOS=0,0;CIEND=0,0;STRANDS=+-	1/1:11:230:0,0:+-:9:DEL:svim.DEL.14804:NA:NA:chrZ_25252678-chrZ_25252908
chr1	108965646	svim.INS.79138	<INS>	12	SUPP=1;SUPP_VEC=1000000000;SVLEN=230;SVTYPE=INS;SVMETHOD=SURVIVOR1.0.7;CHR2=chr1;END=108965646;CIPOS=0,0;CIEND=0,0;STRANDS=+-	./.:11:230:83,0:+-:12:INS:svim.INS.79138:NA:NA:chr1_108965646-chr1_108965646
chr3	86762624	svim.INS.316774	<INS>	6	SUPP=1;SUPP_VEC=1000000000;SVLEN=230;SVTYPE=INS;SVMETHOD=SURVIVOR1.0.7;CHR2=chr3;END=86762624;CIPOS=0,0;CIEND=0,0;STRANDS=+-	./.:11:230:50,0:+-:6:INS:svim.INS.316774:NA:NA:chr3_86762624-chr3_86762624
chr5	32810129	svim.INS.424747	<INS>	99	SUPP=1;SUPP_VEC=1000000000;SVLEN=230;SVTYPE=INS;SVMETHOD=SURVIVOR1.0.7;CHR2=chr5;END=32810129;CIPOS=0,0;CIEND=0,0;STRANDS=+-	1/1:11:230:6,0:+-:99:INS:svim.INS.424747:NA:NA:chr5_32810129-chr5_32810129
chr2	90527191	svim.BND.3190	[chr2:113544543[N	13	SUPP=1;SUPP_VEC=1000000000;SVLEN=23017352;SVTYPE=INV;SVMETHOD=SURVIVOR1.0.7;CHR2=chr2;END=113544543;CIPOS=0,0;CIEND=0,0;STRANDS=++	./.:11:23017352:36,0:++:13:INV:svim.BND.3190:NA:NA:chr2_90527191-chr2_113544543
chr1	41927579	svim.DEL.760	<DEL>	18	SUPP=1;SUPP_VEC=1000000000;SVLEN=-231;SVTYPE=DEL;SVMETHOD=SURVIVOR1.0.7;CHR2=chr1;END=41927810;CIPOS=0,0;CIEND=0,0;STRANDS=+-	1/1:11:231:0,0:+-:18:DEL:svim.DEL.760:NA:NA:chr1_41927579-chr1_41927810
chr4	56989108	svim.DEL.6678	<DEL>	6	SUPP=1;SUPP_VEC=1000000000;SVLEN=-231;SVTYPE=DEL;SVMETHOD=SURVIVOR1.0.7;CHR2=chr4;END=56989339;CIPOS=0,0;CIEND=0,0;STRANDS=+-	1/1:11:231:1,0:+-:6:DEL:svim.DEL.6678:NA:NA:chr4_56989108-chr4_56989339
chr1	159814747	svim.INS.114892	<INS>	6	SUPP=1;SUPP_VEC=1000000000;SVLEN=231;SVTYPE=INS;SVMETHOD=SURVIVOR1.0.7;CHR2=chr1;END=159814747;CIPOS=0,0;CIEND=0,0;STRANDS=+-	0/1:11:231:19,0:+-:6:INS:svim.INS.114892:NA:NA:chr1_159814747-chr1_159814747
chr2	103496232	svim.INS.218412	<INS>	9	SUPP=1;SUPP_VEC=1000000000;SVLEN=231;SVTYPE=INS;SVMETHOD=SURVIVOR1.0.7;CHR2=chr2;END=103496232;CIPOS=0,0;CIEND=0,0;STRANDS=+-	./.:11:231:112,0:+-:9:INS:svim.INS.218412:NA:NA:chr2_103496232-chr2_103496232
chr20	3854562	svim.INS.660017	<INS>	28	SUPP=1;SUPP_VEC=1000000000;SVLEN=231;SVTYPE=INS;SVMETHOD=SURVIVOR1.0.7;CHR2=chr20;END=3854562;CIPOS=0,0;CIEND=0,0;STRANDS=+-	0/1:11:231:30,0:+-:28:INS:svim.INS.660017:NA:NA:chr20_3854562-chr20_3854562
chr9	2787615	svim.INS.527003	<INS>	8	SUPP=1;SUPP_VEC=1000000000;SVLEN=231;SVTYPE=INS;SVMETHOD=SURVIVOR1.0.7;CHR2=chr9;END=2787615;CIPOS=0,0;CIEND=0,0;STRANDS=+-	0/1:11:231:32,0:+-:8:INS:svim.INS.527003:NA:NA:chr9_2787615-chr9_2787615
chrZ	11273175	svim.INS.718416	<INS>	12	SUPP=1;SUPP_VEC=1000000000;SVLEN=231;SVTYPE=INS;SVMETHOD=SURVIVOR1.0.7;CHR2=chrZ;END=11273175;CIPOS=0,0;CIEND=0,0;STRANDS=+-	1/1:11:231:2,0:+-:12:INS:svim.INS.718416:NA:NA:chrZ_11273175-chrZ_11273175
chrZ	8284914	svim.INS.716027	<INS>	7	SUPP=1;SUPP_VEC=1000000000;SVLEN=231;SVTYPE=INS;SVMETHOD=SURVIVOR1.0.7;CHR2=chrZ;END=8284914;CIPOS=0,0;CIEND=0,0;STRANDS=+-	./.:11:231:40,0:+-:7:INS:svim.INS.716027:NA:NA:chrZ_8284914-chrZ_8284914
chr1	104540751	svim.DEL.1533	<DEL>	37	SUPP=1;SUPP_VEC=1000000000;SVLEN=-232;SVTYPE=DEL;SVMETHOD=SURVIVOR1.0.7;CHR2=chr1;END=104540983;CIPOS=0,0;CIEND=0,0;STRANDS=+-	1/1:11:232:2,0:+-:37:DEL:svim.DEL.1533:NA:NA:chr1_104540751-chr1_104540983
chr1	152184163	svim.INS.109950	<INS>	7	SUPP=1;SUPP_VEC=1000000000;SVLEN=232;SVTYPE=INS;SVMETHOD=SURVIVOR1.0.7;CHR2=chr1;END=152184163;CIPOS=0,0;CIEND=0,0;STRANDS=+-	0/1:11:232:24,0:+-:7:INS:svim.INS.109950:NA:NA:chr1_152184163-chr1_152184163
chr1	75730964	svim.INS.56177	<INS>	6	SUPP=1;SUPP_VEC=1000000000;SVLEN=232;SVTYPE=INS;SVMETHOD=SURVIVOR1.0.7;CHR2=chr1;END=75730964;CIPOS=0,0;CIEND=0,0;STRANDS=+-	0/1:11:232:35,0:+-:6:INS:svim.INS.56177:NA:NA:chr1_75730964-chr1_75730964
chr5	9849883	svim.INS.407503	<INS>	7	SUPP=1;SUPP_VEC=1000000000;SVLEN=232;SVTYPE=INS;SVMETHOD=SURVIVOR1.0.7;CHR2=chr5;END=9849883;CIPOS=0,0;CIEND=0,0;STRANDS=+-	./.:11:232:27,0:+-:7:INS:svim.INS.407503:NA:NA:chr5_9849883-chr5_9849883
chr1	567411	svim.DEL.66	<DEL>	37	SUPP=1;SUPP_VEC=1000000000;SVLEN=-233;SVTYPE=DEL;SVMETHOD=SURVIVOR1.0.7;CHR2=chr1;END=567644;CIPOS=0,0;CIEND=0,0;STRANDS=+-	0/1:11:233:27,0:+-:37:DEL:svim.DEL.66:NA:NA:chr1_567411-chr1_567644
chr2	3745855	svim.DEL.2934	<DEL>	6	SUPP=1;SUPP_VEC=1000000000;SVLEN=-233;SVTYPE=DEL;SVMETHOD=SURVIVOR1.0.7;CHR2=chr2;END=3746088;CIPOS=0,0;CIEND=0,0;STRANDS=+-	1/1:11:233:0,0:+-:6:DEL:svim.DEL.2934:NA:NA:chr2_3745855-chr2_3746088
chr2	119214294	svim.INS.230339	<INS>	7	SUPP=1;SUPP_VEC=1000000000;SVLEN=233;SVTYPE=INS;SVMETHOD=SURVIVOR1.0.7;CHR2=chr2;END=119214294;CIPOS=0,0;CIEND=0,0;STRANDS=+-	./.:11:233:46,0:+-:7:INS:svim.INS.230339:NA:NA:chr2_119214294-chr2_119214294
chr3	14819526	svim.INS.263857	<INS>	6	SUPP=1;SUPP_VEC=1000000000;SVLEN=233;SVTYPE=INS;SVMETHOD=SURVIVOR1.0.7;CHR2=chr3;END=14819526;CIPOS=0,0;CIEND=0,0;STRANDS=+-	./.:11:233:50,0:+-:6:INS:svim.INS.263857:NA:NA:chr3_14819526-chr3_14819526
chr1	83959580	svim.DEL.1232	<DEL>	19	SUPP=1;SUPP_VEC=1000000000;SVLEN=-234;SVTYPE=DEL;SVMETHOD=SURVIVOR1.0.7;CHR2=chr1;END=83959663;CIPOS=0,0;CIEND=0,0;STRANDS=+-	1/1:11:234:1,0:+-:19:DEL:svim.DEL.1232:NA:NA:chr1_83959580-chr1_83959663
chr4	55306659	svim.DEL.6663	<DEL>	12	SUPP=1;SUPP_VEC=1000000000;SVLEN=-234;SVTYPE=DEL;SVMETHOD=SURVIVOR1.0.7;CHR2=chr4;END=55306893;CIPOS=0,0;CIEND=0,0;STRANDS=+-	./.:11:234:33,0:+-:12:DEL:svim.DEL.6663:NA:NA:chr4_55306659-chr4_55306893
chr5	35332391	svim.INS.426440	<INS>	8	SUPP=1;SUPP_VEC=1000000000;SVLEN=234;SVTYPE=INS;SVMETHOD=SURVIVOR1.0.7;CHR2=chr5;END=35332391;CIPOS=0,0;CIEND=0,0;STRANDS=+-	./.:11:234:51,0:+-:8:INS:svim.INS.426440:NA:NA:chr5_35332391-chr5_35332391
chr7	29448081	svim.INS.496878	<INS>	54	SUPP=1;SUPP_VEC=1000000000;SVLEN=234;SVTYPE=INS;SVMETHOD=SURVIVOR1.0.7;CHR2=chr7;END=29448081;CIPOS=0,0;CIEND=0,0;STRANDS=+-	1/1:11:234:3,0:+-:54:INS:svim.INS.496878:NA:NA:chr7_29448081-chr7_29448081
chrZ	39459880	svim.INS.738382	<INS>	8	SUPP=1;SUPP_VEC=1000000000;SVLEN=234;SVTYPE=INS;SVMETHOD=SURVIVOR1.0.7;CHR2=chrZ;END=39459880;CIPOS=0,0;CIEND=0,0;STRANDS=+-	./.:11:234:69,0:+-:8:INS:svim.INS.738382:NA:NA:chrZ_39459880-chrZ_39459880
[truncated: 2,417 more rows]

## Sheet: BY
#CHROM	POS	ID	REF	ALT	QUAL	INFO	BY
[truncated: 2,562 more rows]

## Sheet: COR
#CHROM	POS	ID	ALT	QUAL	INFO	Cor
[truncated: 985 more rows]

## Sheet: DT
#CHROM	POS	ID	REF	ALT	QUAL	INFO	DT
[truncated: 4,227 more rows]

## Sheet: P
#CHROM	POS	ID	REF	ALT	QUAL	INFO	P
[truncated: 3,558 more rows]

## Sheet: RIR
#CHROM	POS	ID	REF	ALT	QUAL	INFO	RIR
[truncated: 1,206 more rows]

## Sheet: SK
#CHROM	POS	ID	REF	ALT	QUAL	INFO	SK
[truncated: 2,680 more rows]

## Sheet: TB
#CHROM	POS	ID	REF	ALT	QUAL	INFO	TB
[truncated: 1,605 more rows]

[truncated: 2 more sheets: WL, WR]
