# Supplementary material for: Comprehensive analysis of structural variants in chickens using PacBio sequencing
Source: Front Genet. 2022 Oct 20;13:971588. doi: 10.3389/fgene.2022.971588 (PMC9632285; doi:10.3389/fgene.2022.971588)
Supplement: Supplementary file 2 [file Table2.XLS]

## Sheet: SVhotspots_113 regional
SNP	CHR	START	END	TYPE
2:130514464	2	130514464	130514464	INS
2:130529753	2	130529753	130529753	INS
2:130617769	2	130617769	130618457	DUP
2:130617818	2	130617818	130618331	DUP
2:130618609	2	130618609	130618609	INS
2:130625913	2	130625913	130626008	DEL
2:130625934	2	130625934	130625934	INS
2:130625986	2	130625986	130626303	DUP
2:130626017	2	130626017	130626429	DUP
2:130626203	2	130626203	130626998	DUP
2:130626330	2	130626330	130626830	DEL
2:130626331	2	130626331	130626666	DEL
2:130626356	2	130626356	130626443	DEL
2:130626725	2	130626725	130627271	DUP
2:130626742	2	130626742	130627641	DUP
2:130627169	2	130627169	130627169	INS
2:130627323	2	130627323	130627387	DEL
2:130628130	2	130628130	130628252	DEL
2:130628758	2	130628758	130628879	DEL
2:130629346	2	130629346	130629673	DUP
2:130630023	2	130630023	130630778	DUP
2:130630026	2	130630026	130630398	DEL
2:130630031	2	130630031	130630264	DEL
2:130630571	2	130630571	130630641	DEL
2:130631997	2	130631997	130631997	INS
2:130636870	2	130636870	130637066	DEL
2:130645750	2	130645750	130650080	DEL
2:130651442	2	130651442	130655127	DUP
2:130654318	2	130654318	130655126	DUP
2:130655138	2	130655138	130656336	DUP
2:130658066	2	130658066	130658377	DEL
2:130661067	2	130661067	130661319	DEL
2:130663279	2	130663279	130663875	DUP
2:130664082	2	130664082	130664082	INS
2:130664700	2	130664700	130664882	DEL
2:130664705	2	130664705	130665582	DUP
2:130665341	2	130665341	130665430	DEL
2:130666099	2	130666099	130666190	DEL
2:130667423	2	130667423	130667423	INS
2:130667442	2	130667442	130667524	DEL
2:130667665	2	130667665	130668364	DUP
2:130667715	2	130667715	130668028	DUP
2:130668042	2	130668042	130668042	INS
2:130669168	2	130669168	130669514	DUP
2:130669296	2	130669296	130669296	INS
2:130670787	2	130670787	130671163	DUP
2:130671105	2	130671105	130671105	INS
2:130672290	2	130672290	130673783	DEL
2:130672471	2	130672471	130672614	DEL
2:130672725	2	130672725	130673289	DEL
2:130672797	2	130672797	130672942	DEL
2:130672833	2	130672833	130673396	DEL
2:130672911	2	130672911	130673069	DEL
2:130672938	2	130672938	130674468	DEL
2:130673527	2	130673527	130673889	DEL
2:130673531	2	130673531	130673584	DEL
2:130673752	2	130673752	130673752	INS
2:130674005	2	130674005	130674005	INS
2:130674143	2	130674143	130674143	INS
2:130676585	2	130676585	130676885	DEL
2:130676650	2	130676650	130676650	INS
2:130676830	2	130676830	130677086	DEL
2:130676918	2	130676918	130677252	DUP
2:130677303	2	130677303	130677389	DEL
2:130677366	2	130677366	130677366	INS
2:130677838	2	130677838	130677900	DEL
2:130677984	2	130677984	130677984	INS
2:130678048	2	130678048	130678143	DEL
2:130680871	2	130680871	130682170	DUP
2:130680875	2	130680875	130681572	DUP
2:130680887	2	130680887	130682061	DUP
2:130681117	2	130681117	130682082	DUP
2:130681441	2	130681441	130682304	DEL
2:130681605	2	130681605	130681705	DEL
2:130681949	2	130681949	130681949	INS
2:130682098	2	130682098	130682468	DEL
2:130682606	2	130682606	130683506	DUP
2:130682817	2	130682817	130682817	INS
2:130683460	2	130683460	130684358	DUP
2:130683938	2	130683938	130684003	DEL
2:130684520	2	130684520	130685066	DUP
2:130685986	2	130685986	130685986	INS
2:130685988	2	130685988	130686140	DEL
2:130686091	2	130686091	130686592	DUP
2:130686326	2	130686326	130686759	DEL
2:130686634	2	130686634	130686923	DEL
2:130687665	2	130687665	130687665	INS
2:130687667	2	130687667	130687791	DEL
2:130687670	2	130687670	130689303	DUP
2:130687680	2	130687680	130689038	DUP
2:130687941	2	130687941	130688478	DUP
2:130688070	2	130688070	130688698	DEL
2:130688301	2	130688301	130688641	DEL
2:130688548	2	130688548	130688918	DEL
2:130689386	2	130689386	130689386	INS
2:130690012	2	130690012	130690421	DEL
2:130690150	2	130690150	130690150	INS
2:130690155	2	130690155	130690414	DEL
2:130690891	2	130690891	130691116	DEL
2:130691029	2	130691029	130691029	INS
2:130691264	2	130691264	130691264	INS
2:130691784	2	130691784	130691963	DEL
2:130691935	2	130691935	130692123	DEL
2:130692291	2	130692291	130692291	INS
2:130692726	2	130692726	130692964	DEL
2:130694275	2	130694275	130694385	DEL
2:130694728	2	130694728	130695870	DUP
2:130694755	2	130694755	130695487	DUP
2:130694856	2	130694856	130695560	DUP
2:130695090	2	130695090	130695141	DEL
2:130695407	2	130695407	130695930	DUP
2:130695574	2	130695574	130695574	INS
2:130695841	2	130695841	130695841	INS
2:130696440	2	130696440	130696696	DEL
2:130696479	2	130696479	130696479	INS
2:130696627	2	130696627	130696800	DEL
2:130697094	2	130697094	130697094	INS
2:130697114	2	130697114	130697700	DUP
2:130697394	2	130697394	130697483	DUP
2:130697426	2	130697426	130697426	INS
2:130697485	2	130697485	130697545	DEL
2:130698504	2	130698504	130698504	INS
2:130698513	2	130698513	130698513	INS
2:130699383	2	130699383	130700276	DEL
2:130699401	2	130699401	130700068	DEL
2:130699413	2	130699413	130699665	DEL
2:130699416	2	130699416	130700675	DUP
2:130699507	2	130699507	130699862	DEL
2:130699676	2	130699676	130699676	INS
2:130699773	2	130699773	130699773	INS
2:130700066	2	130700066	130700164	DUP
2:130700261	2	130700261	130700889	DUP
2:130700456	2	130700456	130700511	DEL
2:130700557	2	130700557	130700651	DEL
2:130700562	2	130700562	130700657	DEL
2:130700832	2	130700832	130700928	DEL
2:130700910	2	130700910	130700910	INS
2:130701076	2	130701076	130701233	DEL
2:130701351	2	130701351	130701680	DEL
2:130701430	2	130701430	130701430	INS
2:130701524	2	130701524	130701914	DEL
2:130702159	2	130702159	130702159	INS
2:130703060	2	130703060	130703158	DEL
2:130703088	2	130703088	130703088	INS
2:130703513	2	130703513	130703570	DEL
2:130703678	2	130703678	130703965	DEL
2:130703687	2	130703687	130703862	DEL
2:130704346	2	130704346	130704935	DUP
2:130704376	2	130704376	130704376	INS
2:130704582	2	130704582	130704668	DEL
2:130704886	2	130704886	130704886	INS
2:130705648	2	130705648	130705648	INS
2:130706076	2	130706076	130706329	DEL
2:130707221	2	130707221	130708056	DUP
2:130707366	2	130707366	130707761	DUP
2:130708625	2	130708625	130708694	DEL
2:130709224	2	130709224	130709224	INS
2:130709492	2	130709492	130709564	DEL
2:130710163	2	130710163	130711554	DUP
2:130710216	2	130710216	130711750	DUP
2:130711746	2	130711746	130711833	DEL
2:130712487	2	130712487	130713877	DUP
2:130712729	2	130712729	130714059	DUP
2:130712826	2	130712826	130714304	DUP
2:130713314	2	130713314	130713314	INS
2:130713355	2	130713355	130714339	DUP
2:130713565	2	130713565	130714298	DUP
2:130713658	2	130713658	130713744	DEL
2:130715200	2	130715200	130715553	DUP
2:130726130	2	130726130	130726778	DUP
2:130732634	2	130732634	130732760	DEL
2:130734850	2	130734850	130735183	DUP
2:130737152	2	130737152	130737343	DUP
2:130738523	2	130738523	130738621	DEL
2:130739038	2	130739038	130739038	INS
2:130739261	2	130739261	130739447	DEL
2:130739704	2	130739704	130739704	INS
2:130740409	2	130740409	130740877	DUP
2:130740518	2	130740518	130740518	INS
2:130742226	2	130742226	130743016	DUP
2:130743453	2	130743453	130744107	DUP
2:130743529	2	130743529	130744960	DUP
2:130744720	2	130744720	130745024	DUP
2:130745396	2	130745396	130745559	DEL
2:130746448	2	130746448	130746897	DEL
2:130746538	2	130746538	130746771	DEL
2:130746570	2	130746570	130747092	DUP
2:130747840	2	130747840	130748479	DUP
2:130748049	2	130748049	130748454	DUP
2:130748056	2	130748056	130748056	INS
2:130748158	2	130748158	130748458	DUP
2:130748933	2	130748933	130749700	DUP
2:130748980	2	130748980	130750002	DUP
2:130749004	2	130749004	130749133	DEL
2:130750219	2	130750219	130750461	DEL
2:130750365	2	130750365	130750445	DEL
2:130751508	2	130751508	130751667	DEL
2:130752659	2	130752659	130753307	DUP
2:130752683	2	130752683	130753135	DUP
2:130752784	2	130752784	130753277	DUP
2:130753165	2	130753165	130753244	DEL
2:130753953	2	130753953	130753953	INS
2:130754213	2	130754213	130754463	DEL
2:130754487	2	130754487	130754588	DEL
2:130755276	2	130755276	130755435	DEL
2:130755421	2	130755421	130755421	INS
2:130755742	2	130755742	130756686	DUP
2:130755762	2	130755762	130756260	DUP
2:130755881	2	130755881	130756043	DUP
2:130756019	2	130756019	130756592	DEL
2:130756045	2	130756045	130756045	INS
2:130756048	2	130756048	130756202	DEL
2:130756379	2	130756379	130756458	DEL
2:130756426	2	130756426	130756426	INS
2:130757798	2	130757798	130758362	DEL
2:130757839	2	130757839	130758201	DEL
2:130757881	2	130757881	130757881	INS
2:130758229	2	130758229	130758229	INS
2:130760591	2	130760591	130760647	DEL
2:130760640	2	130760640	130760640	INS
2:130760764	2	130760764	130760764	INS
2:130760917	2	130760917	130761079	DUP
2:130760920	2	130760920	130761456	DUP
2:130760923	2	130760923	130761228	DUP
2:130761019	2	130761019	130761348	DUP
2:130761232	2	130761232	130761386	DEL
2:130761386	2	130761386	130761386	INS
2:130762247	2	130762247	130762247	INS
2:130762261	2	130762261	130762261	INS
2:130762622	2	130762622	130763019	DUP
2:130764078	2	130764078	130764174	DEL
2:130764159	2	130764159	130764159	INS
2:130764209	2	130764209	130765493	DUP
2:130764312	2	130764312	130764485	DEL
2:130764321	2	130764321	130765447	DUP
2:130765202	2	130765202	130765509	DUP
2:130766381	2	130766381	130767050	DEL
2:130766497	2	130766497	130767263	DEL
2:130766572	2	130766572	130766711	DEL
2:130767030	2	130767030	130768692	DUP
2:130767696	2	130767696	130767696	INS
2:130768586	2	130768586	130769046	DUP
2:130768917	2	130768917	130769008	DEL
2:130768957	2	130768957	130769139	DEL
2:130769658	2	130769658	130770963	DUP
2:130769691	2	130769691	130769743	DEL
2:130769786	2	130769786	130770505	DEL
2:130770409	2	130770409	130770609	DEL
2:130770869	2	130770869	130770869	INS
2:130770950	2	130770950	130771250	DUP
2:130771624	2	130771624	130771897	DUP
2:130771695	2	130771695	130772428	DUP
2:130771766	2	130771766	130771766	INS
2:130771886	2	130771886	130772456	DUP
2:130772136	2	130772136	130772220	DEL
2:130773339	2	130773339	130773339	INS
2:130773847	2	130773847	130775508	DEL
2:130774068	2	130774068	130775477	DEL
2:130774341	2	130774341	130775460	DUP
2:130775346	2	130775346	130775346	INS
2:130775876	2	130775876	130776302	DUP
2:130775957	2	130775957	130775957	INS
2:130776493	2	130776493	130776493	INS
2:130777612	2	130777612	130777612	INS
2:130779353	2	130779353	130779419	DEL
2:130781523	2	130781523	130781679	DEL
2:130782244	2	130782244	130782601	DEL
2:130782284	2	130782284	130782456	DEL
2:130782634	2	130782634	130782939	DEL
2:130784632	2	130784632	130784632	INS
2:130786297	2	130786297	130786550	DUP
2:130786298	2	130786298	130786298	INS
2:130786318	2	130786318	130786407	DEL
2:130786339	2	130786339	130786555	DEL
2:130787153	2	130787153	130787153	INS
2:130787172	2	130787172	130787736	DEL
2:130787280	2	130787280	130787832	DUP
2:130787322	2	130787322	130788009	DUP
2:130787368	2	130787368	130787716	DEL
2:130787412	2	130787412	130787993	DEL
2:130787663	2	130787663	130787663	INS
2:130788460	2	130788460	130788589	DEL
2:130788489	2	130788489	130788876	DEL
2:130789439	2	130789439	130789516	DEL
2:130789920	2	130789920	130790974	DEL
2:130791352	2	130791352	130791498	DEL
2:130791363	2	130791363	130791577	DUP
2:130791534	2	130791534	130791757	DEL
2:130792668	2	130792668	130793614	DUP
2:130792686	2	130792686	130793322	DUP
2:130792792	2	130792792	130793171	DUP
2:130792889	2	130792889	130793173	DEL
2:130792929	2	130792929	130793487	DUP
2:130792998	2	130792998	130792998	INS
2:130793018	2	130793018	130793296	DUP
2:130794611	2	130794611	130794786	DEL
2:130794744	2	130794744	130794926	DEL
2:130795025	2	130795025	130795159	DEL
2:130795397	2	130795397	130795478	DEL
2:130795835	2	130795835	130795835	INS
2:130799475	2	130799475	130799555	DEL
2:130799539	2	130799539	130799539	INS
2:130799734	2	130799734	130799904	DUP
2:130799937	2	130799937	130800093	DUP
2:130800060	2	130800060	130800060	INS
2:130802694	2	130802694	130803799	DUP
2:130802696	2	130802696	130802777	DEL
2:130802880	2	130802880	130802955	DEL
2:130803286	2	130803286	130803824	DUP
2:130803857	2	130803857	130803857	INS
2:130805227	2	130805227	130805402	DEL
2:130805635	2	130805635	130805927	DUP
2:130805639	2	130805639	130805758	DEL
2:130806500	2	130806500	130806967	DEL
2:130806863	2	130806863	130807173	DEL
2:130807817	2	130807817	130808064	DUP
2:130807835	2	130807835	130808375	DUP
2:130808149	2	130808149	130808326	DEL
2:130809037	2	130809037	130809404	DUP
2:130809537	2	130809537	130809630	DEL
2:130810219	2	130810219	130810727	DUP
2:130810728	2	130810728	130810728	INS
2:130810758	2	130810758	130810758	INS
2:130811876	2	130811876	130812231	DUP
2:130811985	2	130811985	130811985	INS
2:130812218	2	130812218	130812218	INS
2:130813456	2	130813456	130813756	DEL
2:130813472	2	130813472	130813900	DEL
2:130813916	2	130813916	130814050	DEL
2:130819005	2	130819005	130819072	DEL
2:130819340	2	130819340	130819340	INS
2:130819694	2	130819694	130821040	DUP
2:130819790	2	130819790	130821124	DEL
2:130819797	2	130819797	130820688	DUP
2:130819924	2	130819924	130820742	DEL
2:130820066	2	130820066	130820835	DUP
2:130820344	2	130820344	130821123	DUP
2:130820667	2	130820667	130820667	INS
2:130821031	2	130821031	130821031	INS
2:130821658	2	130821658	130823989	DEL
2:130821696	2	130821696	130824667	DEL
2:130821696	2	130821696	130824667	DEL
2:130821712	2	130821712	130824881	DEL
2:130829196	2	130829196	130830142	DUP
2:130829378	2	130829378	130829378	INS
2:130829411	2	130829411	130829763	DUP
2:130829796	2	130829796	130829857	DEL
2:130830337	2	130830337	130830639	DUP
2:130833240	2	130833240	130833972	DEL
2:130833296	2	130833296	130833296	INS
2:130833547	2	130833547	130833547	INS
2:130833808	2	130833808	130833808	INS
2:130833990	2	130833990	130833990	INS
2:130834249	2	130834249	130834735	DEL
2:130834530	2	130834530	130834530	INS
2:130834742	2	130834742	130834742	INS
2:130834837	2	130834837	130834941	DEL
2:130836178	2	130836178	130836535	DEL
2:130836869	2	130836869	130836997	DEL
2:130837465	2	130837465	130837726	DEL
2:130839769	2	130839769	130840542	DEL
2:130839803	2	130839803	130839803	INS
2:130840486	2	130840486	130842437	DEL
2:130841278	2	130841278	130841372	DEL
2:130842359	2	130842359	130842452	DEL
2:130843774	2	130843774	130846873	DEL
2:130843933	2	130843933	130843933	INS
2:130844005	2	130844005	130844005	INS
2:130847546	2	130847546	130848040	DUP
2:130848138	2	130848138	130848370	DUP
2:130856737	2	130856737	130856827	DEL
2:130859610	2	130859610	130860036	DEL
2:130859622	2	130859622	130859708	DEL
2:130859857	2	130859857	130860109	DEL
2:130860232	2	130860232	130860652	DEL
2:130860380	2	130860380	130860467	DEL
2:130861309	2	130861309	130861309	INS
2:130861403	2	130861403	130861491	DEL
2:130861474	2	130861474	130861474	INS
2:130863747	2	130863747	130863747	INS
2:130864198	2	130864198	130864471	DUP
2:130865019	2	130865019	130866618	DEL
2:130865062	2	130865062	130866468	DEL
2:130865180	2	130865180	130865726	DEL
2:130867026	2	130867026	130867369	DUP
2:130867038	2	130867038	130867374	DUP
2:130867497	2	130867497	130867497	INS
2:130867540	2	130867540	130867540	INS
2:130870207	2	130870207	130870611	DUP
2:130870216	2	130870216	130870735	DEL
2:130870220	2	130870220	130870561	DEL
2:130870263	2	130870263	130870524	DEL
2:130871102	2	130871102	130871565	DUP
2:130871108	2	130871108	130871273	DEL
2:130871243	2	130871243	130871408	DEL
2:130871314	2	130871314	130871314	INS
2:130874073	2	130874073	130874662	DEL
2:130874108	2	130874108	130874694	DUP
2:130874117	2	130874117	130874705	DEL
2:130874179	2	130874179	130874373	DEL
2:130874187	2	130874187	130874378	DUP
2:130874319	2	130874319	130874513	DEL
2:130874419	2	130874419	130874610	DEL
2:130875758	2	130875758	130875758	INS
2:130876137	2	130876137	130876195	DEL
2:130876219	2	130876219	130876219	INS
2:130876342	2	130876342	130876342	INS
2:130879905	2	130879905	130880118	DEL
2:130880196	2	130880196	130880196	INS
2:130880946	2	130880946	130881447	DEL
2:130880956	2	130880956	130881216	DEL
2:130880962	2	130880962	130881094	DEL
2:130881188	2	130881188	130881188	INS
2:130883699	2	130883699	130883699	INS
2:130883736	2	130883736	130883825	DEL
2:130883826	2	130883826	130884200	DUP
2:130884106	2	130884106	130884199	DEL
2:130884983	2	130884983	130884983	INS
2:130885087	2	130885087	130885087	INS
2:130888063	2	130888063	130888870	DUP
2:130888065	2	130888065	130888620	DUP
2:130888142	2	130888142	130888681	DUP
2:130888343	2	130888343	130888877	DUP
2:130894731	2	130894731	130894815	DEL
2:130894838	2	130894838	130894969	DEL
2:130895850	2	130895850	130895850	INS
2:130895859	2	130895859	130895859	INS
2:130895864	2	130895864	130895920	DEL
2:130897212	2	130897212	130898625	DEL
2:130897236	2	130897236	130898001	DEL
2:130897269	2	130897269	130897797	DEL
2:130897588	2	130897588	130898472	DEL
2:130897898	2	130897898	130898253	DEL
2:130898366	2	130898366	130898896	DEL
2:130898467	2	130898467	130898637	DEL
2:130898612	2	130898612	130898782	DEL
2:130900928	2	130900928	130901095	DEL
2:130901077	2	130901077	130901322	DUP
2:130902481	2	130902481	130902740	DUP
2:130902571	2	130902571	130902571	INS
2:130902736	2	130902736	130903351	DUP
2:130902836	2	130902836	130902836	INS
2:130903201	2	130903201	130903201	INS
2:130905501	2	130905501	130906036	DEL
2:130905562	2	130905562	130905857	DEL
2:130905732	2	130905732	130905948	DEL
2:130910797	2	130910797	130911684	DEL
2:130911106	2	130911106	130912952	DUP
2:130911146	2	130911146	130911284	DEL
2:130911212	2	130911212	130911212	INS
2:130911327	2	130911327	130911327	INS
2:130911336	2	130911336	130911336	INS
2:130912825	2	130912825	130912825	INS
2:130912955	2	130912955	130913655	DEL
2:130912995	2	130912995	130913349	DEL
2:130913045	2	130913045	130913534	DEL
2:130913519	2	130913519	130913600	DEL
2:130913522	2	130913522	130913841	DEL
2:130915195	2	130915195	130915311	DEL
2:130915223	2	130915223	130915557	DEL
2:130915233	2	130915233	130915696	DEL
2:130915826	2	130915826	130915898	DEL
2:130916385	2	130916385	130916511	DEL
2:130918892	2	130918892	130918892	INS
2:130919038	2	130919038	130920116	DEL
2:130919042	2	130919042	130919249	DEL
2:130919334	2	130919334	130920421	DEL
2:130919774	2	130919774	130919918	DEL
2:130921185	2	130921185	130921710	DUP
2:130921198	2	130921198	130921470	DUP
2:130921220	2	130921220	130921570	DUP
2:130922910	2	130922910	130923537	DUP
2:130922978	2	130922978	130923068	DEL
2:130923243	2	130923243	130923243	INS
2:130924074	2	130924074	130924696	DEL
2:130924256	2	130924256	130926138	DUP
2:130925381	2	130925381	130925381	INS
2:130931004	2	130931004	130931004	INS
2:130931707	2	130931707	130931938	DEL
2:130931825	2	130931825	130932222	DEL
2:130932004	2	130932004	130932374	DEL
2:130933481	2	130933481	130933481	INS
2:130933916	2	130933916	130934010	DEL
2:130935585	2	130935585	130939075	DEL
2:130939560	2	130939560	130939560	INS
2:130943261	2	130943261	130943425	DEL
2:130954030	2	130954030	130954030	INS
2:130954982	2	130954982	130954982	INS
2:130956395	2	130956395	130957625	DUP
2:130961239	2	130961239	130961830	DUP
2:130961450	2	130961450	130961450	INS
2:130962103	2	130962103	130962163	DEL
2:130962721	2	130962721	130962721	INS
2:130963493	2	130963493	130963576	DEL
2:130963676	2	130963676	130963776	DEL
2:130964047	2	130964047	130964047	INS
2:130966156	2	130966156	130966327	DEL
2:130967867	2	130967867	130967867	INS
2:130968182	2	130968182	130970969	DUP
2:130971178	2	130971178	130971178	INS
2:130971958	2	130971958	130973156	DUP
2:130972006	2	130972006	130972100	DEL
2:130972118	2	130972118	130972401	DUP
2:130973181	2	130973181	130973276	DEL
2:130973480	2	130973480	130973480	INS
2:130973728	2	130973728	130973820	DEL
2:130974292	2	130974292	130982393	DEL
2:130975391	2	130975391	130983919	DEL
2:130981445	2	130981445	130982820	DUP
2:130983651	2	130983651	130983790	DEL
2:130984448	2	130984448	130987269	DEL
2:130984462	2	130984462	130984557	DEL
2:130984478	2	130984478	130987298	DEL
2:130986338	2	130986338	130986430	DEL
2:130991101	2	130991101	130991903	DEL
2:130993359	2	130993359	130993359	INS
2:130994111	2	130994111	130994285	DEL
1:1002933	1	1002933	1003004	DEL
1:1004464	1	1004464	1004863	DEL
1:1021523	1	1021523	1023762	DUP
1:1022361	1	1022361	1023777	DUP
1:1022745	1	1022745	1023741	DUP
1:1023036	1	1023036	1023778	DUP
1:1023610	1	1023610	1023742	DEL
1:1023989	1	1023989	1024072	DEL
1:1024000	1	1024000	1024000	INS
1:1027530	1	1027530	1027621	DEL
1:1027827	1	1027827	1028137	DUP
1:1033507	1	1033507	1033600	DEL
1:1034664	1	1034664	1034664	INS
1:1054780	1	1054780	1054780	INS
1:1073992	1	1073992	1074078	DEL
1:1076453	1	1076453	1077298	DUP
1:1076769	1	1076769	1076947	DEL
1:1077610	1	1077610	1077691	DEL
1:1077618	1	1077618	1077618	INS
1:1078497	1	1078497	1078497	INS
1:1078502	1	1078502	1079153	DUP
1:1078548	1	1078548	1078742	DUP
1:1078704	1	1078704	1079095	DEL
1:1079082	1	1079082	1079082	INS
1:1079622	1	1079622	1080114	DEL
1:1079625	1	1079625	1079865	DEL
1:1081150	1	1081150	1081150	INS
1:1082229	1	1082229	1082229	INS
1:1084121	1	1084121	1084717	DUP
1:1084279	1	1084279	1084279	INS
1:1084858	1	1084858	1085247	DUP
1:1088183	1	1088183	1088238	DEL
1:1088579	1	1088579	1089384	DUP
1:1088850	1	1088850	1089020	DUP
1:1090673	1	1090673	1090790	DEL
1:1090795	1	1090795	1090852	DEL
1:1093243	1	1093243	1093323	DEL
1:1093456	1	1093456	1093567	DEL
1:1093895	1	1093895	1093977	DEL
1:1094435	1	1094435	1094435	INS
1:1094902	1	1094902	1094902	INS
1:1094906	1	1094906	1095279	DUP
1:1094919	1	1094919	1095515	DUP
1:1094922	1	1094922	1095161	DUP
1:1096325	1	1096325	1096784	DEL
1:1096446	1	1096446	1097020	DEL
1:1096462	1	1096462	1096462	INS
1:1098424	1	1098424	1099285	DUP
1:1098680	1	1098680	1098995	DEL
1:1098848	1	1098848	1099565	DUP
1:1098933	1	1098933	1099209	DEL
1:1098960	1	1098960	1099481	DEL
1:1098966	1	1098966	1099243	DEL
1:1099172	1	1099172	1099266	DEL
1:1099224	1	1099224	1099786	DEL
1:1100254	1	1100254	1101416	DUP
1:1100273	1	1100273	1100827	DUP
1:1100309	1	1100309	1101120	DUP
1:1100315	1	1100315	1100513	DEL
1:1100449	1	1100449	1100509	DEL
1:1100745	1	1100745	1100749	INS
1:1100756	1	1100756	1100908	DEL
1:1100953	1	1100953	1100953	INS
1:1101085	1	1101085	1101141	DEL
1:1101489	1	1101489	1101985	DUP
1:1101666	1	1101666	1101666	INS
1:1101680	1	1101680	1101808	DEL
1:1101819	1	1101819	1102235	DUP
1:1101828	1	1101828	1102550	DUP
1:1102370	1	1102370	1102370	INS
1:1131292	1	1131292	1131292	INS
1:1131929	1	1131929	1133372	DUP
1:1132029	1	1132029	1133477	DUP
1:1132257	1	1132257	1133438	DUP
1:1132656	1	1132656	1133559	DUP
1:1133271	1	1133271	1133326	DEL
1:1157272	1	1157272	1157445	DEL
1:1157412	1	1157412	1157894	DEL
1:1157528	1	1157528	1157528	INS
1:1157708	1	1157708	1157879	DEL
1:1161909	1	1161909	1162052	DEL
1:1162050	1	1162050	1162221	DEL
1:1207045	1	1207045	1207115	DEL
1:1207294	1	1207294	1207294	INS
1:1208074	1	1208074	1208182	DEL
1:1208358	1	1208358	1208412	DEL
1:1208398	1	1208398	1208398	INS
1:1208788	1	1208788	1208788	INS
1:1208820	1	1208820	1209090	DEL
1:1209237	1	1209237	1209290	DEL
1:1209892	1	1209892	1209945	DEL
1:1210187	1	1210187	1210267	DEL
1:1210322	1	1210322	1210534	DEL
1:1211263	1	1211263	1211726	DEL
1:1211281	1	1211281	1211796	DEL
1:1211328	1	1211328	1212829	DUP
1:1212060	1	1212060	1212553	DEL
1:1212465	1	1212465	1212660	DEL
1:1213282	1	1213282	1214018	DUP
1:1213287	1	1213287	1213680	DUP
1:1213421	1	1213421	1213891	DUP
1:1213628	1	1213628	1213628	INS
1:1213710	1	1213710	1213837	DEL
1:1213772	1	1213772	1213772	INS
1:1213781	1	1213781	1213781	INS
1:1214135	1	1214135	1214135	INS
1:1217504	1	1217504	1218152	DEL
1:1217563	1	1217563	1218760	DEL
1:1217701	1	1217701	1217983	DEL
1:1217837	1	1217837	1218832	DEL
1:1218321	1	1218321	1218444	DEL
1:1220320	1	1220320	1220539	DUP
1:1220324	1	1220324	1220740	DUP
1:1220328	1	1220328	1220328	INS
1:1220533	1	1220533	1220584	DEL
1:1221682	1	1221682	1221767	DEL
1:1226420	1	1226420	1226540	DEL
1:1226766	1	1226766	1226846	DEL
1:1229277	1	1229277	1229339	DEL
1:1229503	1	1229503	1229645	DEL
1:1229541	1	1229541	1229541	INS
1:1234628	1	1234628	1234868	DUP
1:1234700	1	1234700	1234700	INS
1:1234835	1	1234835	1235165	DUP
1:1235016	1	1235016	1235016	INS
1:1246947	1	1246947	1247198	DUP
1:1247080	1	1247080	1247080	INS
1:1247458	1	1247458	1247458	INS
1:1247639	1	1247639	1247639	INS
1:1253112	1	1253112	1253112	INS
1:1254486	1	1254486	1254730	DEL
1:1260566	1	1260566	1260658	DEL
1:1260663	1	1260663	1260663	INS
1:1262598	1	1262598	1262715	DUP
1:1262605	1	1262605	1262605	INS
1:1262614	1	1262614	1262614	INS
1:1262615	1	1262615	1262615	INS
1:1271330	1	1271330	1271803	DUP
1:1271365	1	1271365	1271677	DEL
1:1271395	1	1271395	1271498	DEL
1:1271398	1	1271398	1271505	DEL
1:1275621	1	1275621	1275621	INS
1:1275641	1	1275641	1275641	INS
1:1275645	1	1275645	1275645	INS
1:1275691	1	1275691	1275691	INS
1:1275698	1	1275698	1275996	DUP
1:1275890	1	1275890	1275890	INS
1:1275912	1	1275912	1275912	INS
1:1277184	1	1277184	1277275	DEL
1:1277188	1	1277188	1277376	DEL
1:1282358	1	1282358	1282358	INS
1:1302465	1	1302465	1302522	DEL
1:1305663	1	1305663	1306235	DEL
1:1305682	1	1305682	1306367	DEL
1:1305690	1	1305690	1305876	DEL
1:1306005	1	1306005	1306128	DEL
1:1306077	1	1306077	1306077	INS
1:1306507	1	1306507	1306606	DEL
1:1309661	1	1309661	1309727	DEL
1:1311056	1	1311056	1311056	INS
1:1312355	1	1312355	1312425	DEL
1:1312387	1	1312387	1312387	INS
1:1314527	1	1314527	1314755	DUP
1:1314701	1	1314701	1314701	INS
1:1314814	1	1314814	1314895	DEL
1:1315256	1	1315256	1315256	INS
1:1316110	1	1316110	1316161	DEL
1:1318082	1	1318082	1318157	DEL
1:1321700	1	1321700	1323424	DEL
1:1321978	1	1321978	1322321	DUP
1:1322063	1	1322063	1322063	INS
1:1322074	1	1322074	1322246	DEL
1:1323515	1	1323515	1323631	DEL
1:1325722	1	1325722	1325722	INS
1:1326999	1	1326999	1327164	DEL
1:1333933	1	1333933	1333933	INS
1:1338956	1	1338956	1338956	INS
1:1339894	1	1339894	1339894	INS
1:1339918	1	1339918	1339918	INS
1:1339968	1	1339968	1340241	DEL
1:1340140	1	1340140	1340497	DEL
1:1346062	1	1346062	1346221	DEL
1:1346187	1	1346187	1346319	DEL
1:1351919	1	1351919	1352315	DUP
1:1351986	1	1351986	1352156	DEL
1:1352124	1	1352124	1352124	INS
1:1359204	1	1359204	1359470	DEL
1:1359522	1	1359522	1359633	DEL
1:1361840	1	1361840	1361840	INS
1:1365012	1	1365012	1365100	DEL
1:1367684	1	1367684	1367684	INS
1:1367687	1	1367687	1367896	DEL
1:1367692	1	1367692	1368031	DUP
1:1367704	1	1367704	1367704	INS
1:1371468	1	1371468	1371818	DEL
1:1371472	1	1371472	1371998	DEL
1:1373671	1	1373671	1373793	DEL
1:1378254	1	1378254	1378366	DEL
1:1378322	1	1378322	1378322	INS
1:1379748	1	1379748	1379807	DEL
1:1388682	1	1388682	1388810	DEL
1:1388708	1	1388708	1388965	DEL
1:1388800	1	1388800	1388800	INS
1:1389030	1	1389030	1389030	INS
1:1392544	1	1392544	1392544	INS
1:1392565	1	1392565	1392565	INS
1:1393302	1	1393302	1393376	DEL
1:1396528	1	1396528	1396740	DEL
1:1413870	1	1413870	1414216	DEL
1:1415004	1	1415004	1415265	DUP
1:1415018	1	1415018	1415018	INS
1:1415169	1	1415169	1415169	INS
1:1424131	1	1424131	1424254	DEL
1:1479495	1	1479495	1479495	INS
1:1479512	1	1479512	1479512	INS
1:1489896	1	1489896	1490179	DUP
1:1489904	1	1489904	1490388	DUP
1:1489915	1	1489915	1490200	DEL
1:1489987	1	1489987	1490346	DEL
1:1490024	1	1490024	1490024	INS
1:1490181	1	1490181	1490325	DEL
1:1490384	1	1490384	1490860	DUP
1:1494587	1	1494587	1494675	DEL
4:91002196	4	91002196	91002386	DEL
4:91019302	4	91019302	91019353	DEL
4:91019322	4	91019322	91019322	INS
4:91020552	4	91020552	91020806	DEL
4:91022043	4	91022043	91022043	INS
4:91023615	4	91023615	91023615	INS
4:91031372	4	91031372	91031469	DEL
4:91031376	4	91031376	91031887	DUP
4:91032548	4	91032548	91032548	INS
4:91032549	4	91032549	91032549	INS
4:91064325	4	91064325	91065600	DUP
4:91064328	4	91064328	91066108	DUP
4:91065106	4	91065106	91068130	DUP
4:91065622	4	91065622	91068610	DEL
4:91068185	4	91068185	91068185	INS
4:91068938	4	91068938	91068938	INS
4:91070750	4	91070750	91070860	DEL
4:91071897	4	91071897	91071949	DEL
4:91072371	4	91072371	91072371	INS
4:91073119	4	91073119	91073186	DEL
4:91073393	4	91073393	91073393	INS
4:91076136	4	91076136	91076285	DEL
4:91076301	4	91076301	91076508	DEL
4:91077884	4	91077884	91077944	DEL
4:91079082	4	91079082	91079154	DEL
4:91080079	4	91080079	91080187	DEL
4:91080620	4	91080620	91080674	DEL
4:91080967	4	91080967	91081022	DEL
4:91083026	4	91083026	91083026	INS
4:91083480	4	91083480	91083480	INS
4:91087501	4	91087501	91087501	INS
4:91088009	4	91088009	91088062	DEL
4:91091862	4	91091862	91091862	INS
4:91091943	4	91091943	91092031	DEL
4:91093159	4	91093159	91093236	DEL
4:91094300	4	91094300	91094300	INS
4:91094338	4	91094338	91094590	DEL
4:91094584	4	91094584	91094730	DEL
4:91094950	4	91094950	91095040	DEL
4:91095686	4	91095686	91095686	INS
4:91097515	4	91097515	91097654	DEL
4:91098680	4	91098680	91099329	DEL
4:91098728	4	91098728	91099088	DEL
4:91098906	4	91098906	91099158	DEL
4:91100795	4	91100795	91101086	DUP
4:91101085	4	91101085	91101558	DUP
4:91101495	4	91101495	91101495	INS
4:91102147	4	91102147	91102813	DUP
4:91102314	4	91102314	91103571	DUP
4:91102319	4	91102319	91102319	INS
4:91102593	4	91102593	91102646	DEL
4:91103527	4	91103527	91103527	INS
4:91103818	4	91103818	91103880	DEL
4:91104400	4	91104400	91104630	DUP
4:91105533	4	91105533	91105533	INS
4:91107169	4	91107169	91107169	INS
4:91109084	4	91109084	91109223	DEL
4:91109498	4	91109498	91109498	INS
4:91111192	4	91111192	91111340	DEL
4:91111452	4	91111452	91112021	DEL
4:91111695	4	91111695	91112388	DEL
4:91112044	4	91112044	91112182	DEL
4:91115252	4	91115252	91115464	DEL
4:91115333	4	91115333	91115557	DUP
4:91115566	4	91115566	91115863	DUP
4:91115831	4	91115831	91115831	INS
4:91118064	4	91118064	91118064	INS
4:91118633	4	91118633	91118879	DEL
4:91125237	4	91125237	91125458	DEL
4:91125248	4	91125248	91126129	DEL
4:91125302	4	91125302	91126903	DEL
4:91125588	4	91125588	91127104	DEL
4:91125598	4	91125598	91126317	DEL
4:91125760	4	91125760	91125874	DEL
4:91126004	4	91126004	91126649	DEL
4:91126077	4	91126077	91127087	DEL
4:91126407	4	91126407	91126521	DEL
4:91126707	4	91126707	91127070	DEL
4:91131647	4	91131647	91132831	DUP
4:91131698	4	91131698	91131698	INS
4:91131912	4	91131912	91132013	DEL
4:91132068	4	91132068	91132197	DEL
4:91132400	4	91132400	91133026	DEL
4:91132911	4	91132911	91132979	DEL
4:91133503	4	91133503	91134148	DUP
4:91133505	4	91133505	91133761	DUP
4:91133545	4	91133545	91134047	DUP
4:91136739	4	91136739	91137139	DUP
4:91137006	4	91137006	91137074	DEL
4:91137176	4	91137176	91137405	DUP
4:91137411	4	91137411	91137558	DEL
4:91138209	4	91138209	91138399	DUP
4:91138610	4	91138610	91138678	DEL
4:91139240	4	91139240	91139240	INS
4:91139248	4	91139248	91139248	INS
4:91139527	4	91139527	91139527	INS
4:91141180	4	91141180	91141180	INS
4:91141221	4	91141221	91141221	INS
4:91141666	4	91141666	91141722	DEL
4:91147380	4	91147380	91147709	DUP
4:91147388	4	91147388	91147913	DUP
4:91147625	4	91147625	91147701	DEL
4:91149351	4	91149351	91149866	DEL
4:91149408	4	91149408	91149486	DEL
4:91150049	4	91150049	91150125	DEL
4:91150303	4	91150303	91150429	DEL
4:91151390	4	91151390	91151390	INS
4:91151744	4	91151744	91151805	DEL
4:91152987	4	91152987	91154303	DUP
4:91155110	4	91155110	91155777	DEL
4:91157550	4	91157550	91157625	DEL
4:91174513	4	91174513	91174572	DEL
4:91174742	4	91174742	91174888	DEL
4:91176178	4	91176178	91176178	INS
4:91176180	4	91176180	91177043	DUP
4:91178609	4	91178609	91178671	DEL
4:91179233	4	91179233	91179359	DEL
4:91183980	4	91183980	91183980	INS
4:91186894	4	91186894	91188603	DEL
4:91188710	4	91188710	91188764	DEL
4:91192369	4	91192369	91192369	INS
4:91192454	4	91192454	91192820	DEL
4:91192669	4	91192669	91192742	DEL
4:91193042	4	91193042	91193099	DEL
4:91193153	4	91193153	91193153	INS
4:91198182	4	91198182	91198774	DUP
4:91198267	4	91198267	91198328	DEL
4:91198696	4	91198696	91198849	DEL
4:91198974	4	91198974	91199168	DEL
4:91199000	4	91199000	91199000	INS
4:91199098	4	91199098	91199769	DEL
4:91199326	4	91199326	91199326	INS
4:91199444	4	91199444	91199577	DEL
4:91199674	4	91199674	91200220	DUP
4:91200193	4	91200193	91200193	INS
4:91200254	4	91200254	91200254	INS
4:91200302	4	91200302	91200302	INS
4:91204965	4	91204965	91204965	INS
4:91205996	4	91205996	91206582	DEL
4:91206010	4	91206010	91206144	DEL
4:91206028	4	91206028	91206313	DEL
4:91206371	4	91206371	91206549	DEL
4:91206685	4	91206685	91206773	DEL
4:91207005	4	91207005	91207005	INS
4:91207056	4	91207056	91207231	DEL
4:91207289	4	91207289	91207289	INS
4:91219857	4	91219857	91219857	INS
4:91220012	4	91220012	91220012	INS
4:91220056	4	91220056	91221174	DUP
4:91220468	4	91220468	91220468	INS
4:91234327	4	91234327	91234436	DEL
4:91236398	4	91236398	91237197	DUP
4:91236833	4	91236833	91236898	DEL
4:91237090	4	91237090	91237223	DEL
4:91239911	4	91239911	91240020	DEL
4:91240012	4	91240012	91240012	INS
4:91254420	4	91254420	91256046	DUP
4:91256540	4	91256540	91256633	DEL
4:91256807	4	91256807	91257169	DUP
4:91259305	4	91259305	91259305	INS
4:91259512	4	91259512	91261679	DEL
4:91260433	4	91260433	91260433	INS
4:91261823	4	91261823	91261924	DUP
4:91262352	4	91262352	91263276	DUP
4:91262410	4	91262410	91262410	INS
4:91262841	4	91262841	91263704	DUP
4:91263809	4	91263809	91263886	DEL
4:91263865	4	91263865	91263865	INS
4:91265055	4	91265055	91265436	DUP
4:91265233	4	91265233	91265547	DEL
4:91265789	4	91265789	91266387	DEL
4:91266118	4	91266118	91266337	DEL
4:91266308	4	91266308	91266412	DEL
4:91266953	4	91266953	91267314	DUP
4:91266960	4	91266960	91267164	DUP
4:91267123	4	91267123	91267123	INS
4:91267207	4	91267207	91267292	DEL
4:91268347	4	91268347	91268347	INS
4:91268356	4	91268356	91268474	DEL
4:91268919	4	91268919	91269177	DEL
4:91269502	4	91269502	91269826	DEL
4:91269802	4	91269802	91269802	INS
4:91270779	4	91270779	91270779	INS
4:91270852	4	91270852	91270852	INS
4:91271012	4	91271012	91271012	INS
4:91271708	4	91271708	91271795	DEL
4:91271980	4	91271980	91272236	DEL
4:91272095	4	91272095	91272276	DEL
4:91272283	4	91272283	91272395	DEL
4:91273192	4	91273192	91273192	INS
4:91273454	4	91273454	91273991	DEL
4:91273763	4	91273763	91273874	DEL
4:91274464	4	91274464	91274518	DEL
4:91274966	4	91274966	91274966	INS
4:91275693	4	91275693	91275693	INS
4:91275965	4	91275965	91276784	DUP
4:91276050	4	91276050	91276106	DEL
4:91278978	4	91278978	91278978	INS
4:91278982	4	91278982	91279049	DEL
4:91279461	4	91279461	91279528	DEL
4:91279979	4	91279979	91281027	DEL
4:91280426	4	91280426	91282054	DEL
4:91312736	4	91312736	91312736	INS
1:511921	1	511921	512047	DEL
1:524508	1	524508	524594	DEL
1:533625	1	533625	533625	INS
1:543577	1	543577	543634	DEL
1:544506	1	544506	544506	INS
1:545488	1	545488	546123	DEL
1:548900	1	548900	548900	INS
1:552405	1	552405	552405	INS
1:552435	1	552435	552435	INS
1:561992	1	561992	562079	DEL
1:566962	1	566962	567048	DEL
1:567411	1	567411	567644	DEL
1:568626	1	568626	568626	INS
1:572531	1	572531	572832	DEL
1:572542	1	572542	572693	DEL
1:572544	1	572544	573049	DEL
1:572571	1	572571	572854	DUP
1:572600	1	572600	572600	INS
1:573094	1	573094	573153	DEL
1:573099	1	573099	573113	INS
1:577144	1	577144	577144	INS
1:578968	1	578968	578968	INS
1:610238	1	610238	610289	DEL
1:620901	1	620901	620954	DEL
1:629143	1	629143	629215	DEL
1:637205	1	637205	637886	DEL
1:637223	1	637223	637353	DEL
1:637275	1	637275	638106	DEL
1:637979	1	637979	638056	DEL
1:642308	1	642308	642308	INS
1:645146	1	645146	645146	INS
1:646183	1	646183	646250	DEL
1:646220	1	646220	646220	INS
1:654608	1	654608	655246	DUP
1:654710	1	654710	654710	INS
1:654731	1	654731	654731	INS
1:654752	1	654752	654881	DEL
1:654799	1	654799	654991	DEL
1:654905	1	654905	654905	INS
1:657280	1	657280	659503	DEL
1:657315	1	657315	659385	DEL
1:657440	1	657440	658397	DUP
1:657639	1	657639	658283	DEL
1:657818	1	657818	657878	DEL
1:657884	1	657884	657884	INS
1:658201	1	658201	659799	DEL
1:658315	1	658315	658398	DEL
1:658408	1	658408	658529	DEL
1:659074	1	659074	659074	INS
1:659237	1	659237	659237	INS
1:659289	1	659289	659831	DEL
1:659362	1	659362	660172	DEL
1:659846	1	659846	659846	INS
1:660367	1	660367	660429	DEL
1:660440	1	660440	660440	INS
1:660464	1	660464	660464	INS
1:669586	1	669586	669586	INS
1:670994	1	670994	670994	INS
1:678203	1	678203	678266	DEL
1:678437	1	678437	678437	INS
1:678586	1	678586	678671	DEL
1:678737	1	678737	678807	DEL
1:679400	1	679400	680474	DEL
1:679400	1	679400	680474	DEL
1:679403	1	679403	679896	DEL
1:679584	1	679584	680719	DEL
1:680444	1	680444	681285	DUP
1:681191	1	681191	681191	INS
1:681890	1	681890	681948	DEL
1:688597	1	688597	688597	INS
1:690528	1	690528	690528	INS
1:690726	1	690726	690726	INS
1:690858	1	690858	690858	INS
1:692628	1	692628	692775	DEL
1:692860	1	692860	692997	DEL
1:694580	1	694580	695255	DEL
1:694604	1	694604	694940	DEL
1:694717	1	694717	695221	DEL
1:694787	1	694787	695129	DEL
1:696704	1	696704	696704	INS
1:703813	1	703813	703813	INS
1:704001	1	704001	704056	DEL
1:706616	1	706616	706616	INS
1:707774	1	707774	708367	DUP
1:707934	1	707934	708080	DEL
1:707949	1	707949	708342	DUP
1:707972	1	707972	708213	DEL
1:709087	1	709087	709720	DUP
1:709264	1	709264	709713	DUP
1:709519	1	709519	709519	INS
1:712097	1	712097	712375	DUP
1:712175	1	712175	712318	DEL
1:714045	1	714045	714756	DEL
1:714105	1	714105	714210	DEL
1:714258	1	714258	714651	DEL
1:714717	1	714717	714981	DEL
1:715664	1	715664	715664	INS
1:716337	1	716337	716337	INS
1:716888	1	716888	716957	DEL
1:721807	1	721807	721870	DEL
1:725119	1	725119	805121	DUP
1:735063	1	735063	735453	DUP
1:736499	1	736499	736959	DEL
1:746424	1	746424	746546	DEL
1:748325	1	748325	748488	DEL
1:749297	1	749297	749297	INS
1:749960	1	749960	750270	DEL
1:750284	1	750284	750447	DEL
1:752578	1	752578	753479	DUP
1:752608	1	752608	753171	DUP
1:752681	1	752681	752888	DEL
1:753012	1	753012	753652	DUP
1:754478	1	754478	754478	INS
1:757432	1	757432	758561	DEL
1:762845	1	762845	763759	DUP
1:764182	1	764182	764376	DEL
1:764317	1	764317	764317	INS
1:764973	1	764973	765031	DEL
1:765133	1	765133	765133	INS
1:765628	1	765628	765628	INS
1:766821	1	766821	766821	INS
1:770881	1	770881	772012	DEL
1:771616	1	771616	771996	DUP
1:772568	1	772568	772833	DEL
1:775945	1	775945	776367	DUP
1:778334	1	778334	778404	DEL
1:781653	1	781653	781728	DEL
1:794816	1	794816	795149	DEL
1:795567	1	795567	795692	DEL
1:799475	1	799475	800537	DUP
1:800518	1	800518	800582	DEL
1:806490	1	806490	807322	DUP
1:806553	1	806553	807740	DUP
1:807266	1	807266	807600	DUP
1:807882	1	807882	807945	DEL
1:808489	1	808489	809214	DEL
1:808548	1	808548	808773	DEL
1:809802	1	809802	810456	DUP
1:809912	1	809912	810301	DUP
1:809975	1	809975	810437	DUP
1:810130	1	810130	810130	INS
1:810512	1	810512	810859	DUP
1:810681	1	810681	811130	DUP
1:811359	1	811359	813184	DEL
1:811571	1	811571	811774	DEL
1:811839	1	811839	813514	DEL
1:812132	1	812132	813579	DEL
1:812716	1	812716	813577	DEL
1:812834	1	812834	812834	INS
1:813926	1	813926	814014	DEL
1:815314	1	815314	815566	DEL
1:816276	1	816276	816374	DEL
1:821817	1	821817	821817	INS
1:822187	1	822187	822245	DEL
1:823146	1	823146	825086	DEL
1:834417	1	834417	834548	DEL
1:845084	1	845084	847030	DUP
1:847278	1	847278	847278	INS
1:847958	1	847958	848040	DEL
1:848573	1	848573	848948	DEL
1:849881	1	849881	849938	DEL
1:850089	1	850089	852053	DEL
1:850374	1	850374	850557	DEL
1:851630	1	851630	852170	DEL
1:851638	1	851638	851638	INS
1:854024	1	854024	854121	DEL
1:855826	1	855826	856878	DEL
1:856368	1	856368	857761	DEL
1:856990	1	856990	856990	INS
1:868665	1	868665	868739	DEL
1:869700	1	869700	869700	INS
1:873254	1	873254	873886	DUP
1:873747	1	873747	874184	DEL
1:874071	1	874071	874071	INS
1:876465	1	876465	876523	DEL
1:877638	1	877638	878011	DUP
1:900141	1	900141	900255	DEL
1:909734	1	909734	909851	DEL
1:945277	1	945277	945445	DEL
1:947130	1	947130	947311	DEL
2:149013092	2	149013092	149016557	DEL
2:149018660	2	149018660	149018660	INS
2:149029347	2	149029347	149034494	DEL
2:149034750	2	149034750	149034750	INS
2:149038177	2	149038177	149038177	INS
2:149039157	2	149039157	149039285	DUP
2:149044489	2	149044489	149044867	DUP
2:149044632	2	149044632	149044744	DEL
2:149044647	2	149044647	149044647	INS
2:149047242	2	149047242	149047324	DEL
2:149047275	2	149047275	149047275	INS
2:149047288	2	149047288	149047288	INS
2:149047331	2	149047331	149047331	INS
2:149048398	2	149048398	149048398	INS
2:149056482	2	149056482	149056482	INS
2:149063187	2	149063187	149063315	DEL
2:149063229	2	149063229	149063229	INS
2:149063246	2	149063246	149063246	INS
2:149066407	2	149066407	149066407	INS
2:149070187	2	149070187	149070187	INS
2:149073359	2	149073359	149073359	INS
2:149074945	2	149074945	149074945	INS
2:149081806	2	149081806	149081806	INS
2:149082662	2	149082662	149082717	DEL
2:149084322	2	149084322	149084403	DEL
2:149087622	2	149087622	149087796	DUP
2:149087668	2	149087668	149087668	INS
2:149087798	2	149087798	149087798	INS
2:149092432	2	149092432	149092542	DEL
2:149092569	2	149092569	149092569	INS
2:149092903	2	149092903	149092903	INS
2:149093281	2	149093281	149093281	INS
2:149095121	2	149095121	149095177	DEL
2:149095459	2	149095459	149095459	INS
2:149095477	2	149095477	149095477	INS
2:149097362	2	149097362	149097362	INS
2:149097398	2	149097398	149097398	INS
2:149102623	2	149102623	149102991	DEL
2:149102663	2	149102663	149102794	DEL
2:149103136	2	149103136	149103246	DEL
2:149104072	2	149104072	149104798	DEL
2:149104090	2	149104090	149105016	DEL
2:149104346	2	149104346	149104983	DEL
2:149105028	2	149105028	149105351	DEL
2:149106774	2	149106774	149106774	INS
2:149107251	2	149107251	149107304	DEL
2:149107480	2	149107480	149107936	DUP
2:149107501	2	149107501	149108178	DUP
2:149107758	2	149107758	149108205	DUP
2:149109472	2	149109472	149110044	DEL
2:149109474	2	149109474	149109927	DEL
2:149110077	2	149110077	149110077	INS
2:149110210	2	149110210	149110268	DEL
2:149112950	2	149112950	149113359	DUP
2:149112971	2	149112971	149113216	DUP
2:149113009	2	149113009	149113764	DUP
2:149113078	2	149113078	149113437	DUP
2:149113393	2	149113393	149113512	DEL
2:149114587	2	149114587	149115174	DEL
2:149114914	2	149114914	149115298	DEL
2:149115239	2	149115239	149115307	DEL
2:149117020	2	149117020	149118276	DUP
2:149117297	2	149117297	149117444	DEL
2:149117399	2	149117399	149117501	DEL
2:149122266	2	149122266	149125199	DEL
2:149124763	2	149124763	149125535	DUP
2:149124820	2	149124820	149125420	DUP
2:149125315	2	149125315	149125507	DEL
2:149125756	2	149125756	149125756	INS
2:149126818	2	149126818	149127239	DUP
2:149127503	2	149127503	149127691	DEL
2:149128161	2	149128161	149128273	DEL
2:149128365	2	149128365	149128365	INS
2:149128788	2	149128788	149128788	INS
2:149129278	2	149129278	149130242	DUP
2:149129876	2	149129876	149130293	DUP
2:149130537	2	149130537	149130869	DUP
2:149131217	2	149131217	149131492	DEL
2:149132379	2	149132379	149132379	INS
2:149133151	2	149133151	149133381	DEL
2:149133372	2	149133372	149133493	DEL
2:149133506	2	149133506	149133506	INS
2:149133560	2	149133560	149133675	DEL
2:149134162	2	149134162	149134272	DEL
2:149135423	2	149135423	149135552	DEL
2:149136617	2	149136617	149137069	DEL
2:149136661	2	149136661	149136805	DEL
2:149136824	2	149136824	149136977	DEL
2:149137498	2	149137498	149137651	DEL
2:149137600	2	149137600	149137600	INS
2:149138490	2	149138490	149138664	DEL
2:149139369	2	149139369	149139369	INS
2:149141698	2	149141698	149141698	INS
2:149142370	2	149142370	149142583	DEL
2:149145381	2	149145381	149145482	DEL
2:149145774	2	149145774	149146361	DUP
2:149147430	2	149147430	149147491	DEL
2:149147869	2	149147869	149147970	DEL
2:149149075	2	149149075	149150237	DEL
2:149149422	2	149149422	149149540	DEL
2:149149599	2	149149599	149149760	DEL
2:149150373	2	149150373	149151247	DUP
2:149150502	2	149150502	149152903	DUP
2:149151706	2	149151706	149151806	DEL
2:149161862	2	149161862	149161920	DEL
2:149162446	2	149162446	149162446	INS
2:149164991	2	149164991	149165126	DEL
2:149242489	2	149242489	149242552	DEL
2:149243087	2	149243087	149243155	DEL
2:149262438	2	149262438	149262501	DEL
2:149269053	2	149269053	149269177	DEL
2:149302104	2	149302104	149302104	INS
2:149316929	2	149316929	149317049	DEL
2:149318250	2	149318250	149318250	INS
2:149319763	2	149319763	149344705	DUP
2:149324727	2	149324727	149324727	INS
2:149325267	2	149325267	149325372	DEL
2:149332494	2	149332494	149332546	DEL
2:149334916	2	149334916	149339588	DUP
2:149339001	2	149339001	149339161	DEL
2:149339602	2	149339602	149339602	INS
2:149350454	2	149350454	149350924	DEL
2:149380107	2	149380107	149380220	DEL
2:149387684	2	149387684	149387788	DEL
2:149395869	2	149395869	149395869	INS
2:149439300	2	149439300	149439300	INS
2:149451057	2	149451057	149451057	INS
2:149457715	2	149457715	149457789	DEL
2:149457762	2	149457762	149457762	INS
2:149465896	2	149465896	149466044	DEL
2:149466112	2	149466112	149466171	DEL
2:149474047	2	149474047	149474047	INS
2:149479709	2	149479709	149479709	INS
2:149487870	2	149487870	149487990	DEL
2:149487893	2	149487893	149488609	DEL
2:149488944	2	149488944	149489070	DEL
2:149489094	2	149489094	149489176	DEL
2:149490012	2	149490012	149490012	INS
2:149491658	2	149491658	149492233	DUP
2:149491658	2	149491658	149492233	DUP
2:149491697	2	149491697	149491697	INS
2:149491712	2	149491712	149491712	INS
2:149491725	2	149491725	149491785	DEL
2:149492117	2	149492117	149492348	DUP
2:149492127	2	149492127	149492127	INS
2:149492842	2	149492842	149492842	INS
2:149499282	2	149499282	149499490	DEL
1:8905	1	8905	9175	DUP
1:13210	1	13210	13685	DUP
1:14348	1	14348	15195	DUP
1:16196	1	16196	16516	DEL
1:17337	1	17337	17827	DEL
1:17580	1	17580	17813	DEL
1:17719	1	17719	18005	DEL
1:18245	1	18245	18362	DEL
1:18953	1	18953	18953	INS
1:19241	1	19241	19325	DEL
1:19970	1	19970	33383	DUP
1:19970	1	19970	33383	DUP
1:19972	1	19972	27844	DUP
1:20838	1	20838	21008	DEL
1:21100	1	21100	39822	DUP
1:21277	1	21277	41205	DUP
1:21879	1	21879	41871	DEL
1:22103	1	22103	22103	INS
1:22105	1	22105	22105	INS
1:22474	1	22474	24259	DEL
1:22947	1	22947	27804	DUP
1:23928	1	23928	23995	DEL
1:24390	1	24390	24555	DEL
1:24457	1	24457	44793	INV
1:24581	1	24581	44626	INV
1:26431	1	26431	27782	DUP
1:26450	1	26450	27883	DEL
1:26527	1	26527	27955	DEL
1:26981	1	26981	28397	DEL
1:27695	1	27695	41467	INV
1:27816	1	27816	196871	INV
1:27847	1	27847	31828	DEL
1:28954	1	28954	29106	DEL
1:29661	1	29661	43472	INV
1:30600	1	30600	30941	DEL
1:31971	1	31971	32139	DEL
1:34874	1	34874	66946	DEL
1:38706	1	38706	39015	DEL
1:38709	1	38709	243581	INV
1:38807	1	38807	42987	DUP
1:39743	1	39743	39743	INS
1:40138	1	40138	40293	DEL
1:40992	1	40992	41159	DEL
1:41340	1	41340	43407	DUP
1:47518	1	47518	48184	DEL
1:56907	1	56907	60968	DEL
1:56908	1	56908	56908	INS
1:56913	1	56913	66579	DUP
1:56915	1	56915	65813	DEL
1:56925	1	56925	66655	DUP
1:56958	1	56958	61659	DUP
1:56996	1	56996	66494	DUP
1:57165	1	57165	62014	DUP
1:57268	1	57268	66936	DUP
1:57380	1	57380	66863	DUP
1:58247	1	58247	63084	DEL
1:58581	1	58581	63417	DEL
1:58690	1	58690	67034	DUP
1:58807	1	58807	64163	DUP
1:59074	1	59074	64059	DUP
1:59110	1	59110	63947	DEL
1:59312	1	59312	64149	DEL
1:59316	1	59316	64150	DUP
1:59557	1	59557	64394	DEL
1:59957	1	59957	65169	DUP
1:60134	1	60134	66861	DUP
1:60182	1	60182	65019	DEL
1:60272	1	60272	65109	DEL
1:60378	1	60378	65213	DUP
1:60392	1	60392	65229	DEL
1:60983	1	60983	65819	DEL
1:61172	1	61172	66009	DEL
1:61444	1	61444	66244	DUP
1:61540	1	61540	66375	DUP
1:63550	1	63550	67132	DEL
1:66991	1	66991	66991	INS
1:131412	1	131412	131412	INS
1:136875	1	136875	136875	INS
1:136958	1	136958	137145	DEL
1:159754	1	159754	159856	DEL
1:188328	1	188328	247143	DUP
1:193683	1	193683	193683	INS
1:201667	1	201667	223928	DUP
1:217898	1	217898	217898	INS
1:220513	1	220513	220656	DEL
1:223493	1	223493	303774	DEL
1:247146	1	247146	251866	DEL
1:261334	1	261334	262254	DUP
1:310560	1	310560	310745	DEL
1:310685	1	310685	310966	DEL
1:315979	1	315979	315979	INS
1:317510	1	317510	317510	INS
1:317724	1	317724	317724	INS
1:318206	1	318206	318452	DEL
1:318591	1	318591	319276	DUP
1:318753	1	318753	318753	INS
1:319393	1	319393	319463	DEL
1:332980	1	332980	333044	DEL
1:361301	1	361301	361301	INS
1:365767	1	365767	365767	INS
1:367644	1	367644	367711	DEL
1:367699	1	367699	367699	INS
1:388654	1	388654	388654	INS
1:406585	1	406585	406671	DEL
1:411491	1	411491	411743	DEL
1:411494	1	411494	411994	DEL
1:411606	1	411606	411858	DUP
1:414341	1	414341	414341	INS
1:414497	1	414497	414497	INS
1:415351	1	415351	415540	DEL
1:415717	1	415717	415717	INS
1:418806	1	418806	418990	DEL
1:418937	1	418937	418937	INS
1:419015	1	419015	419176	DEL
1:423916	1	423916	424011	DEL
1:423958	1	423958	423958	INS
1:424305	1	424305	424404	DEL
1:425550	1	425550	425640	DEL
1:429713	1	429713	429713	INS
1:429782	1	429782	429874	DEL
1:431442	1	431442	431442	INS
1:442319	1	442319	442375	DEL
1:442590	1	442590	442645	DEL
1:445814	1	445814	445814	INS
1:445864	1	445864	446076	DUP
1:445897	1	445897	445897	INS
1:446798	1	446798	446947	DEL
1:465432	1	465432	465500	DEL
1:485761	1	485761	486199	DEL
1:485772	1	485772	485875	DEL
1:485779	1	485779	486282	DUP
1:485799	1	485799	485799	INS
1:485861	1	485861	485926	DEL
1:485919	1	485919	486181	DEL
1:486386	1	486386	486386	INS
1:491511	1	491511	491511	INS
1:195565073	1	195565073	195565143	DEL
1:195566966	1	195566966	195567123	DEL
1:195568393	1	195568393	195570372	DEL
1:195575776	1	195575776	195575835	DEL
1:195577491	1	195577491	195583540	INV
1:195580159	1	195580159	195581077	DEL
1:195580365	1	195580365	195587229	DUP
1:195582070	1	195582070	195587935	DUP
1:195582108	1	195582108	195587972	DUP
1:195584703	1	195584703	195584830	DEL
1:195588519	1	195588519	195588757	DEL
1:195593523	1	195593523	195595434	DUP
1:195593540	1	195593540	195595618	DUP
1:195593606	1	195593606	195593759	DEL
1:195593640	1	195593640	195595348	DEL
1:195593876	1	195593876	195595204	DEL
1:195594048	1	195594048	195594673	DEL
1:195594140	1	195594140	195594216	DEL
1:195594156	1	195594156	195595068	DEL
1:195594323	1	195594323	195595534	DUP
1:195594557	1	195594557	195595616	DEL
1:195594625	1	195594625	195594940	DEL
1:195594810	1	195594810	195595471	DUP
1:195595158	1	195595158	195595702	DUP
1:195595257	1	195595257	195595456	DUP
1:195595487	1	195595487	195595874	DEL
1:195595655	1	195595655	195595655	INS
1:195595887	1	195595887	195596040	DEL
1:195600298	1	195600298	195600497	DUP
1:195600325	1	195600325	195600325	INS
1:195600360	1	195600360	195600443	DEL
1:195600462	1	195600462	195600840	DEL
1:195600581	1	195600581	195600667	DEL
1:195600649	1	195600649	195600977	DUP
1:195600703	1	195600703	195600703	INS
1:195600795	1	195600795	195600947	DEL
1:195601458	1	195601458	195601583	DEL
1:195620725	1	195620725	195620849	DEL
1:195621145	1	195621145	195621145	INS
1:195626361	1	195626361	195626828	DEL
1:195626631	1	195626631	195626760	DEL
1:195627159	1	195627159	195627232	DEL
1:195627808	1	195627808	195628110	DEL
1:195627916	1	195627916	195628106	DEL
1:195629982	1	195629982	195629982	INS
1:195630165	1	195630165	195630240	DEL
1:195631532	1	195631532	195631890	DEL
1:195631709	1	195631709	195631841	DEL
1:195632860	1	195632860	195633110	DUP
1:195632982	1	195632982	195632982	INS
1:195634858	1	195634858	195635322	DUP
1:195634911	1	195634911	195634991	DEL
1:195637727	1	195637727	195638382	DEL
1:195653540	1	195653540	195654258	DUP
1:195653549	1	195653549	195654016	DUP
1:195653586	1	195653586	195653714	DUP
1:195653702	1	195653702	195654267	DUP
1:195654796	1	195654796	195657832	DEL
1:195661209	1	195661209	195661209	INS
1:195661460	1	195661460	195661460	INS
1:195662952	1	195662952	195663055	DEL
1:195662954	1	195662954	195664182	DEL
1:195662992	1	195662992	195664630	DEL
1:195663547	1	195663547	195664182	DEL
1:195663693	1	195663693	195663693	INS
1:195664781	1	195664781	195664781	INS
1:195666799	1	195666799	195666799	INS
1:195667435	1	195667435	195667899	DUP
1:195667711	1	195667711	195667711	INS
1:195672140	1	195672140	195672140	INS
1:195673544	1	195673544	195673668	DEL
1:195674770	1	195674770	195674846	DEL
1:195678366	1	195678366	195678458	DEL
1:195678396	1	195678396	195678489	DEL
1:195683724	1	195683724	195683724	INS
1:195685175	1	195685175	195685266	DEL
1:195686280	1	195686280	195686456	DEL
1:195686450	1	195686450	195686450	INS
1:195686530	1	195686530	195687487	DUP
1:195686688	1	195686688	195687098	DEL
1:195686811	1	195686811	195687246	DEL
1:195686870	1	195686870	195687313	DUP
1:195687113	1	195687113	195687664	DUP
1:195687116	1	195687116	195687116	INS
1:195687266	1	195687266	195687847	DUP
1:195687473	1	195687473	195687559	DEL
1:195687654	1	195687654	195687654	INS
1:195688071	1	195688071	195688071	INS
1:195697166	1	195697166	195697166	INS
1:195697178	1	195697178	195697251	DEL
1:195697648	1	195697648	195697740	DEL
1:195697703	1	195697703	195697703	INS
1:195698403	1	195698403	195698403	INS
1:195698662	1	195698662	195698896	DEL
1:195698699	1	195698699	195699056	DUP
1:195705648	1	195705648	195705648	INS
1:195709562	1	195709562	195709634	DEL
1:195709714	1	195709714	195709772	DEL
1:195716410	1	195716410	195716410	INS
1:195741021	1	195741021	195741021	INS
1:195741051	1	195741051	195741051	INS
1:195743782	1	195743782	195743885	DEL
1:195743808	1	195743808	195743808	INS
1:195748556	1	195748556	195749320	DEL
1:195759301	1	195759301	195759689	DEL
1:195759324	1	195759324	195759488	DEL
1:195778930	1	195778930	195779443	DEL
1:195796170	1	195796170	195796270	DEL
1:195796186	1	195796186	195796186	INS
1:195796483	1	195796483	195796483	INS
1:195802182	1	195802182	195802182	INS
1:195809964	1	195809964	195810059	DEL
1:195819929	1	195819929	195819929	INS
1:195844403	1	195844403	195845293	DUP
1:195844492	1	195844492	195845330	DUP
1:195844508	1	195844508	195844508	INS
1:195845282	1	195845282	195845282	INS
1:195845704	1	195845704	195845704	INS
1:195845962	1	195845962	195845962	INS
1:195860909	1	195860909	195861055	DEL
1:195862534	1	195862534	195862600	DEL
1:195862709	1	195862709	195862709	INS
1:195862990	1	195862990	195862990	INS
1:195864921	1	195864921	195865488	DEL
1:195867106	1	195867106	195867270	DEL
1:195867173	1	195867173	195867173	INS
1:195903673	1	195903673	195903673	INS
1:195913510	1	195913510	195913577	DEL
1:195914563	1	195914563	195914636	DEL
1:195939232	1	195939232	195939232	INS
1:195939274	1	195939274	195939274	INS
1:195947932	1	195947932	195947932	INS
1:195969106	1	195969106	195969106	INS
1:195998243	1	195998243	195998526	DEL
2:33774	2	33774	33860	DEL
2:33798	2	33798	34153	DUP
2:33827	2	33827	34268	DUP
2:34276	2	34276	34276	INS
2:34441	2	34441	34494	DEL
2:38382	2	38382	38561	DUP
2:126547	2	126547	126641	DEL
2:225496	2	225496	225594	DEL
2:238114	2	238114	238114	INS
2:240334	2	240334	240399	DEL
2:251306	2	251306	251368	DEL
2:251329	2	251329	251329	INS
2:287943	2	287943	287943	INS
2:287967	2	287967	288094	DEL
2:288718	2	288718	288718	INS
2:288736	2	288736	288804	DEL
2:289561	2	289561	289561	INS
2:289564	2	289564	289564	INS
2:289565	2	289565	289565	INS
2:293847	2	293847	293989	DEL
2:298867	2	298867	298951	DEL
2:303933	2	303933	303933	INS
2:304007	2	304007	304070	DEL
2:321821	2	321821	321872	DEL
2:324801	2	324801	324801	INS
2:336109	2	336109	336492	DEL
2:339191	2	339191	339243	DEL
2:339413	2	339413	339478	DEL
2:340893	2	340893	340946	DEL
2:342736	2	342736	342888	DEL
2:342795	2	342795	342795	INS
2:342881	2	342881	342881	INS
2:342898	2	342898	342961	DEL
2:345699	2	345699	345754	DEL
2:348292	2	348292	348348	DEL
2:349608	2	349608	350095	DEL
2:349616	2	349616	349616	INS
2:349793	2	349793	349793	INS
2:350466	2	350466	350466	INS
2:350863	2	350863	350930	DEL
2:350869	2	350869	350869	INS
2:352228	2	352228	352298	DEL
2:352784	2	352784	352784	INS
2:352909	2	352909	352909	INS
2:353155	2	353155	353155	INS
2:353167	2	353167	353219	DEL
2:353780	2	353780	353881	DEL
2:355767	2	355767	355767	INS
2:356552	2	356552	356639	DEL
2:356560	2	356560	356749	DEL
2:356567	2	356567	356877	DEL
2:357365	2	357365	357422	DEL
2:358986	2	358986	358986	INS
2:360663	2	360663	360663	INS
2:360671	2	360671	360671	INS
2:360906	2	360906	360906	INS
2:361551	2	361551	361551	INS
2:362364	2	362364	362364	INS
2:362448	2	362448	362448	INS
2:363402	2	363402	363402	INS
2:363444	2	363444	363521	DEL
2:363507	2	363507	363628	DEL
2:364193	2	364193	364954	DEL
2:364398	2	364398	364398	INS
2:364499	2	364499	364690	DEL
2:364673	2	364673	364840	DEL
2:365853	2	365853	365853	INS
2:371234	2	371234	371349	DEL
2:371398	2	371398	371456	DEL
2:372641	2	372641	372641	INS
2:375283	2	375283	375439	DEL
2:375706	2	375706	375818	DEL
2:376862	2	376862	377186	DEL
2:378185	2	378185	378277	DEL
2:378389	2	378389	378389	INS
2:378698	2	378698	378925	DEL
2:379405	2	379405	379405	INS
2:379470	2	379470	379527	DEL
2:380050	2	380050	380050	INS
2:380054	2	380054	380054	INS
2:383540	2	383540	383540	INS
2:383589	2	383589	383825	DEL
2:383602	2	383602	383657	DEL
2:383825	2	383825	383898	DEL
2:385449	2	385449	385449	INS
2:387773	2	387773	387907	DEL
2:391669	2	391669	391740	DEL
2:391770	2	391770	391860	DEL
2:391958	2	391958	391958	INS
2:399287	2	399287	399364	DEL
2:401523	2	401523	401586	DEL
2:404621	2	404621	404621	INS
2:407525	2	407525	407581	DEL
2:409670	2	409670	409872	DEL
2:409914	2	409914	410046	DEL
2:411063	2	411063	411122	DEL
2:413700	2	413700	413700	INS
2:415179	2	415179	426089	INV
2:416719	2	416719	424527	INV
2:417095	2	417095	417095	INS
2:417119	2	417119	424087	INV
2:419524	2	419524	419959	DEL
2:422700	2	422700	423192	DEL
2:429155	2	429155	429239	DEL
2:431769	2	431769	436969	DUP
2:432190	2	432190	435832	DEL
2:434297	2	434297	434395	DEL
2:434464	2	434464	436269	DUP
2:435409	2	435409	437094	DUP
2:436166	2	436166	436166	INS
2:453461	2	453461	453461	INS
2:460178	2	460178	460383	DEL
2:460432	2	460432	460487	DEL
2:465479	2	465479	465583	DEL
2:465481	2	465481	465584	DEL
2:465605	2	465605	465605	INS
2:471835	2	471835	471835	INS
2:483066	2	483066	483141	DEL
2:483125	2	483125	483125	INS
2:495156	2	495156	495156	INS
2:422812	2	422812	521103	DUP
1:196995743	1	196995743	197006711	DEL
1:197016257	1	197016257	197016322	DEL
1:197018057	1	197018057	197018116	DEL
1:197023828	1	197023828	197023919	DEL
1:197025126	1	197025126	197025232	DEL
1:197025135	1	197025135	197025135	INS
1:197028007	1	197028007	197028007	INS
1:197028018	1	197028018	197028018	INS
1:197029402	1	197029402	197029402	INS
1:197031223	1	197031223	197031223	INS
1:197048409	1	197048409	197048409	INS
1:197081285	1	197081285	197081338	DEL
1:197085109	1	197085109	197085109	INS
1:197085204	1	197085204	197085204	INS
1:197088838	1	197088838	197089207	DUP
1:197088868	1	197088868	197089406	DUP
1:197089098	1	197089098	197089213	DEL
1:197089139	1	197089139	197089139	INS
1:197089219	1	197089219	197089219	INS
1:197089302	1	197089302	197089302	INS
1:197105941	1	197105941	197106000	DEL
1:197106967	1	197106967	197106967	INS
1:197106977	1	197106977	197106977	INS
1:197109109	1	197109109	197109109	INS
1:197109719	1	197109719	197109719	INS
1:197109989	1	197109989	197109989	INS
1:197112078	1	197112078	197112134	DEL
1:197118867	1	197118867	197118867	INS
1:197119542	1	197119542	197120393	DUP
1:197119666	1	197119666	197120249	DEL
1:197120298	1	197120298	197120361	DEL
1:197122694	1	197122694	197122793	DEL
1:197123009	1	197123009	197123009	INS
1:197123089	1	197123089	197123089	INS
1:197127353	1	197127353	197127914	DEL
1:197127356	1	197127356	197127726	DEL
1:197127362	1	197127362	197127514	DEL
1:197127371	1	197127371	197127639	DUP
1:197127381	1	197127381	197127942	DEL
1:197127422	1	197127422	197127606	DEL
1:197127472	1	197127472	197127472	INS
1:197127589	1	197127589	197127962	DEL
1:197127742	1	197127742	197127928	DEL
1:197130903	1	197130903	197131457	DEL
1:197136737	1	197136737	197137038	DUP
1:197136749	1	197136749	197136749	INS
1:197136785	1	197136785	197136785	INS
1:197136897	1	197136897	197137216	DUP
1:197136954	1	197136954	197136954	INS
1:197136966	1	197136966	197137030	DEL
1:197137206	1	197137206	197137206	INS
1:197137214	1	197137214	197137214	INS
1:197138921	1	197138921	197138921	INS
1:197138925	1	197138925	197138990	DUP
1:197138929	1	197138929	197139098	DUP
1:197138946	1	197138946	197138946	INS
1:197139879	1	197139879	197140322	DUP
1:197139891	1	197139891	197140551	DUP
1:197141398	1	197141398	197141503	DEL
1:197146198	1	197146198	197146198	INS
1:197146923	1	197146923	197146923	INS
1:197149379	1	197149379	197149475	DEL
1:197149526	1	197149526	197149526	INS
1:197149695	1	197149695	197149695	INS
1:197156543	1	197156543	197156642	DEL
1:197172284	1	197172284	197172284	INS
1:197176969	1	197176969	197177477	DEL
1:197190716	1	197190716	197190716	INS
1:197201807	1	197201807	197202192	DEL
1:197203882	1	197203882	197204127	DEL
1:197203887	1	197203887	197203970	DEL
1:197232256	1	197232256	197235399	DUP
1:197234213	1	197234213	197240943	DUP
1:197237620	1	197237620	197241479	DUP
1:197239698	1	197239698	197261412	DUP
1:197250136	1	197250136	197259943	DUP
1:197251639	1	197251639	197261443	DUP
1:197253250	1	197253250	197263056	DUP
1:197271054	1	197271054	197271126	DEL
1:197285160	1	197285160	197285216	DEL
1:197322818	1	197322818	197322818	INS
1:197350053	1	197350053	197350053	INS
1:197361074	1	197361074	197361074	INS
1:197361123	1	197361123	197361123	INS
1:197362428	1	197362428	197362428	INS
1:197362480	1	197362480	197362480	INS
1:197364914	1	197364914	197364914	INS
1:197364915	1	197364915	197364915	INS
1:197371643	1	197371643	197371695	DEL
1:197371883	1	197371883	197371883	INS
1:197382470	1	197382470	197382756	DEL
1:197382719	1	197382719	197382719	INS
1:197398485	1	197398485	197398563	DEL
1:197398638	1	197398638	197398638	INS
1:197399559	1	197399559	197399559	INS
1:197403613	1	197403613	197403613	INS
1:197413887	1	197413887	197413956	DEL
1:197421789	1	197421789	197427333	DUP
1:197422307	1	197422307	197427861	DUP
1:197424288	1	197424288	197427332	DUP
1:197443745	1	197443745	197444063	DEL
1:197443790	1	197443790	197443912	DEL
1:197443948	1	197443948	197443948	INS
1:197444537	1	197444537	197444607	DEL
1:197445611	1	197445611	197445611	INS
1:197445625	1	197445625	197445625	INS
1:197445654	1	197445654	197445654	INS
1:197450407	1	197450407	197451007	DEL
1:197464548	1	197464548	197464548	INS
3:104501894	3	104501894	104501894	INS
3:104508437	3	104508437	104508437	INS
3:104512691	3	104512691	104513248	DUP
3:104513014	3	104513014	104518529	DEL
3:104513185	3	104513185	104513309	DEL
3:104513220	3	104513220	104516100	DEL
3:104513662	3	104513662	104516414	DEL
3:104514829	3	104514829	104514829	INS
3:104519381	3	104519381	104519381	INS
3:104521129	3	104521129	104522026	DUP
3:104521354	3	104521354	104521430	DEL
3:104521405	3	104521405	104521405	INS
3:104521597	3	104521597	104521985	DUP
3:104521616	3	104521616	104521800	DUP
3:104521679	3	104521679	104521679	INS
3:104529676	3	104529676	104529736	DEL
3:104529689	3	104529689	104529689	INS
3:104529720	3	104529720	104530220	DUP
3:104529902	3	104529902	104529902	INS
3:104530020	3	104530020	104530020	INS
3:104545283	3	104545283	104545336	DEL
3:104547339	3	104547339	104547339	INS
3:104547997	3	104547997	104548743	DEL
3:104548159	3	104548159	104549008	DUP
3:104548174	3	104548174	104548293	DEL
3:104548175	3	104548175	104549293	DEL
3:104548669	3	104548669	104549152	DEL
3:104548758	3	104548758	104548819	DEL
3:104549238	3	104549238	104549238	INS
3:104551919	3	104551919	104551919	INS
3:104552210	3	104552210	104552275	DEL
3:104555519	3	104555519	104556206	DEL
3:104555535	3	104555535	104555734	DEL
3:104555538	3	104555538	104555859	DEL
3:104555990	3	104555990	104556331	DEL
3:104556030	3	104556030	104556788	DEL
3:104556100	3	104556100	104556213	DEL
3:104556187	3	104556187	104556613	DEL
3:104556239	3	104556239	104556991	DEL
3:104556362	3	104556362	104556461	DEL
3:104556404	3	104556404	104556691	DEL
3:104556499	3	104556499	104556562	DEL
3:104556760	3	104556760	104556819	DEL
3:104556820	3	104556820	104557124	DEL
3:104556841	3	104556841	104556937	DEL
3:104557074	3	104557074	104557218	DEL
3:104557203	3	104557203	104557203	INS
3:104559695	3	104559695	104559695	INS
3:104561507	3	104561507	104561507	INS
3:104561793	3	104561793	104561871	DEL
3:104562295	3	104562295	104562295	INS
3:104574026	3	104574026	104574114	DUP
3:104574036	3	104574036	104574036	INS
3:104574053	3	104574053	104574053	INS
3:104578545	3	104578545	104578596	DEL
3:104590595	3	104590595	104590677	DEL
3:104593788	3	104593788	104593851	DEL
3:104593832	3	104593832	104593832	INS
3:104596558	3	104596558	104596558	INS
3:104596572	3	104596572	104596572	INS
3:104596602	3	104596602	104596734	DEL
3:104605236	3	104605236	104605236	INS
3:104607384	3	104607384	104607384	INS
3:104612268	3	104612268	104612268	INS
3:104645756	3	104645756	104645756	INS
3:104711236	3	104711236	104711236	INS
3:104735521	3	104735521	104735574	DEL
3:104760816	3	104760816	104760816	INS
3:104764859	3	104764859	104765033	DEL
3:104772722	3	104772722	104772722	INS
3:104790718	3	104790718	104791111	DEL
3:104819464	3	104819464	104819588	DEL
3:104833647	3	104833647	104833647	INS
3:104835397	3	104835397	104835397	INS
3:104835398	3	104835398	104835398	INS
3:104850335	3	104850335	104850335	INS
3:104851030	3	104851030	104851128	DEL
3:104851039	3	104851039	104851039	INS
3:104854788	3	104854788	104854788	INS
3:104857402	3	104857402	104857518	DEL
3:104859645	3	104859645	104859760	DEL
3:104859681	3	104859681	104859912	DUP
3:104859822	3	104859822	104860048	DEL
3:104859964	3	104859964	104860198	DUP
3:104859990	3	104859990	104860233	DEL
3:104904083	3	104904083	104904134	DEL
3:104904295	3	104904295	104904295	INS
3:104910863	3	104910863	104910921	DEL
3:104919813	3	104919813	104919864	DEL
3:104928531	3	104928531	104929176	DEL
3:104940239	3	104940239	104940311	DEL
3:104964461	3	104964461	104970103	DUP
3:104964462	3	104964462	104967718	DUP
3:104964467	3	104964467	104965186	DUP
3:104964480	3	104964480	104964480	INS
3:104964546	3	104964546	104964546	INS
3:104966641	3	104966641	104967550	DEL
3:104967635	3	104967635	104969143	DUP
3:104967726	3	104967726	104970173	DUP
3:104967880	3	104967880	104972807	DUP
3:104969150	3	104969150	104970077	DEL
3:104969370	3	104969370	104972839	DUP
3:104970198	3	104970198	104972664	DEL
3:104971762	3	104971762	104975544	DEL
3:104976142	3	104976142	104976205	DEL
3:104442691	3	104442691	104683247	INV
2:131018832	2	131018832	131019009	DEL
2:131022631	2	131022631	131022719	DEL
2:131023491	2	131023491	131023553	DEL
2:131026288	2	131026288	131026440	DEL
2:131031314	2	131031314	131031314	INS
2:131032221	2	131032221	131032221	INS
2:131040625	2	131040625	131040686	DEL
2:131041403	2	131041403	131042103	DEL
2:131043543	2	131043543	131043543	INS
2:131044503	2	131044503	131044560	DEL
2:131104342	2	131104342	131104816	DUP
2:131105083	2	131105083	131105589	DUP
2:131105118	2	131105118	131105700	DUP
2:131105316	2	131105316	131105616	DUP
2:131124490	2	131124490	131124490	INS
2:131153261	2	131153261	131154367	DUP
2:131153390	2	131153390	131154768	DUP
2:131166033	2	131166033	131166094	DEL
2:131167865	2	131167865	131168135	DEL
2:131168838	2	131168838	131168897	DEL
2:131170267	2	131170267	131170385	DEL
2:131175402	2	131175402	131175402	INS
2:131175920	2	131175920	131175973	DEL
2:131176568	2	131176568	131176622	DEL
2:131176664	2	131176664	131176746	DEL
2:131177768	2	131177768	131178201	DUP
2:131177826	2	131177826	131178311	DUP
2:131177980	2	131177980	131178339	DUP
2:131182041	2	131182041	131182152	DEL
2:131182136	2	131182136	131182396	DEL
2:131183032	2	131183032	131183263	DUP
2:131183102	2	131183102	131183102	INS
2:131184299	2	131184299	131184370	DEL
2:131189488	2	131189488	131189934	DEL
2:131190822	2	131190822	131190880	DEL
2:131203218	2	131203218	131203218	INS
2:131208100	2	131208100	131208511	DUP
2:131208204	2	131208204	131208701	DUP
2:131208401	2	131208401	131208612	DUP
2:131209409	2	131209409	131209409	INS
2:131213089	2	131213089	131213146	DEL
2:131214385	2	131214385	131214447	DEL
2:131214669	2	131214669	131214669	INS
2:131215688	2	131215688	131215765	DEL
2:131215919	2	131215919	131216407	DEL
2:131217172	2	131217172	131217402	DEL
2:131217272	2	131217272	131217272	INS
2:131217540	2	131217540	131217703	DEL
2:131218595	2	131218595	131218857	DEL
2:131218598	2	131218598	131218699	DEL
2:131218900	2	131218900	131219020	DEL
2:131219082	2	131219082	131219140	DEL
2:131219672	2	131219672	131219731	DEL
2:131221297	2	131221297	131221443	DEL
2:131221777	2	131221777	131221833	DEL
2:131223013	2	131223013	131223450	DEL
2:131223202	2	131223202	131223325	DEL
2:131224300	2	131224300	131224300	INS
2:131225523	2	131225523	131225761	DEL
2:131225531	2	131225531	131225621	DEL
2:131225760	2	131225760	131225819	DEL
2:131226215	2	131226215	131226364	DEL
2:131226303	2	131226303	131226303	INS
2:131226737	2	131226737	131226737	INS
2:131226752	2	131226752	131226818	DEL
2:131226924	2	131226924	131226924	INS
2:131228432	2	131228432	131228492	DEL
2:131228470	2	131228470	131228470	INS
2:131228679	2	131228679	131228777	DEL
2:131228893	2	131228893	131229506	DEL
2:131229081	2	131229081	131230112	DEL
2:131229609	2	131229609	131230048	DEL
2:131229680	2	131229680	131229893	DEL
2:131230965	2	131230965	131231126	DEL
2:131231868	2	131231868	131232639	DEL
2:131233363	2	131233363	131233551	DUP
2:131233983	2	131233983	131234271	DEL
2:131234164	2	131234164	131234257	DEL
2:131234610	2	131234610	131234702	DEL
2:131234987	2	131234987	131235435	DUP
2:131235015	2	131235015	131235015	INS
2:131238594	2	131238594	131238594	INS
2:131239223	2	131239223	131239716	DUP
2:131283536	2	131283536	131283977	DEL
2:131283542	2	131283542	131283862	DEL
2:131283545	2	131283545	131284099	DEL
2:131289682	2	131289682	131290051	DEL
2:131316294	2	131316294	131316347	DEL
2:131318258	2	131318258	131318832	DEL
2:131318262	2	131318262	131318262	INS
2:131330288	2	131330288	131330288	INS
2:131349624	2	131349624	131349624	INS
2:131412567	2	131412567	131412567	INS
2:131457063	2	131457063	131457294	DEL
2:131466720	2	131466720	131467105	DEL
2:131468696	2	131468696	131468696	INS
2:131471738	2	131471738	131471738	INS
2:131480983	2	131480983	131481206	DEL
2:131486895	2	131486895	131486955	DEL
2:131497175	2	131497175	131497285	DEL
2:131498866	2	131498866	131499103	DEL
1:196010868	1	196010868	196010868	INS
1:196011936	1	196011936	196011936	INS
1:196015394	1	196015394	196015552	DEL
1:196016930	1	196016930	196016982	DEL
1:196018072	1	196018072	196018129	DEL
1:196020068	1	196020068	196020068	INS
1:196020529	1	196020529	196020529	INS
1:196039630	1	196039630	196039630	INS
1:196099834	1	196099834	196107262	DEL
1:196099907	1	196099907	196110469	DEL
1:196099959	1	196099959	196103863	DEL
1:196100136	1	196100136	196104038	DEL
1:196100718	1	196100718	196111289	DEL
1:196100844	1	196100844	196111415	DEL
1:196101355	1	196101355	196105265	DUP
1:196101587	1	196101587	196112961	DEL
1:196102534	1	196102534	196113483	DEL
1:196105372	1	196105372	196108483	DUP
1:196105469	1	196105469	196112897	DEL
1:196106272	1	196106272	196113698	DEL
1:196117430	1	196117430	196117491	DEL
1:196130078	1	196130078	196130251	DEL
[truncated: 4,180 more rows]

## Sheet: SVhotspots_geneID
chr	pos1	pos2	geneID
2	130617769	130618457	LOC112531804
2	130617818	130618331	LOC112531804
2	130618609	130618662	LOC112531804
2	130645750	130650080	HGH1
2	130651442	130655127	HGH1
2	130654318	130655126	HGH1
2	130655138	130656336	HGH1
2	130658066	130658377	HGH1
2	130663279	130663875	MAF1
2	130664082	130664164	MAF1
2	130664700	130664882	LOC112531889
2	130664700	130664882	MAF1
2	130664705	130665582	LOC112531889
2	130664705	130665582	MAF1
2	130665341	130665430	LOC112531889
2	130665341	130665430	MAF1
2	130666099	130666190	LOC112531889
2	130666099	130666190	MAF1
2	130667423	130667575	MAF1
2	130667442	130667524	MAF1
2	130667665	130668364	MAF1
2	130667715	130668028	MAF1
2	130668042	130668121	MAF1
2	130669168	130669514	MAF1
2	130669296	130669633	MAF1
2	130670787	130671163	MAF1
2	130671105	130671195	MAF1
2	130672290	130673783	MAF1
2	130672471	130672614	MAF1
2	130672725	130673289	MAF1
2	130672797	130672942	MAF1
2	130672833	130673396	MAF1
2	130672911	130673069	MAF1
2	130672938	130674468	MAF1
2	130673527	130673889	MAF1
2	130673531	130673584	MAF1
2	130673752	130673806	MAF1
2	130674005	130674217	MAF1
2	130674143	130674333	MAF1
2	130676585	130676885	MAF1
2	130676650	130676785	MAF1
2	130676830	130677086	MAF1
2	130676918	130677252	MAF1
2	130677303	130677389	MAF1
2	130677366	130677673	MAF1
2	130677838	130677900	MAF1
2	130677984	130678080	MAF1
2	130678048	130678143	MAF1
2	130680871	130682170	LOC101751687
2	130680875	130681572	LOC101751687
2	130680887	130682061	LOC101751687
2	130681117	130682082	LOC101751687
2	130681441	130682304	LOC101751687
2	130681605	130681705	LOC101751687
2	130681949	130682032	LOC101751687
2	130682098	130682468	LOC101751687
2	130682606	130683506	LOC101751687
2	130682817	130683052	LOC101751687
2	130683460	130684358	LOC101751687
2	130683938	130684003	LOC101751687
2	130684520	130685066	LOC101751687
2	130685986	130686144	LOC101751687
2	130685988	130686140	LOC101751687
2	130686091	130686592	LOC101751687
2	130686326	130686759	LOC101751687
2	130686634	130686923	LOC101751687
2	130687665	130687727	LOC101751687
2	130687667	130687791	LOC101751687
2	130687670	130689303	LOC101751687
2	130687680	130689038	LOC101751687
2	130687941	130688478	LOC101751687
2	130688070	130688698	LOC101751687
2	130688301	130688641	LOC101751687
2	130688548	130688918	LOC101751687
2	130689386	130689450	LOC101751687
2	130690012	130690421	LOC101751687
2	130690150	130690238	LOC101751687
2	130690155	130690414	LOC101751687
2	130690891	130691116	LOC101751687
2	130691029	130691169	LOC101751687
2	130691264	130691404	LOC101751687
2	130691784	130691963	LOC101751687
2	130691935	130692123	LOC101751687
2	130692291	130692452	LOC101751687
2	130692726	130692964	LOC101751687
2	130694275	130694385	LOC101751687
2	130694728	130695870	LOC101751687
2	130694755	130695487	LOC101751687
2	130694856	130695560	LOC101751687
2	130695090	130695141	LOC101751687
2	130695407	130695930	LOC101751687
2	130695574	130695719	LOC101751687
2	130695841	130695969	LOC101751687
2	130696440	130696696	LOC101751687
2	130696479	130696657	LOC101751687
2	130696627	130696800	LOC101751687
2	130697094	130697292	LOC101751687
2	130697114	130697700	LOC101751687
2	130697394	130697483	LOC101751687
2	130697426	130697585	LOC101751687
2	130697485	130697545	LOC101751687
2	130698504	130698805	LOC101751687
2	130698513	130698755	LOC101751687
2	130699383	130700276	LOC101751687
2	130699401	130700068	LOC101751687
2	130699413	130699665	LOC101751687
2	130699416	130700675	LOC101751687
2	130699507	130699862	LOC101751687
2	130699676	130699773	LOC101751687
2	130699773	130699878	LOC101751687
2	130700066	130700164	LOC101751687
2	130700261	130700889	LOC101751687
2	130700456	130700511	LOC101751687
2	130700557	130700651	LOC101751687
2	130700562	130700657	LOC101751687
2	130700832	130700928	LOC101751687
2	130700910	130700964	LOC101751687
2	130701076	130701233	LOC101751687
2	130701351	130701680	LOC101751687
2	130701430	130701656	LOC101751687
2	130701524	130701914	LOC101751687
2	130702159	130702269	LOC101751687
2	130703060	130703158	LOC101751687
2	130703088	130703225	LOC101751687
2	130703513	130703570	LOC101751687
2	130703678	130703965	LOC101751687
2	130703687	130703862	LOC101751687
2	130704346	130704935	LOC101751687
2	130704376	130704558	LOC101751687
2	130704582	130704668	LOC101751687
2	130704886	130704972	LOC101751687
2	130705648	130705734	LOC101751687
2	130706076	130706329	LOC101751687
2	130707221	130708056	LOC101751687
2	130707366	130707761	LOC101751687
2	130708625	130708694	LOC101751687
2	130709224	130709309	LOC101751687
2	130709492	130709564	LOC101751687
2	130710163	130711554	LOC101751687
2	130710216	130711750	LOC101751687
2	130711746	130711833	LOC101751687
2	130712487	130713877	LOC112531805
2	130712487	130713877	LOC101751687
2	130712729	130714059	LOC112531805
2	130712826	130714304	LOC112531805
2	130713314	130713401	LOC112531805
2	130713355	130714339	LOC112531805
2	130713565	130714298	LOC112531805
2	130713658	130713744	LOC112531805
2	130715200	130715553	LOC112531805
2	130726130	130726778	LOC112531890
2	130732634	130732760	MROH1L1
2	130734850	130735183	MROH1L1
2	130737152	130737343	MROH1L1
2	130738523	130738621	MROH1L1
2	130739038	130739167	MROH1L1
2	130739261	130739447	MROH1L1
2	130739704	130739792	MROH1L1
2	130740409	130740877	MROH1L1
2	130740518	130740693	MROH1L1
2	130742226	130743016	MROH1L1
2	130743453	130744107	MROH1L1
2	130743529	130744960	MROH1L1
2	130744720	130745024	MROH1L1
2	130745396	130745559	MROH1L1
2	130746448	130746897	MROH1L1
2	130746538	130746771	MROH1L1
2	130746570	130747092	MROH1L1
2	130747840	130748479	MROH1L1
2	130748049	130748454	MROH1L1
2	130748056	130748141	MROH1L1
2	130748158	130748458	MROH1L1
2	130748933	130749700	MROH1L1
2	130748980	130750002	MROH1L1
2	130749004	130749133	MROH1L1
2	130750219	130750461	MROH1L1
2	130750365	130750445	MROH1L1
2	130751508	130751667	MROH1L1
2	130752659	130753307	MROH1L1
2	130752683	130753135	MROH1L1
2	130752784	130753277	MROH1L1
2	130753165	130753244	MROH1L1
2	130753953	130754008	MROH1L1
2	130754213	130754463	MROH1L1
2	130754487	130754588	MROH1L1
2	130755276	130755435	MROH1L1
2	130755421	130755582	MROH1L1
2	130755742	130756686	MROH1L1
2	130755762	130756260	MROH1L1
2	130755881	130756043	MROH1L1
2	130756019	130756592	MROH1L1
2	130756045	130756126	MROH1L1
2	130756048	130756202	MROH1L1
2	130756379	130756458	MROH1L1
2	130756426	130756509	MROH1L1
2	130757798	130758362	MROH1L1
2	130757839	130758201	MROH1L1
2	130757881	130758127	MROH1L1
2	130758229	130758350	MROH1L1
2	130760591	130760647	MROH1L1
2	130760640	130760702	MROH1L1
2	130760764	130760889	MROH1L1
2	130760917	130761079	MROH1L1
2	130760920	130761456	MROH1L1
2	130760923	130761228	MROH1L1
2	130761019	130761348	MROH1L1
2	130761232	130761386	MROH1L1
2	130761386	130761523	MROH1L1
2	130762247	130762394	MROH1L1
2	130762261	130762334	MROH1L1
2	130762622	130763019	MROH1L1
2	130764078	130764174	MROH1L1
2	130764159	130764257	MROH1L1
2	130764209	130765493	MROH1L1
2	130764312	130764485	MROH1L1
2	130764321	130765447	MROH1L1
2	130765202	130765509	MROH1L1
2	130766381	130767050	MROH1L1
2	130766497	130767263	MROH1L1
2	130766572	130766711	MROH1L1
2	130767030	130768692	MROH1L1
2	130767696	130767787	MROH1L1
2	130768586	130769046	MROH1L1
2	130768917	130769008	MROH1L1
2	130768957	130769139	MROH1L1
2	130769658	130770963	MROH1L1
2	130769691	130769743	MROH1L1
2	130769786	130770505	MROH1L1
2	130770409	130770609	MROH1L1
2	130770869	130771229	MROH1L1
2	130770950	130771250	MROH1L1
2	130771624	130771897	MROH1L1
2	130771695	130772428	MROH1L1
2	130771766	130771848	MROH1L1
2	130771886	130772456	MROH1L1
2	130772136	130772220	MROH1L1
2	130773339	130773478	MROH1L1
2	130773847	130775508	MROH1L1
2	130774068	130775477	MROH1L1
2	130774341	130775460	MROH1L1
2	130775346	130775458	MROH1L1
2	130775876	130776302	MROH1L1
2	130775957	130776197	MROH1L1
2	130776493	130776573	MROH1L1
2	130777612	130777705	MROH1L1
2	130779353	130779419	MROH1L1
2	130781523	130781679	MROH1L1
2	130782244	130782601	MROH1L1
2	130782284	130782456	MROH1L1
2	130782634	130782939	MROH1L1
2	130784632	130784711	MROH1L1
2	130786297	130786550	MROH1L1
2	130786298	130786525	MROH1L1
2	130786318	130786407	MROH1L1
2	130786339	130786555	MROH1L1
2	130787153	130787212	MROH1L1
2	130787172	130787736	MROH1L1
2	130787280	130787832	MROH1L1
2	130787322	130788009	MROH1L1
2	130787368	130787716	MROH1L1
2	130787412	130787993	MROH1L1
2	130787663	130787731	MROH1L1
2	130788460	130788589	MROH1L1
2	130788489	130788876	MROH1L1
2	130789439	130789516	MROH1L1
2	130789920	130790974	MROH1L1
2	130791352	130791498	MROH1L1
2	130791363	130791577	MROH1L1
2	130791534	130791757	MROH1L1
2	130792668	130793614	MROH1L1
2	130792686	130793322	MROH1L1
2	130792792	130793171	MROH1L1
2	130792889	130793173	MROH1L1
2	130792929	130793487	MROH1L1
2	130792998	130793204	MROH1L1
2	130793018	130793296	MROH1L1
2	130794611	130794786	LOC107049554
2	130794611	130794786	MROH1L1
2	130794744	130794926	LOC107049554
2	130794744	130794926	MROH1L1
2	130795025	130795159	LOC107049554
2	130795025	130795159	MROH1L1
2	130795397	130795478	LOC107049554
2	130795397	130795478	MROH1L1
2	130795835	130795952	LOC107049554
2	130795835	130795952	MROH1L1
2	130799475	130799555	MROH1L1
2	130799539	130799613	MROH1L1
2	130799734	130799904	MROH1L1
2	130799937	130800093	MROH1L1
2	130800060	130800256	MROH1L1
2	130802694	130803799	MROH1L1
2	130802696	130802777	MROH1L1
2	130802880	130802955	MROH1L1
2	130803286	130803824	MROH1L1
2	130803857	130804023	MROH1L1
2	130805227	130805402	MROH1L1
2	130805635	130805927	MROH1L1
2	130805639	130805758	MROH1L1
2	130806500	130806967	MROH1L1
2	130806863	130807173	MROH1L1
2	130807817	130808064	MROH1L1
2	130807835	130808375	MROH1L1
2	130808149	130808326	MROH1L1
2	130809037	130809404	BOP1
2	130809537	130809630	BOP1
2	130810219	130810727	BOP1
2	130810728	130810856	BOP1
2	130810758	130810833	BOP1
2	130811876	130812231	BOP1
2	130811985	130812376	BOP1
2	130812218	130812308	BOP1
2	130813456	130813756	BOP1
2	130813472	130813900	BOP1
2	130813916	130814050	BOP1
2	130819005	130819072	BOP1
2	130819340	130819464	BOP1
2	130819694	130821040	BOP1
2	130819790	130821124	BOP1
2	130819797	130820688	BOP1
2	130819924	130820742	BOP1
2	130820066	130820835	BOP1
2	130820344	130821123	BOP1
2	130820667	130820819	BOP1
2	130821031	130821086	BOP1
2	130821658	130823989	BOP1
2	130821696	130821818	BOP1
2	130821696	130824667	BOP1
2	130821712	130824881	BOP1
2	130829196	130830142	SCX
2	130829196	130830142	BOP1
2	130829378	130829479	SCX
2	130829378	130829479	BOP1
2	130829411	130829763	SCX
2	130829411	130829763	BOP1
2	130829796	130829857	SCX
2	130829796	130829857	BOP1
2	130830337	130830639	SCX
2	130830337	130830639	BOP1
2	130833240	130833972	SCX
2	130833240	130833972	BOP1
2	130833296	130833421	SCX
2	130833296	130833421	BOP1
2	130833547	130833655	SCX
2	130833547	130833655	BOP1
2	130833808	130833923	SCX
2	130833808	130833923	BOP1
2	130833990	130834108	SCX
2	130833990	130834108	BOP1
2	130834249	130834735	SCX
2	130834249	130834735	BOP1
2	130834530	130834646	SCX
2	130834530	130834646	BOP1
2	130834742	130834859	SCX
2	130834742	130834859	BOP1
2	130834837	130834941	SCX
2	130834837	130834941	BOP1
2	130836178	130836535	SCX
2	130836178	130836535	BOP1
2	130836869	130836997	SCX
2	130836869	130836997	BOP1
2	130837465	130837726	SCX
2	130837465	130837726	BOP1
2	130839769	130840542	BOP1
2	130839803	130839869	BOP1
2	130840486	130842437	BOP1
2	130841278	130841372	BOP1
2	130842359	130842452	BOP1
2	130843774	130846873	BOP1
2	130843933	130844086	BOP1
2	130844005	130844153	BOP1
2	130847546	130848040	BOP1
2	130848138	130848370	BOP1
2	130856737	130856827	BOP1
2	130859610	130860036	BOP1
2	130859622	130859708	BOP1
2	130859857	130860109	BOP1
2	130860232	130860652	BOP1
2	130860380	130860467	BOP1
2	130861309	130861497	BOP1
2	130861403	130861491	BOP1
2	130861474	130861569	BOP1
2	130863747	130863833	BOP1
2	130864198	130864471	BOP1
2	130865019	130866618	BOP1
2	130865062	130866468	BOP1
2	130865180	130865726	BOP1
2	130867026	130867369	BOP1
2	130867038	130867374	BOP1
2	130867497	130867568	BOP1
2	130867540	130867767	BOP1
2	130870207	130870611	BOP1
2	130870216	130870735	BOP1
2	130870220	130870561	BOP1
2	130870263	130870524	BOP1
2	130871102	130871565	BOP1
2	130871108	130871273	BOP1
2	130871243	130871408	BOP1
2	130871314	130871484	BOP1
2	130874073	130874662	BOP1
2	130874108	130874694	BOP1
2	130874117	130874705	BOP1
2	130874179	130874373	BOP1
2	130874187	130874378	BOP1
2	130874319	130874513	BOP1
2	130874419	130874610	BOP1
2	130875758	130875910	BOP1
2	130876137	130876195	BOP1
2	130876219	130876402	BOP1
2	130876342	130876526	BOP1
2	130879905	130880118	BOP1
2	130880196	130880285	BOP1
2	130880946	130881447	BOP1
2	130880956	130881216	BOP1
2	130880962	130881094	BOP1
2	130881188	130881444	BOP1
2	130883699	130883792	BOP1
2	130883736	130883825	BOP1
2	130883826	130884200	BOP1
2	130884106	130884199	BOP1
2	130884983	130885282	BOP1
2	130885087	130885173	BOP1
2	130888063	130888870	BOP1
2	130888065	130888620	BOP1
2	130888142	130888681	BOP1
2	130888343	130888877	BOP1
2	130894731	130894815	HSF1
2	130894838	130894969	HSF1
2	130895850	130896040	HSF1
2	130895859	130895927	HSF1
2	130895864	130895920	HSF1
2	130897212	130898625	HSF1
2	130897236	130898001	HSF1
2	130897269	130897797	HSF1
2	130897588	130898472	HSF1
2	130897898	130898253	HSF1
2	130898366	130898896	HSF1
2	130898467	130898637	HSF1
2	130898612	130898782	HSF1
2	130900928	130901095	HSF1
2	130901077	130901322	HSF1
2	130902481	130902740	HSF1
2	130902571	130902759	HSF1
2	130902736	130903351	HSF1
2	130902836	130903026	HSF1
2	130903201	130903296	HSF1
2	130905501	130906036	HSF1
2	130905562	130905857	HSF1
2	130905732	130905948	HSF1
2	130910797	130911684	HSF1
2	130911106	130912952	HSF1
2	130911146	130911284	HSF1
2	130911212	130911532	HSF1
2	130911327	130911610	HSF1
2	130911336	130911471	HSF1
2	130912825	130913039	HSF1
2	130912955	130913655	HSF1
2	130912995	130913349	HSF1
2	130913045	130913534	HSF1
2	130913519	130913600	HSF1
2	130913522	130913841	HSF1
2	130915195	130915311	HSF1
2	130915223	130915557	HSF1
2	130915233	130915696	HSF1
2	130915826	130915898	HSF1
2	130916385	130916511	HSF1
2	130918892	130918967	LOC112531891
2	130918892	130918967	HSF1
2	130919038	130920116	LOC112531891
2	130919038	130920116	HSF1
2	130919042	130919249	LOC112531891
2	130919042	130919249	HSF1
2	130919334	130920421	LOC112531891
2	130919334	130920421	HSF1
2	130919774	130919918	LOC112531891
2	130919774	130919918	HSF1
2	130921185	130921710	LOC112531891
2	130921185	130921710	HSF1
2	130921198	130921470	LOC112531891
2	130921198	130921470	HSF1
2	130921220	130921570	LOC112531891
2	130921220	130921570	HSF1
2	130922910	130923537	LOC112531891
2	130922910	130923537	HSF1
2	130922978	130923068	LOC112531891
2	130922978	130923068	HSF1
2	130923243	130923464	HSF1
2	130924074	130924696	HSF1
2	130924256	130926138	HSF1
2	130925381	130925451	HSF1
2	130931004	130931099	HSF1
2	130931707	130931938	HSF1
2	130931825	130932222	HSF1
2	130932004	130932374	HSF1
2	130933481	130933626	HSF1
2	130933916	130934010	HSF1
2	130935585	130939075	HSF1
2	130939560	130939706	HSF1
2	130943261	130943425	HSF1
2	130954030	130954107	HSF1
2	130954982	130955057	HSF1
2	130956395	130957625	HSF1
2	130961239	130961830	HSF1
2	130961450	130961536	HSF1
2	130962103	130962163	HSF1
2	130962721	130962788	HSF1
2	130963493	130963576	LOC112531892
2	130963493	130963576	HSF1
2	130963676	130963776	LOC112531892
2	130963676	130963776	HSF1
2	130964047	130964207	LOC112531892
2	130964047	130964207	HSF1
2	130966156	130966327	HSF1
2	130967867	130967949	HSF1
2	130968182	130970969	HSF1
2	130971178	130971260	HSF1
2	130971958	130973156	HSF1
2	130972006	130972100	HSF1
2	130972118	130972401	HSF1
2	130973181	130973276	HSF1
2	130973480	130973570	HSF1
2	130973728	130973820	HSF1
2	130974292	130982393	HSF1
2	130975391	130983919	HSF1
2	130981445	130982820	HSF1
2	130983651	130983790	HSF1
2	130984448	130987269	HSF1
2	130984462	130984557	HSF1
2	130984478	130987298	HSF1
2	130986338	130986430	HSF1
2	130991101	130991903	HSF1
2	130993359	130993462	HSF1
2	130994111	130994285	HSF1
1	1002933	1003004	LOC107050086
1	1004464	1004863	LOC107050086
1	1021523	1023762	LOC107050086
1	1022361	1023777	LOC107050086
1	1022745	1023741	LOC107050086
1	1023036	1023778	LOC107050086
1	1054780	1054839	LOC107050254
1	1078497	1078569	LOC112532890
1	1078502	1079153	LOC112532890
1	1078548	1078742	LOC112532890
1	1078704	1079095	LOC112532890
1	1079082	1079142	LOC112532890
1	1096325	1096784	ARF5
1	1096446	1097020	ARF5
1	1096462	1096582	ARF5
1	1098424	1099285	ARF5
1	1098680	1098995	ARF5
1	1098848	1099565	ARF5
1	1098933	1099209	ARF5
1	1098960	1099481	ARF5
1	1098966	1099243	ARF5
1	1099172	1099266	ARF5
1	1099224	1099786	ARF5
1	1100254	1101416	ARF5
1	1100273	1100827	ARF5
1	1100309	1101120	ARF5
1	1100315	1100513	ARF5
1	1100449	1100509	ARF5
1	1100745	1100883	ARF5
1	1100756	1100908	ARF5
1	1100953	1101247	ARF5
1	1101085	1101141	ARF5
1	1101489	1101985	ARF5
1	1101666	1101847	ARF5
1	1101680	1101808	ARF5
1	1101819	1102235	ARF5
1	1101828	1102550	ARF5
1	1102370	1102438	ARF5
1	1157272	1157445	PPP6R2
1	1157412	1157894	PPP6R2
1	1157528	1157614	PPP6R2
1	1157708	1157879	PPP6R2
1	1161909	1162052	PPP6R2
1	1162050	1162221	PPP6R2
1	1207045	1207115	LOC112532882
1	1207045	1207115	LOC112532881
1	1207045	1207115	LOC112532883
1	1207294	1207371	LOC112532882
1	1207294	1207371	LOC112532881
1	1207294	1207371	LOC112532883
1	1208074	1208182	LOC112532882
1	1208074	1208182	LOC112532881
1	1208074	1208182	LOC112532883
1	1208358	1208412	LOC112532882
1	1208358	1208412	LOC112532881
1	1208358	1208412	LOC112532883
1	1208398	1208600	LOC112532882
1	1208398	1208600	LOC112532881
1	1208398	1208600	LOC112532883
1	1208788	1208840	LOC112532882
1	1208788	1208840	LOC112532881
1	1208788	1208840	LOC112532883
1	1208820	1209090	LOC112532882
1	1208820	1209090	LOC112532881
1	1208820	1209090	LOC112532883
1	1209237	1209290	LOC112532882
1	1209237	1209290	LOC112532881
1	1209237	1209290	LOC112532883
1	1209892	1209945	LOC112532882
1	1209892	1209945	LOC112532881
1	1209892	1209945	LOC112532883
1	1210187	1210267	LOC112532882
1	1210187	1210267	LOC112532881
1	1210187	1210267	LOC112532883
1	1210322	1210534	LOC112532882
1	1210322	1210534	LOC112532881
1	1210322	1210534	LOC112532883
1	1211263	1211726	LOC112532882
1	1211263	1211726	LOC112532881
1	1211263	1211726	LOC112532883
1	1211281	1211796	LOC112532882
1	1211281	1211796	LOC112532881
1	1211281	1211796	LOC112532883
1	1211328	1212829	LOC112532882
1	1211328	1212829	LOC112532881
1	1211328	1212829	LOC112532883
1	1212060	1212553	LOC112532882
1	1212060	1212553	LOC112532881
1	1212060	1212553	LOC112532883
1	1212465	1212660	LOC112532882
1	1212465	1212660	LOC112532881
1	1212465	1212660	LOC112532883
1	1213282	1214018	LOC112532882
1	1213282	1214018	LOC112532881
1	1213282	1214018	LOC112532883
1	1213287	1213680	LOC112532882
1	1213287	1213680	LOC112532881
1	1213287	1213680	LOC112532883
1	1213421	1213891	LOC112532882
1	1213421	1213891	LOC112532881
1	1213421	1213891	LOC112532883
1	1213628	1213725	LOC112532881
1	1213628	1213725	LOC112532883
1	1213710	1213837	LOC112532881
1	1213710	1213837	LOC112532883
1	1213772	1213866	LOC112532881
1	1213772	1213866	LOC112532883
1	1213781	1213976	LOC112532881
1	1213781	1213976	LOC112532883
1	1214135	1214215	LOC112532881
1	1214135	1214215	LOC112532883
1	1217504	1218152	SBF1
1	1217563	1218760	SBF1
1	1217701	1217983	SBF1
1	1217837	1218832	SBF1
1	1218321	1218444	SBF1
1	1220320	1220539	SBF1
1	1220324	1220740	SBF1
1	1220328	1220541	SBF1
1	1220533	1220584	SBF1
1	1221682	1221767	SBF1
1	1226420	1226540	SBF1
1	1226766	1226846	SBF1
1	1229277	1229339	SBF1
1	1229503	1229645	SBF1
1	1229541	1229687	SBF1
1	1234628	1234868	SBF1
1	1234700	1234792	SBF1
1	1234835	1235165	SBF1
1	1235016	1235095	SBF1
1	1246947	1247198	SBF1
1	1247080	1247395	SBF1
1	1247458	1247609	SBF1
1	1247639	1247710	SBF1
1	1253112	1253168	SBF1
1	1254486	1254730	SBF1
1	1260566	1260658	SBF1
1	1260663	1260749	SBF1
1	1262598	1262715	SBF1
1	1262605	1263518	SBF1
1	1262614	1263020	SBF1
1	1262615	1262763	SBF1
1	1271330	1271803	SBF1
1	1271365	1271677	SBF1
1	1271395	1271498	SBF1
1	1271398	1271505	SBF1
1	1275641	1276970	ADM2
1	1275645	1276551	ADM2
1	1275890	1276467	ADM2
1	1277184	1277275	ADM2
1	1277188	1277376	ADM2
1	1282358	1282534	MIOX
1	1305663	1306235	IRF5
1	1305682	1306367	IRF5
1	1305690	1305876	IRF5
1	1306005	1306128	IRF5
1	1306077	1306161	IRF5
1	1306507	1306606	IRF5
1	1309661	1309727	IRF5
1	1311056	1311150	IRF5
1	1312355	1312425	IRF5
1	1312387	1312462	IRF5
1	1314527	1314755	TNPO3
1	1314701	1314852	TNPO3
1	1314814	1314895	TNPO3
1	1315256	1315384	TNPO3
1	1316110	1316161	TNPO3
1	1318082	1318157	TNPO3
1	1321700	1323424	TNPO3
1	1321978	1322321	TNPO3
1	1322063	1322252	TNPO3
1	1322074	1322246	TNPO3
1	1323515	1323631	TNPO3
1	1325722	1325778	TNPO3
1	1326999	1327164	TNPO3
1	1339894	1340048	SMO
1	1339918	1340160	SMO
1	1339968	1340241	SMO
1	1340140	1340497	SMO
1	1346062	1346221	SMO
1	1346187	1346319	SMO
1	1351919	1352315	AHCYL2
1	1351986	1352156	AHCYL2
1	1352124	1352251	AHCYL2
1	1359204	1359470	AHCYL2
1	1359522	1359633	AHCYL2
1	1361840	1361938	AHCYL2
1	1365012	1365100	AHCYL2
1	1367684	1368333	AHCYL2
1	1367687	1367896	AHCYL2
1	1367692	1368031	AHCYL2
1	1367704	1368202	AHCYL2
1	1371468	1371818	AHCYL2
1	1371472	1371998	AHCYL2
1	1373671	1373793	AHCYL2
1	1378254	1378366	AHCYL2
1	1378322	1378542	AHCYL2
1	1379748	1379807	AHCYL2
1	1388682	1388810	AHCYL2
1	1388708	1388965	AHCYL2
1	1388800	1388934	AHCYL2
1	1389030	1389115	AHCYL2
1	1392544	1392769	AHCYL2
1	1392565	1392713	AHCYL2
1	1396528	1396740	STRIP2
1	1413870	1414216	LOC107053537
1	1415004	1415265	SMKR1
1	1415004	1415265	LOC107053537
1	1415018	1415185	SMKR1
1	1415018	1415185	LOC107053537
1	1415169	1415397	SMKR1
1	1415169	1415397	LOC107053537
1	1424131	1424254	LOC107053537
1	1494587	1494675	UBE2H
4	91002196	91002386	DCTN1
4	91019302	91019353	DCTN1
4	91019322	91019403	DCTN1
4	91020552	91020806	DCTN1
4	91022043	91022097	DCTN1
4	91023615	91023709	DCTN1
4	91031372	91031469	DCTN1
4	91031376	91031887	DCTN1
4	91032548	91032969	DCTN1
4	91032549	91033005	DCTN1
4	91064325	91065600	NAT8B
4	91064328	91066108	NAT8B
4	91065106	91068130	NAT8
4	91065622	91068610	NAT8
4	91068185	91068636	NAT8
4	91068938	91069025	NAT8
4	91070750	91070860	LOC107056278
4	91071897	91071949	CPXM1
4	91072371	91072423	CPXM1
4	91073119	91073186	CPXM1
4	91073393	91073462	CPXM1
4	91076136	91076285	CPXM1
4	91076301	91076508	CPXM1
4	91077884	91077944	CPXM1
4	91080967	91081022	LOC107056272
4	91095686	91095821	LOC107050199
4	91097515	91097654	LOC107050199
4	91098680	91099329	LOC107050199
4	91098728	91099088	LOC107050199
4	91098906	91099158	LOC107050199
4	91100795	91101086	LOC107050199
4	91101085	91101558	LOC107050199
4	91101495	91101667	LOC107050199
4	91102147	91102813	LOC107050199
4	91102314	91103571	LOC107050199
4	91102319	91102423	LOC107050199
4	91102593	91102646	LOC107050199
4	91103527	91103585	LOC107050199
4	91103818	91103880	LOC107050199
4	91104400	91104630	LOC107050199
4	91105533	91105725	LOC107050199
4	91107169	91107275	LOC107050199
4	91109084	91109223	LOC107050199
4	91109498	91109603	LOC107050199
4	91111192	91111340	LOC107050199
4	91111452	91112021	LOC107050199
4	91111695	91112388	LOC107050199
4	91112044	91112182	LOC107050199
4	91115252	91115464	LOC107050199
4	91115333	91115557	LOC107050199
4	91115566	91115863	LOC107050199
4	91115831	91115905	LOC107050199
4	91118064	91118126	LOC112532387
4	91125237	91125458	LOC107050083
4	91125248	91126129	LOC107050083
4	91125302	91126903	LOC107050083
4	91125588	91127104	LOC107050083
4	91125598	91126317	LOC107050083
4	91125760	91125874	LOC107050083
4	91126004	91126649	LOC107050083
4	91126077	91127087	LOC107050083
4	91126407	91126521	LOC107050083
4	91126707	91127070	LOC107050083
4	91131647	91132831	LOC107049885
4	91131698	91131752	LOC107049885
4	91131912	91132013	LOC107049885
4	91132068	91132197	LOC107049885
4	91132400	91133026	LOC107049885
4	91132911	91132979	LOC107049885
4	91133503	91134148	LOC107049885
4	91133505	91133761	LOC107049885
4	91133545	91134047	LOC107049885
4	91136739	91137139	LOC107049885
4	91137006	91137074	LOC107049885
4	91137176	91137405	LOC107049885
4	91137411	91137558	LOC107049885
4	91141180	91141257	C20orf27
4	91141221	91141447	C20orf27
4	91141666	91141722	C20orf27
4	91147380	91147709	C20orf27
4	91147388	91147913	C20orf27
4	91147625	91147701	C20orf27
4	91149351	91149866	LOC107049884
4	91149351	91149866	C20orf27
4	91149408	91149486	LOC107049884
4	91149408	91149486	C20orf27
4	91150049	91150125	LOC107049884
4	91150049	91150125	C20orf27
4	91150303	91150429	LOC107049884
4	91150303	91150429	C20orf27
4	91174513	91174572	ZNF638
4	91174742	91174888	ZNF638
4	91176178	91176698	ZNF638
4	91176180	91177043	ZNF638
4	91178609	91178671	ZNF638
4	91179233	91179359	ZNF638
4	91183980	91184300	LOC112532279
4	91183980	91184300	ZNF638
4	91186894	91188603	ZNF638
4	91188710	91188764	ZNF638
4	91192369	91192496	ZNF638
4	91192454	91192820	ZNF638
4	91192669	91192742	ZNF638
4	91193042	91193099	ZNF638
4	91193153	91193454	ZNF638
4	91198182	91198774	ZNF638
4	91198267	91198328	ZNF638
4	91198696	91198849	ZNF638
4	91198974	91199168	ZNF638
4	91199000	91199185	ZNF638
4	91199098	91199769	ZNF638
4	91199326	91199399	ZNF638
4	91199444	91199577	ZNF638
4	91199674	91200220	ZNF638
4	91200193	91200459	ZNF638
4	91200254	91200318	ZNF638
4	91200302	91200543	ZNF638
4	91204965	91205132	ZNF638
4	91205996	91206582	ZNF638
4	91206010	91206144	ZNF638
4	91206028	91206313	ZNF638
4	91206371	91206549	ZNF638
4	91206685	91206773	ZNF638
4	91207005	91207267	ZNF638
4	91207056	91207231	ZNF638
4	91207289	91207385	ZNF638
4	91239911	91240020	LOC107051359
4	91239911	91240020	LOC112532380
4	91240012	91240080	LOC107051359
4	91240012	91240080	LOC112532380
4	91254420	91256046	SIGLEC1
4	91256540	91256633	SIGLEC1
4	91256807	91257169	SIGLEC1
4	91259305	91259538	SIGLEC1
4	91259512	91261679	SIGLEC1
4	91260433	91260515	SIGLEC1
4	91261823	91261924	SIGLEC1
4	91262352	91263276	SIGLEC1
4	91262410	91262554	SIGLEC1
4	91262841	91263704	SIGLEC1
4	91263809	91263886	SIGLEC1
4	91263865	91264002	SIGLEC1
4	91265055	91265436	SIGLEC1
4	91265233	91265547	SIGLEC1
4	91265789	91266387	SIGLEC1
4	91266118	91266337	SIGLEC1
4	91266308	91266412	SIGLEC1
4	91266953	91267314	SIGLEC1
4	91266960	91267164	SIGLEC1
4	91267123	91267388	SIGLEC1
4	91267207	91267292	SIGLEC1
4	91268347	91268565	SIGLEC1
4	91268356	91268474	SIGLEC1
4	91268919	91269177	SIGLEC1
4	91269502	91269826	SIGLEC1
4	91269802	91269938	SIGLEC1
4	91270779	91270972	SIGLEC1
4	91270852	91270935	SIGLEC1
4	91271012	91271123	SIGLEC1
4	91271708	91271795	SIGLEC1
4	91271980	91272236	SIGLEC1
4	91272095	91272276	SIGLEC1
4	91272283	91272395	SIGLEC1
4	91273192	91273301	SIGLEC1
4	91273454	91273991	SIGLEC1
4	91273763	91273874	SIGLEC1
4	91274464	91274518	SIGLEC1
4	91274966	91275137	SIGLEC1
4	91275693	91275860	SIGLEC1
4	91275965	91276784	SIGLEC1
4	91276050	91276106	SIGLEC1
1	511921	512047	SHANK3
1	524508	524594	SHANK3
1	533625	534310	SHANK3
1	543577	543634	SHANK3
1	544506	544669	SHANK3
1	545488	546123	SHANK3
1	548900	548981	SHANK3
1	552405	552549	SHANK3
1	552435	552595	SHANK3
1	561992	562079	SHANK3
1	566962	567048	SHANK3
1	567411	567644	SHANK3
1	568626	568699	SHANK3
1	572531	572832	SHANK3
1	572542	572693	SHANK3
1	572544	573049	SHANK3
1	572571	572854	SHANK3
1	572600	572909	SHANK3
1	573094	573153	SHANK3
1	573099	573203	SHANK3
1	577144	577304	SHANK3
1	578968	579052	SHANK3
1	610238	610289	SHANK3
1	620901	620954	SHANK3
1	629143	629215	SHANK3
1	637205	637886	SHANK3
1	637223	637353	SHANK3
1	637275	638106	SHANK3
1	637979	638056	SHANK3
1	642308	642398	SHANK3
1	645146	645233	SHANK3
1	646183	646250	SHANK3
1	646220	646275	SHANK3
1	654608	655246	SHANK3
1	654710	655173	SHANK3
1	654731	654947	SHANK3
1	654752	654881	SHANK3
1	654799	654991	SHANK3
1	654905	654994	SHANK3
1	657280	659503	SHANK3
1	657315	659385	SHANK3
1	657440	658397	SHANK3
1	657639	658283	SHANK3
1	657818	657878	SHANK3
1	657884	657965	SHANK3
1	658201	659799	SHANK3
1	658315	658398	SHANK3
1	658408	658529	SHANK3
1	659074	659144	SHANK3
1	659237	659325	SHANK3
1	659289	659831	SHANK3
1	659362	660172	SHANK3
1	659846	659909	SHANK3
1	660367	660429	SHANK3
1	660440	660502	SHANK3
1	660464	660765	SHANK3
1	669586	669663	SHANK3
1	670994	671057	SHANK3
1	678203	678266	SHANK3
1	678437	678588	SHANK3
1	678586	678671	SHANK3
1	678737	678807	SHANK3
1	679400	679884	SHANK3
1	679400	680474	SHANK3
1	679403	679896	SHANK3
1	679584	680719	SHANK3
1	680444	681285	SHANK3
1	681191	681255	SHANK3
1	681890	681948	SHANK3
1	688597	688669	LOC112532875
1	688597	688669	SHANK3
1	690528	690595	SHANK3
1	690726	690922	SHANK3
1	690858	690934	SHANK3
1	692628	692775	SHANK3
1	692860	692997	SHANK3
1	694580	695255	SHANK3
1	694604	694940	SHANK3
1	694717	695221	SHANK3
1	694787	695129	SHANK3
1	696704	696762	SHANK3
1	709087	709720	LOC112532876
1	709264	709713	LOC112532876
1	709519	709799	LOC112532876
1	714045	714756	LOC107050884
1	714105	714210	LOC107050884
1	714258	714651	LOC107050884
1	714717	714981	LOC107050884
1	715664	715774	LOC107050884
1	716337	716422	LOC107050884
1	716888	716957	LOC107050884
1	725119	805121	LOC112532971
1	725119	805121	LOC112532974
1	725119	805121	LOC112532979
1	725119	805121	TRNAP-AGG
1	725119	805121	OPN1SW
1	725119	805121	FLNC
1	752578	753479	OPN1SW
1	752608	753171	OPN1SW
1	754478	754650	FLNC
1	757432	758561	FLNC
1	762845	763759	FLNC
1	813926	814014	LOC107050717
1	815314	815566	LOC107050717
1	816276	816374	LOC107050717
1	821817	821988	LOC107050717
1	822187	822245	LOC107050717
1	823146	825086	LOC107050717
1	876465	876523	LOC112529922
1	877638	878011	LOC112529922
1	945277	945445	LOC107050086
1	947130	947311	LOC107050086
2	149013092	149016557	LOC107052818
2	149013092	149016557	LOC107052808
2	149013092	149016557	LOC107052803
2	149018660	149018729	LOC107052808
2	149038177	149038396	ARHGAP39L
2	149039157	149039285	ARHGAP39L
2	149044489	149044867	ARHGAP39L
2	149044632	149044744	ARHGAP39L
2	149044647	149044971	ARHGAP39L
2	149047242	149047324	ARHGAP39L
2	149047275	149047613	ARHGAP39L
2	149047288	149047369	ARHGAP39L
2	149047331	149047418	ARHGAP39L
2	149048398	149048480	ARHGAP39L
2	149056482	149056578	ARHGAP39L
2	149063187	149063315	ARHGAP39L
2	149063229	149063496	ARHGAP39L
2	149063246	149063509	ARHGAP39L
2	149066407	149066526	ARHGAP39L
2	149070187	149070245	ARHGAP39L
2	149073359	149073448	ARHGAP39L
2	149074945	149075004	ARHGAP39L
2	149081806	149081923	ARHGAP39L
2	149082662	149082717	ARHGAP39L
2	149084322	149084403	ARHGAP39L
2	149087622	149087796	ARHGAP39L
2	149087668	149088139	ARHGAP39L
2	149087798	149087885	ARHGAP39L
2	149092432	149092542	ARHGAP39L
2	149092569	149092718	ARHGAP39L
2	149092903	149092975	ARHGAP39L
2	149093281	149093508	ARHGAP39L
2	149095121	149095177	ARHGAP39L
2	149095459	149095674	ARHGAP39L
2	149095477	149095564	ARHGAP39L
2	149097362	149097425	ARHGAP39L
2	149097398	149097537	ARHGAP39L
2	149102623	149102991	ARHGAP39L
2	149102663	149102794	ARHGAP39L
2	149103136	149103246	ARHGAP39L
2	149104072	149104798	ARHGAP39L
2	149104090	149105016	ARHGAP39L
2	149104346	149104983	ARHGAP39L
2	149105028	149105351	ARHGAP39L
2	149106774	149106908	ARHGAP39L
2	149107251	149107304	ARHGAP39L
2	149107480	149107936	ARHGAP39L
2	149107501	149108178	ARHGAP39L
2	149107758	149108205	ARHGAP39L
2	149109472	149110044	ARHGAP39L
2	149109474	149109927	ARHGAP39L
2	149110077	149110224	ARHGAP39L
2	149110210	149110268	ARHGAP39L
2	149112950	149113359	ARHGAP39L
2	149112971	149113216	ARHGAP39L
2	149113009	149113764	ARHGAP39L
2	149113078	149113437	ARHGAP39L
2	149113393	149113512	ARHGAP39L
2	149114587	149115174	ARHGAP39L
2	149114914	149115298	ARHGAP39L
2	149115239	149115307	ARHGAP39L
2	149117020	149118276	ARHGAP39L
2	149117297	149117444	ARHGAP39L
2	149117399	149117501	ARHGAP39L
2	149145381	149145482	LOC107050162
2	149145774	149146361	LOC107050162
2	149147430	149147491	LOC107050162
2	149147869	149147970	LOC107050162
2	149242489	149242552	LOC112531809
2	149262438	149262501	CCDC166
2	149269053	149269177	MAPK15
2	149302104	149302278	FAM83H
2	149319763	149344705	SCRIB
2	149332494	149332546	SCRIB
2	149334916	149339588	SCRIB
2	149339001	149339161	SCRIB
2	149339602	149340099	SCRIB
2	149350454	149350924	SCRIB
2	149380107	149380220	SCRIB
2	149387684	149387788	SCRIB
2	149395869	149396130	SCRIB
2	149439300	149439465	PUF60
2	149451057	149451152	PUF60
2	149457715	149457789	PUF60
2	149457762	149457844	PUF60
2	149474047	149474103	NRBP2
2	149479709	149479766	NRBP2
2	149487870	149487990	NRBP2
2	149487893	149488609	NRBP2
2	149488944	149489070	NRBP2
2	149489094	149489176	NRBP2
2	149490012	149490067	NRBP2
2	149491658	149491868	NRBP2
2	149491658	149492233	NRBP2
2	149491697	149491893	NRBP2
2	149491712	149491944	NRBP2
2	149491725	149491785	NRBP2
2	149492117	149492348	NRBP2
2	149492127	149492248	NRBP2
2	149492842	149492905	NRBP2
1	8905	9175	LOC112532827
1	19970	27637	CLC2DL5
1	19970	27637	LOC107049475
1	19970	33383	LOC112532835
1	19970	33383	CLC2DL5
1	19970	33383	LOC107049475
1	19972	27844	CLC2DL5
1	19972	27844	LOC107049475
1	20838	21008	LOC107049475
1	21100	39822	LOC112532835
1	21100	39822	CLC2DL2
1	21100	39822	CLC2DL5
1	21100	39822	LOC107049475
1	21277	41205	LOC112532835
1	21277	41205	CLC2DL2
1	21277	41205	CLC2DL5
1	21277	41205	LOC107049475
1	21879	41871	LOC112532835
1	21879	41871	CLC2DL2
1	21879	41871	CLC2DL5
1	21879	41871	LOC107049475
1	22103	22435	CLC2DL5
1	22103	22435	LOC107049475
1	22105	22684	CLC2DL5
1	22105	22684	LOC107049475
1	22474	24259	CLC2DL5
1	22474	24259	LOC107049475
1	22947	27804	CLC2DL5
1	22947	27804	LOC107049475
1	23928	23995	CLC2DL5
1	23928	23995	LOC107049475
1	24390	24555	CLC2DL5
1	24390	24555	LOC107049475
1	24457	44793	LOC112532835
1	24457	44793	CLC2DL2
1	24457	44793	CLC2DL5
1	24457	44793	LOC107049475
1	24581	44626	LOC112532835
1	24581	44626	CLC2DL2
1	24581	44626	CLC2DL5
1	24581	44626	LOC107049475
1	26431	27782	CLC2DL5
1	26431	27782	LOC107049475
1	26450	27883	CLC2DL5
1	26450	27883	LOC107049475
1	26527	27955	LOC112532835
1	26527	27955	CLC2DL5
1	26527	27955	LOC107049475
1	26981	28397	LOC112532835
1	26981	28397	CLC2DL5
1	26981	28397	LOC107049475
1	27695	41467	LOC112532835
1	27695	41467	CLC2DL2
1	27695	41467	CLC2DL5
1	27695	41467	LOC107049475
1	27816	196871	LOC112532835
1	27816	196871	CLC2DL2
1	27816	196871	LOC112531646
1	27816	196871	LOC112531610
1	27816	196871	DHRS4
1	27816	196871	LOC107049418
1	27816	196871	LOC107049791
1	27816	196871	LOC107053477
1	27816	196871	LOC107049847
1	27816	196871	CLC2DL5
1	27816	196871	CLC2DL4
1	27816	196871	LOC112532873
1	27816	196871	CARMIL3
1	27816	196871	RNF212B
1	27816	196871	LOC107055491
1	27816	196871	LOC107049475
1	27816	196871	LOC101749441
1	27847	31828	LOC112532835
1	27847	31828	CLC2DL5
1	27847	31828	LOC107049475
1	28954	29106	LOC112532835
1	28954	29106	CLC2DL5
1	28954	29106	LOC107049475
1	29661	43472	LOC112532835
1	29661	43472	CLC2DL2
1	29661	43472	CLC2DL5
1	29661	43472	LOC107049475
1	30600	30941	LOC112532835
1	30600	30941	CLC2DL5
1	30600	30941	LOC107049475
1	31971	32139	CLC2DL5
1	31971	32139	LOC107049475
1	34874	66946	CLC2DL2
1	34874	66946	LOC112531646
1	34874	66946	LOC112531610
1	34874	66946	CLC2DL5
1	34874	66946	CLC2DL4
1	34874	66946	LOC112532873
1	34874	66946	LOC107049475
1	38706	39015	LOC107049475
1	38709	243581	CLC2DL2
1	38709	243581	LOC112531646
1	38709	243581	LOC112531610
1	38709	243581	DHRS4
1	38709	243581	LOC107049418
1	38709	243581	LOC107049791
1	38709	243581	LOC107053477
1	38709	243581	LOC107049847
1	38709	243581	LOC101747821
1	38709	243581	CLC2DL4
1	38709	243581	LOC112532873
1	38709	243581	CARMIL3
1	38709	243581	RNF212B
1	38709	243581	LOC107055491
1	38709	243581	LOC770705
1	38709	243581	CD69L
1	38709	243581	LOC107049475
1	38709	243581	LOC101749441
1	38807	42987	CLC2DL2
1	38807	42987	LOC107049475
1	39743	40338	CLC2DL2
1	39743	40338	LOC107049475
1	40138	40293	CLC2DL2
1	40138	40293	LOC107049475
1	40992	41159	CLC2DL2
1	40992	41159	LOC107049475
1	41340	43407	LOC107049475
1	47518	48184	CLC2DL4
1	47518	48184	LOC107049475
1	56907	60968	LOC112531646
1	56907	60968	CLC2DL4
1	56907	60968	LOC107049475
1	56908	57692	CLC2DL4
1	56908	57692	LOC107049475
1	56913	66579	LOC112531646
1	56913	66579	LOC112531610
1	56913	66579	CLC2DL4
1	56913	66579	LOC112532873
1	56913	66579	LOC107049475
1	56915	65813	LOC112531646
1	56915	65813	LOC112531610
1	56915	65813	CLC2DL4
1	56915	65813	LOC112532873
1	56915	65813	LOC107049475
1	56925	66655	LOC112531646
1	56925	66655	LOC112531610
1	56925	66655	CLC2DL4
1	56925	66655	LOC112532873
1	56925	66655	LOC107049475
1	56958	61659	LOC112531646
1	56958	61659	CLC2DL4
1	56958	61659	LOC107049475
1	56996	66494	LOC112531646
1	56996	66494	LOC112531610
1	56996	66494	CLC2DL4
1	56996	66494	LOC112532873
1	56996	66494	LOC107049475
1	57165	62014	LOC112531646
1	57165	62014	CLC2DL4
1	57165	62014	LOC107049475
1	57268	66936	LOC112531646
1	57268	66936	LOC112531610
1	57268	66936	CLC2DL4
1	57268	66936	LOC112532873
1	57268	66936	LOC107049475
1	57380	66863	LOC112531646
1	57380	66863	LOC112531610
1	57380	66863	CLC2DL4
1	57380	66863	LOC112532873
1	57380	66863	LOC107049475
1	58247	63084	LOC112531646
1	58247	63084	CLC2DL4
1	58247	63084	LOC107049475
1	58581	63417	LOC112531646
1	58581	63417	LOC112531610
1	58581	63417	CLC2DL4
1	58581	63417	LOC107049475
1	58690	67034	LOC112531610
1	58690	67034	LOC112532873
1	58690	67034	LOC107049475
1	58807	64163	LOC112531610
1	58807	64163	LOC107049475
1	59074	64059	LOC112531610
1	59074	64059	LOC107049475
1	59110	63947	LOC112531610
1	59110	63947	LOC107049475
1	59312	64149	LOC112531610
1	59312	64149	LOC107049475
1	59316	64150	LOC112531610
1	59316	64150	LOC107049475
1	59557	64394	LOC112531610
1	59557	64394	LOC107049475
1	59957	65169	LOC112531610
1	59957	65169	LOC107049475
1	60134	66861	LOC112531610
1	60134	66861	LOC112532873
1	60134	66861	LOC107049475
1	60182	65019	LOC112531610
1	60182	65019	LOC107049475
1	60272	65109	LOC112531610
1	60272	65109	LOC107049475
1	60378	65213	LOC112531610
1	60378	65213	LOC107049475
1	60392	65229	LOC112531610
1	60392	65229	LOC107049475
1	60983	65819	LOC112531610
1	60983	65819	LOC112532873
1	60983	65819	LOC107049475
1	61172	66009	LOC112531610
1	61172	66009	LOC112532873
1	61172	66009	LOC107049475
1	61444	66244	LOC112531610
1	61444	66244	LOC112532873
1	61444	66244	LOC107049475
1	61540	66375	LOC112531610
1	61540	66375	LOC112532873
1	61540	66375	LOC107049475
1	63550	67132	LOC112532873
1	63550	67132	LOC107049475
1	66991	68266	DHRS4
1	66991	68266	LOC107049475
1	131412	131479	LOC107049475
1	131412	131479	LOC101749441
1	136875	136950	LOC107049475
1	136958	137145	LOC107049475
1	159754	159856	LOC107049475
1	188328	247143	LOC107053477
1	188328	247143	LOC107049847
1	188328	247143	LOC101747821
1	188328	247143	LOC770705
1	188328	247143	CD69L
1	188328	247143	LOC107049475
1	193683	193821	LOC107053477
1	193683	193821	LOC107049475
1	201667	223928	LOC101747821
1	201667	223928	LOC770705
1	201667	223928	LOC107049475
1	217898	217958	LOC101747821
1	217898	217958	LOC107049475
1	220513	220656	LOC101747821
1	220513	220656	LOC107049475
1	223493	303774	LOC112532874
1	223493	303774	LOC112532969
1	223493	303774	CLC2DL3
1	223493	303774	CD69L
1	223493	303774	LOC112532872
1	223493	303774	LOC107049475
1	223493	303774	LOC107055489
1	261334	262254	LOC107055489
1	310560	310745	LOC430443
1	310685	310966	LOC430443
1	315979	316097	LOC430443
1	332980	333044	GOLGB1
1	361301	361423	HCLS1
1	365767	365826	HCLS1
1	367644	367711	HCLS1
1	367699	367789	HCLS1
1	388654	388831	RABL2L
1	429713	429915	SHANK3
1	429782	429874	SHANK3
1	431442	431593	SHANK3
1	442319	442375	SHANK3
1	442590	442645	SHANK3
1	445814	445998	SHANK3
1	445864	446076	SHANK3
1	445897	446220	SHANK3
1	446798	446947	SHANK3
1	465432	465500	SHANK3
1	485761	486199	SHANK3
1	485772	485875	SHANK3
1	485779	486282	SHANK3
1	485799	485865	SHANK3
1	485861	485926	SHANK3
1	485919	486181	SHANK3
1	486386	486501	SHANK3
1	491511	491628	SHANK3
1	195565073	195565143	UVRAG
1	195566966	195567123	UVRAG
1	195577491	195583540	ART7B
1	195577491	195583540	ART7C
1	195580365	195587229	ART7C
1	195582070	195587935	ART7C
1	195582070	195587935	MADPRT1
1	195582108	195587972	ART7C
1	195582108	195587972	MADPRT1
1	195588519	195588757	MADPRT1
1	195593523	195595434	RNF121
1	195593540	195595618	RNF121
1	195593606	195593759	RNF121
1	195593640	195595348	RNF121
1	195593876	195595204	RNF121
1	195594048	195594673	RNF121
1	195594140	195594216	RNF121
1	195594156	195595068	RNF121
1	195594323	195595534	RNF121
1	195594557	195595616	RNF121
1	195594625	195594940	RNF121
1	195594810	195595471	RNF121
1	195595158	195595702	RNF121
1	195595257	195595456	RNF121
1	195595487	195595874	RNF121
1	195595655	195595888	RNF121
1	195595887	195596040	RNF121
1	195600298	195600497	RNF121
1	195600325	195600482	RNF121
1	195600360	195600443	RNF121
1	195600462	195600840	RNF121
1	195600581	195600667	RNF121
1	195600649	195600977	RNF121
1	195600703	195600856	RNF121
1	195600795	195600947	RNF121
1	195601458	195601583	RNF121
1	195626361	195626828	LAMTOR1
1	195626631	195626760	LAMTOR1
1	195627159	195627232	LAMTOR1
1	195627808	195628110	LAMTOR1
1	195627916	195628106	LAMTOR1
1	195632860	195633110	LRTOMT
1	195632982	195633122	LRTOMT
1	195634858	195635322	ANAPC15
1	195634911	195634991	ANAPC15
1	195637727	195638382	LOC112532752
1	195653540	195654258	LOC107052476
1	195653549	195654016	LOC107052476
1	195653586	195653714	LOC107052476
1	195653702	195654267	LOC107052476
1	195654796	195657832	LOC112531605
1	195654796	195657832	LOC112531603
1	195654796	195657832	WDR73
1	195672140	195672194	ADAM15
1	195673544	195673668	ADAM15
1	195674770	195674846	ADAM15
1	195678366	195678458	ADAM15
1	195678396	195678489	ADAM15
1	195683724	195683780	ADAM15
1	195685175	195685266	ADAM15
1	195705648	195705704	SLCO2B1
1	195709562	195709634	SLCO2B1
1	195709714	195709772	SLCO2B1
1	195716410	195716557	SLCO2B1
1	195741021	195741355	SLCO2B1
1	195741051	195741118	SLCO2B1
1	195809964	195810059	LOC107052474
1	195819929	195819985	PGM2L1
1	195844403	195845293	LOC107052473
1	195844403	195845293	PGM2L1
1	195844492	195845330	LOC107052473
1	195844492	195845330	PGM2L1
1	195844508	195845327	LOC107052473
1	195844508	195845327	PGM2L1
1	195845282	195846490	LOC107052473
1	195845282	195846490	PGM2L1
1	195845704	195846091	LOC107052473
1	195845704	195846091	PGM2L1
1	195845962	195846322	LOC107052473
1	195845962	195846322	PGM2L1
1	195860909	195861055	KCNE3
1	195862534	195862600	KCNE3
1	195862534	195862600	LIPT2
1	195862709	195863027	KCNE3
1	195862709	195863027	LIPT2
1	195862990	195863123	KCNE3
1	195862990	195863123	LIPT2
1	195864921	195865488	LOC112532801
1	195867106	195867270	LOC112532801
1	195867173	195867339	LOC112532801
1	195903673	195903762	POLD3
1	195939232	195939680	CHRDL2
1	195939274	195939414	CHRDL2
1	195947932	195948197	CHRDL2
1	195947932	195948197	CHRDL2
1	195969106	195969230	RNF169
1	195998243	195998526	XRRA1
2	126547	126641	SMARCD3
2	225496	225594	AGAP3
2	238114	238168	AGAP3
2	240334	240399	AGAP3
2	251306	251368	AGAP3
2	251329	251430	AGAP3
2	287943	287998	AGAP3
2	287967	288094	AGAP3
2	288718	288805	AGAP3
2	288736	288804	AGAP3
2	289561	290055	AGAP3
2	289564	289856	AGAP3
2	289565	289712	AGAP3
2	293847	293989	AGAP3
2	321821	321872	SLC4A2
2	324801	324878	SLC4A2
2	336109	336492	LOC107055878
2	339191	339243	ABCB8
2	339413	339478	ABCB8
2	340893	340946	ABCB8
2	342736	342888	ABCB8
2	342795	342922	ABCB8
2	342881	342939	ABCB8
2	342898	342961	ABCB8
2	345699	345754	ATG9B
2	348292	348348	ATG9B
2	349608	350095	ATG9B
2	349616	349772	ATG9B
2	349793	349979	ATG9B
2	350466	350523	ATG9B
2	350863	350930	ATG9B
2	350869	350977	ATG9B
2	352784	352851	LOC107057170
2	352909	352965	LOC107057170
2	353155	353214	LOC107057170
2	353167	353219	LOC107057170
2	353780	353881	LOC107057170
2	355767	355859	LOC107057170
2	356552	356639	LOC107057170
2	356560	356749	LOC107057170
2	356567	356877	LOC107057170
2	357365	357422	LOC107057170
2	358986	359167	LOC107057170
2	360663	360906	LOC107057170
2	360671	360782	LOC107057170
2	360906	361312	LOC107057170
2	361551	361623	LOC107057170
2	362364	362548	LOC107057170
2	362448	362615	LOC107057170
2	363402	363467	LOC107057170
2	363444	363521	LOC107057170
2	363507	363628	LOC107057170
2	364193	364954	LOC107057170
2	364398	364520	LOC107057170
2	364499	364690	LOC107057170
2	364673	364840	LOC107057170
2	365853	365918	LOC107057170
2	371234	371349	KCNH2
2	371398	371456	KCNH2
2	372641	372701	KCNH2
2	375283	375439	KCNH2
2	375706	375818	KCNH2
2	376862	377186	KCNH2
2	378185	378277	KCNH2
2	378389	378543	KCNH2
2	378698	378925	KCNH2
2	379405	379538	KCNH2
2	379470	379527	KCNH2
2	380050	380255	KCNH2
2	380054	380138	KCNH2
2	383540	383597	KCNH2
2	383589	383825	KCNH2
2	383602	383657	KCNH2
2	383825	383898	KCNH2
2	385449	385505	KCNH2
2	387773	387907	KCNH2
2	391669	391740	KCNH2
2	391770	391860	KCNH2
2	391958	392022	KCNH2
2	409670	409872	LOC100858196
2	409914	410046	LOC100858196
2	411063	411122	LOC100858196
2	413700	415046	LOC112529948
2	413700	415046	LOC100858196
2	415179	426089	LOC112529948
2	415179	426089	LOC100858196
2	415179	426089	LOC107052495
2	415179	426089	GIMAP8L1
2	416719	424527	LOC112529948
2	416719	424527	LOC100858196
2	416719	424527	LOC107052495
2	416719	424527	GIMAP8L1
2	417095	417241	LOC112529948
2	417095	417241	LOC100858196
2	417119	424087	LOC112529948
2	417119	424087	LOC100858196
2	417119	424087	LOC107052495
2	417119	424087	GIMAP8L1
2	419524	419959	LOC112529948
2	419524	419959	LOC107052495
2	419524	419959	GIMAP8L1
2	422700	423192	LOC107052495
2	422700	423192	GIMAP8L1
2	429155	429239	LOC107052478
2	429155	429239	GIMAP8L1
2	431769	436969	GIMAP5L
2	431769	436969	LOC107052478
2	431769	436969	GIMAP8L1
2	432190	435832	GIMAP5L
2	432190	435832	LOC107052478
2	432190	435832	GIMAP8L1
2	434297	434395	GIMAP5L
2	434297	434395	LOC107052478
2	434297	434395	GIMAP8L1
2	434464	436269	GIMAP5L
2	434464	436269	LOC107052478
2	434464	436269	GIMAP8L1
2	435409	437094	GIMAP5L
2	435409	437094	LOC107052478
2	435409	437094	GIMAP8L1
2	436166	436268	GIMAP5L
2	436166	436268	LOC107052478
2	436166	436268	GIMAP8L1
2	453461	453599	GIMAP8L1
2	460178	460383	LRRC61
2	460178	460383	GIMAP8L1
2	460432	460487	LRRC61
2	460432	460487	GIMAP8L1
2	465479	465583	GIMAP8L1
2	465481	465584	GIMAP8L1
2	465605	465665	GIMAP8L1
2	471835	472102	SSPO
2	471835	472102	GIMAP8L1
2	483066	483141	SSPO
2	483066	483141	GIMAP8L1
2	483125	483208	SSPO
2	483125	483208	GIMAP8L1
2	495156	495222	SSPO
2	495156	495222	GIMAP8L1
2	422812	521103	GIMAP5L
2	422812	521103	LOC101749138
2	422812	521103	LOC107052491
2	422812	521103	LOC420368
2	422812	521103	GIMAP7L6
2	422812	521103	LOC107052495
2	422812	521103	LOC107052478
2	422812	521103	RARRES2
2	422812	521103	LRRC61
2	422812	521103	SSPO
2	422812	521103	GIMAP1
2	422812	521103	GIMAP8L1
1	196995743	197006711	LOC107055678
1	197016257	197016322	LOC107055677
1	197018057	197018116	LOC107055625
1	197023828	197023919	LOC107052466
1	197025126	197025232	LOC107052466
1	197025135	197025203	LOC107052466
1	197028007	197028376	LOC107052466
1	197028018	197028092	LOC107052466
1	197029402	197029466	LOC107052467
1	197048409	197048739	NUP98
1	197081285	197081338	PGAP2
1	197085109	197085214	PGAP2
1	197085204	197085402	PGAP2
1	197088838	197089207	PGAP2
1	197088868	197089406	PGAP2
1	197089098	197089213	PGAP2
1	197089139	197089428	PGAP2
1	197089219	197089328	PGAP2
1	197089302	197089429	PGAP2
1	197105941	197106000	STIM1
1	197106967	197107236	STIM1
1	197106977	197107112	STIM1
1	197109109	197109198	STIM1
1	197109719	197109867	STIM1
1	197109989	197110070	STIM1
1	197112078	197112134	STIM1
1	197118867	197118925	STIM1
1	197119542	197120393	STIM1
1	197119666	197120249	STIM1
1	197120298	197120361	STIM1
1	197122694	197122793	STIM1
1	197123009	197123098	STIM1
1	197123089	197123320	STIM1
1	197127353	197127914	STIM1
1	197127356	197127726	STIM1
1	197127362	197127514	STIM1
1	197127371	197127639	STIM1
1	197127381	197127942	STIM1
1	197127422	197127606	STIM1
1	197127472	197127661	STIM1
1	197127589	197127962	STIM1
1	197127742	197127928	STIM1
1	197130903	197131457	STIM1
1	197136737	197137038	STIM1
1	197136749	197136911	STIM1
1	197136785	197136982	STIM1
1	197136897	197137216	STIM1
1	197136954	197137347	STIM1
1	197136966	197137030	STIM1
1	197137206	197137271	STIM1
1	197137214	197137398	STIM1
1	197138921	197139243	STIM1
1	197138925	197138990	STIM1
1	197138929	197139098	STIM1
1	197138946	197139008	STIM1
1	197139879	197140322	STIM1
1	197139891	197140551	STIM1
1	197141398	197141503	STIM1
1	197146198	197146292	LOC100859837
1	197146923	197146977	LOC100859837
1	197149379	197149475	LOC100859837
1	197149526	197149587	LOC100859837
1	197149695	197149789	LOC100859837
1	197172284	197172342	RRM1
1	197176969	197177477	LOC107052464
1	197190716	197190786	OLFR52I1L
1	197232256	197235399	OR52R1L1
1	197234213	197240943	OR52R1L3
1	197237620	197241479	OR52R1L3
1	197239698	197261412	OR52R1L3
1	197239698	197261412	OR52R1L2
1	197250136	197259943	OR52R1L2
1	197251639	197261443	OR52R1L2
1	197251639	197261443	OR52R1
1	197253250	197263056	OR52R1L2
1	197253250	197263056	OR52R1
1	197350053	197350138	OR52B2
1	197371643	197371695	RPS11
1	197371883	197371939	RPS11
1	197382470	197382756	FAM160A2
1	197382719	197382808	FAM160A2
1	197399559	197399662	SMPD1
1	197403613	197403715	APBB1
1	197413887	197413956	TRIM3
1	197421789	197427333	LOC107052456
1	197422307	197427861	LOC107052456
1	197424288	197427332	LOC107052456
1	197450407	197451007	LOC107052459
1	197464548	197464605	RRP8
3	104501894	104501999	CAD
3	104508437	104508518	TRIM54
3	104512691	104513248	DNAJC5G
3	104513014	104518529	DNAJC5G
3	104513185	104513309	DNAJC5G
3	104513220	104516100	DNAJC5G
3	104513662	104516414	DNAJC5G
3	104514829	104514960	DNAJC5G
3	104519381	104519513	DNAJC5G
3	104529676	104529736	SLC30A3
3	104529689	104529786	SLC30A3
3	104529720	104530220	SLC30A3
3	104529902	104530132	SLC30A3
3	104530020	104530090	SLC30A3
3	104545283	104545336	MAPRE3
3	104547339	104547395	MAPRE3
3	104551919	104552128	DPYSL5L
3	104552210	104552275	DPYSL5L
3	104555519	104556206	DPYSL5L
3	104555535	104555734	DPYSL5L
3	104555538	104555859	DPYSL5L
3	104555990	104556331	DPYSL5L
3	104556030	104556788	DPYSL5L
3	104556100	104556213	DPYSL5L
3	104556187	104556613	DPYSL5L
3	104556239	104556991	DPYSL5L
3	104556362	104556461	DPYSL5L
3	104556404	104556691	DPYSL5L
3	104556499	104556562	DPYSL5L
3	104556760	104556819	DPYSL5L
3	104556820	104557124	DPYSL5L
3	104556841	104556937	DPYSL5L
3	104557074	104557218	DPYSL5L
3	104557203	104557270	DPYSL5L
3	104574026	104574114	DNMT3A
3	104574036	104574366	DNMT3A
3	104574053	104574162	DNMT3A
3	104578545	104578596	DNMT3A
3	104590595	104590677	DNMT3A
3	104593788	104593851	DNMT3A
3	104593832	104593899	DNMT3A
3	104605236	104605372	DTNB
3	104607384	104607503	DTNB
3	104612268	104612357	DTNB
3	104645756	104645937	DTNB
3	104711236	104711307	DTNB
3	104735521	104735574	LOC112532109
3	104735521	104735574	DTNB
3	104760816	104760874	ASXL2
3	104764859	104765033	ASXL2
3	104772722	104772805	ASXL2
3	104790718	104791111	ASXL2
3	104819464	104819588	ASXL2
3	104833647	104833701	ASXL2
3	104850335	104850439	KIF3C
3	104851030	104851128	KIF3C
3	104851039	104851133	KIF3C
3	104854788	104854900	KIF3C
3	104857402	104857518	KIF3C
3	104904083	104904134	GAREM2
3	104904295	104904467	GAREM2
3	104910863	104910921	GAREM2
3	104919813	104919864	HADHA
3	104928531	104929176	HADHA
3	104964461	104970103	GVINP1
3	104964462	104967718	GVINP1
3	104964467	104965186	GVINP1
3	104964480	104965832	GVINP1
3	104964546	104965946	GVINP1
3	104966641	104967550	GVINP1
3	104967635	104969143	GVINP1
3	104967726	104970173	GVINP1
3	104967880	104972807	GVINP1
3	104969150	104970077	GVINP1
3	104976142	104976205	SELENOI
3	104442691	104683247	LOC112532231
3	104442691	104683247	LOC112532242
3	104442691	104683247	TRNAA-AGC-8
3	104442691	104683247	AGBL5
3	104442691	104683247	OST4
3	104442691	104683247	PRKACA
3	104442691	104683247	KHK
3	104442691	104683247	CGREF1
3	104442691	104683247	ABHD1
3	104442691	104683247	PREB
3	104442691	104683247	ATRAID
3	104442691	104683247	LOC112532244
3	104442691	104683247	LOC112532245
3	104442691	104683247	LOC112532221
3	104442691	104683247	MPV17
3	104442691	104683247	UCN
3	104442691	104683247	TRIM54
3	104442691	104683247	LOC776992
3	104442691	104683247	GTF3C2
3	104442691	104683247	LOC112532222
3	104442691	104683247	LOC112532223
3	104442691	104683247	LOC112532224
3	104442691	104683247	LOC112532225
3	104442691	104683247	DPYSL5L
3	104442691	104683247	LOC112532108
3	104442691	104683247	TMEM214
3	104442691	104683247	SLC5A6
3	104442691	104683247	CAD
3	104442691	104683247	DNAJC5G
3	104442691	104683247	SLC30A3
3	104442691	104683247	MAPRE3
3	104442691	104683247	EMILIN1
3	104442691	104683247	DNMT3A
3	104442691	104683247	DTNB
2	131018832	131019009	HSF1
2	131031314	131031393	LOC112531893
2	131032221	131032551	LOC112531893
2	131104342	131104816	LOC107050495
2	131105083	131105589	LOC107050495
2	131105118	131105700	LOC107050495
2	131105316	131105616	LOC107050495
2	131153261	131154367	LOC107050194
2	131153390	131154768	LOC107050194
2	131170267	131170385	LOC101751890
2	131175402	131175458	LOC101751890
2	131175920	131175973	LOC101751890
2	131176568	131176622	LOC101751890
2	131176664	131176746	LOC101751890
2	131177768	131178201	LOC101751890
2	131177826	131178311	LOC101751890
2	131177980	131178339	LOC101751890
2	131182041	131182152	LOC101751890
2	131182136	131182396	LOC101751890
2	131183032	131183263	LOC101751890
2	131183102	131183176	LOC101751890
2	131184299	131184370	LOC101751890
2	131189488	131189934	LOC101751890
2	131190822	131190880	LOC101751890
2	131203218	131203293	LOC101751890
2	131208100	131208511	LOC101751890
2	131208204	131208701	LOC101751890
2	131213089	131213146	LOC101748706
2	131214385	131214447	LOC101748706
2	131214669	131214746	LOC101748706
2	131215688	131215765	LOC101748706
2	131215919	131216407	LOC101748706
2	131217172	131217402	LOC101748706
2	131217272	131217411	LOC101748706
2	131217540	131217703	LOC101748706
2	131218595	131218857	LOC101748706
2	131218598	131218699	LOC101748706
2	131218900	131219020	LOC101748706
2	131219082	131219140	LOC101748706
2	131219672	131219731	LOC101748706
2	131221297	131221443	LOC101748706
2	131221777	131221833	LOC101748706
2	131223013	131223450	LOC101748706
2	131223202	131223325	LOC101748706
2	131224300	131224793	LOC101748706
2	131225523	131225761	LOC101748706
2	131225531	131225621	LOC101748706
2	131225760	131225819	LOC101748706
2	131226215	131226364	LOC101748706
2	131226303	131226368	LOC101748706
2	131226737	131226919	LOC101748706
2	131226752	131226818	LOC101748706
2	131226924	131227051	LOC101748706
2	131228432	131228492	LOC101748706
2	131228470	131228604	LOC101748706
2	131228679	131228777	LOC101748706
2	131228893	131229506	LOC101748706
2	131229081	131230112	LOC101748706
2	131229609	131230048	LOC101748706
2	131229680	131229893	LOC101748706
2	131230965	131231126	LOC101748706
2	131231868	131232639	LOC101748706
2	131233363	131233551	LOC101748706
2	131233983	131234271	LOC101748706
2	131234164	131234257	LOC101748706
2	131234610	131234702	LOC101748706
2	131234987	131235435	LOC101748706
2	131235015	131235229	LOC101748706
2	131238594	131238656	LOC101748706
2	131239223	131239716	LOC101748706
2	131349624	131351205	OXR1
2	131412567	131412820	OXR1
2	131457063	131457294	OXR1
2	131466720	131467105	OXR1
2	131468696	131469057	OXR1
2	131471738	131471849	OXR1
2	131480983	131481206	OXR1
2	131486895	131486955	OXR1
2	131497175	131497285	LOC107052781
2	131497175	131497285	OXR1
2	131498866	131499103	LOC107052781
2	131498866	131499103	OXR1
1	196010868	196010951	NEU3
1	196011936	196012018	NEU3
1	196016930	196016982	P4HA3
1	196018072	196018129	P4HA3
1	196020068	196020166	P4HA3
1	196020529	196020612	P4HA3
1	196039630	196039895	PPME1
1	196099834	196107262	C2CD3
1	196099907	196110469	C2CD3
1	196099959	196103863	C2CD3
1	196100136	196104038	C2CD3
1	196100718	196111289	C2CD3
1	196100844	196111415	C2CD3
1	196101355	196105265	C2CD3
1	196101587	196112961	C2CD3
1	196102534	196113483	C2CD3
1	196105372	196108483	C2CD3
1	196105469	196112897	C2CD3
1	196106272	196113698	C2CD3
1	196117430	196117491	UCP3
1	196130078	196130251	PAAF1
1	196199747	196199821	RAB6A
1	196226905	196227016	PLEKHB1
1	196238188	196238686	FAM168A
1	196281291	196281762	FAM168A
1	196281312	196281466	FAM168A
1	196281314	196281482	FAM168A
1	196283997	196284070	FAM168A
1	196289065	196289350	FAM168A
1	196290317	196290767	FAM168A
1	196292436	196292722	FAM168A
1	196295981	196296043	FAM168A
1	196295987	196296205	FAM168A
1	196311125	196314711	FAM168A
1	196311326	196314570	FAM168A
1	196321953	196323347	FAM168A
1	196322075	196323473	FAM168A
1	196323811	196323884	FAM168A
1	196330251	196330778	FAM168A
1	196330303	196330381	FAM168A
1	196330357	196330471	FAM168A
1	196360935	196360993	FAM168A
1	196361203	196361260	FAM168A
1	196365359	196365440	FAM168A
1	196371091	196371297	FAM168A
1	196372284	196372339	FAM168A
1	196373144	196373197	FAM168A
1	196384429	196384640	RELT
1	196384533	196385011	RELT
1	196384586	196384851	RELT
1	196384860	196384929	RELT
1	196385208	196385348	RELT
1	196390291	196390417	RELT
1	196391065	196391116	RELT
1	196391094	196391179	RELT
1	196392852	196393340	RELT
1	196392908	196393870	RELT
1	196393272	196393504	RELT
1	196393351	196393468	RELT
1	196393638	196393866	RELT
1	196396558	196396931	LOC107055664
1	196396568	196396829	LOC107055664
1	196396802	196397511	LOC107055664
1	196397166	196397390	LOC107055664
1	196401741	196401919	ARHGEF17
1	196403189	196403426	ARHGEF17
1	196404723	196404887	ARHGEF17
1	196404885	196405212	ARHGEF17
1	196405202	196406276	ARHGEF17
1	196405211	196405550	ARHGEF17
[truncated: 2,235 more rows]

## Sheet: SVhotspots total result
chr	pos1(bp)	pos2(bp)	no.sv
2	130500000	131000000	517
1	1000000	1500000	223
4	91000000	91315245	203
1	500000	1000000	180
2	149000000	149500000	147
1	0	500000	136
1	195500000	196000000	135
2	0	500000	121
1	197000000	197500000	110
3	104500000	105000000	106
2	131000000	131500000	101
1	196000000	196500000	98
4	90500000	91000000	90
5	0	500000	69
8	9000000	9500000	68
2	148500000	149000000	63
3	95000000	95500000	59
1	83500000	84000000	58
4	85500000	86000000	56
2	149500000	149682049	56
1	196500000	197000000	53
5	7000000	7500000	48
2	114500000	115000000	48
1	78500000	79000000	48
2	57500000	58000000	47
1	143000000	143500000	47
5	55000000	55500000	46
1	158500000	159000000	46
1	130500000	131000000	46
7	0	500000	45
3	78500000	79000000	45
1	164000000	164500000	45
3	108000000	108500000	44
1	71000000	71500000	44
4	89500000	90000000	43
2	500000	1000000	43
1	88500000	89000000	43
1	188000000	188500000	43
1	172000000	172500000	43
6	500000	1000000	42
3	90000000	90500000	42
2	40500000	41000000	42
1	54500000	55000000	42
1	125500000	126000000	42
2	58000000	58500000	41
2	2500000	3000000	41
2	132000000	132500000	41
1	163000000	163500000	41
1	152000000	152500000	41
4	24500000	25000000	40
1	88000000	88500000	40
1	8000000	8500000	40
1	31500000	32000000	40
1	194000000	194500000	40
1	165500000	166000000	40
2	77000000	77500000	39
2	3500000	4000000	39
1	62000000	62500000	39
1	171000000	171500000	39
1	161500000	162000000	39
1	155000000	155500000	39
1	152500000	153000000	39
1	101000000	101500000	39
9	3500000	4000000	38
3	107500000	108000000	38
2	80500000	81000000	38
2	49000000	49500000	38
2	148000000	148500000	38
2	146500000	147000000	38
1	5000000	5500000	38
1	182000000	182500000	38
6	3000000	3500000	37
2	95000000	95500000	37
2	105500000	106000000	37
1	159500000	160000000	37
1	1500000	2000000	37
5	53500000	54000000	36
4	69500000	70000000	36
3	56000000	56500000	36
1	97000000	97500000	36
1	8500000	9000000	36
1	193500000	194000000	36
1	153000000	153500000	36
1	123000000	123500000	36
5	57000000	57500000	35
3	92000000	92500000	35
3	63500000	64000000	35
2	94500000	95000000	35
2	131500000	132000000	35
2	101500000	102000000	35
1	67000000	67500000	35
1	32000000	32500000	35
1	194500000	195000000	35
1	187500000	188000000	35
1	182500000	183000000	35
1	17500000	18000000	35
1	159000000	159500000	35
1	143500000	144000000	35
1	102500000	103000000	35
5	58000000	58500000	34
4	90000000	90500000	34
3	72500000	73000000	34
3	105000000	105500000	34
2	79000000	79500000	34
2	69500000	70000000	34
2	57000000	57500000	34
2	55000000	55500000	34
2	25500000	26000000	34
2	108000000	108500000	34
2	1000000	1500000	34
1	79500000	80000000	34
1	178500000	179000000	34
1	150000000	150500000	34
6	9500000	10000000	33
6	6500000	7000000	33
4	71000000	71500000	33
3	107000000	107500000	33
3	100500000	101000000	33
2	45500000	46000000	33
2	141000000	141500000	33
2	121500000	122000000	33
2	117000000	117500000	33
1	48000000	48500000	33
1	44000000	44500000	33
1	21000000	21500000	33
1	185500000	186000000	33
1	156500000	157000000	33
1	151500000	152000000	33
1	114500000	115000000	33
4	23000000	23500000	32
3	84000000	84500000	32
2	3000000	3500000	32
2	28000000	28500000	32
2	133000000	133500000	32
2	11000000	11500000	32
1	58500000	59000000	32
1	24000000	24500000	32
1	21500000	22000000	32
1	195000000	195500000	32
1	192500000	193000000	32
1	188500000	189000000	32
1	170500000	171000000	32
1	161000000	161500000	32
1	151000000	151500000	32
1	142500000	143000000	32
1	122000000	122500000	32
1	11500000	12000000	32
1	103000000	103500000	32
1	100500000	101000000	32
7	36500000	36742308	31
5	32500000	33000000	31
4	84000000	84500000	31
4	59500000	60000000	31
4	22500000	23000000	31
3	88000000	88500000	31
3	71000000	71500000	31
3	69500000	70000000	31
3	53500000	54000000	31
2	7500000	8000000	31
2	70000000	70500000	31
2	38000000	38500000	31
2	1500000	2000000	31
2	128500000	129000000	31
2	127500000	128000000	31
1	72000000	72500000	31
1	66500000	67000000	31
1	153500000	154000000	31
1	148500000	149000000	31
1	124500000	125000000	31
4	63500000	64000000	30
4	62000000	62500000	30
3	85500000	86000000	30
3	80500000	81000000	30
2	86000000	86500000	30
2	4000000	4500000	30
2	144000000	144500000	30
2	143500000	144000000	30
2	119500000	120000000	30
2	10000000	10500000	30
1	91500000	92000000	30
1	91000000	91500000	30
1	9000000	9500000	30
1	69500000	70000000	30
1	58000000	58500000	30
1	42000000	42500000	30
1	32500000	33000000	30
1	28000000	28500000	30
1	27500000	28000000	30
1	186500000	187000000	30
1	18000000	18500000	30
1	17000000	17500000	30
1	108000000	108500000	30
1	10500000	11000000	30
6	7500000	8000000	29
6	1000000	1500000	29
5	45500000	46000000	29
5	42000000	42500000	29
4	89000000	89500000	29
4	43500000	44000000	29
4	29000000	29500000	29
3	98500000	99000000	29
3	80000000	80500000	29
3	70000000	70500000	29
3	43000000	43500000	29
3	41000000	41500000	29
2	94000000	94500000	29
2	8000000	8500000	29
2	76500000	77000000	29
2	71500000	72000000	29
2	70500000	71000000	29
2	52000000	52500000	29
2	48500000	49000000	29
2	46500000	47000000	29
2	29500000	30000000	29
2	23000000	23500000	29
2	142000000	142500000	29
2	137000000	137500000	29
2	134500000	135000000	29
1	96500000	97000000	29
1	86000000	86500000	29
1	70000000	70500000	29
1	4500000	5000000	29
1	4000000	4500000	29
1	3000000	3500000	29
1	2500000	3000000	29
1	175000000	175500000	29
1	170000000	170500000	29
1	169500000	170000000	29
1	162500000	163000000	29
1	154500000	155000000	29
1	120000000	120500000	29
1	119000000	119500000	29
8	1500000	2000000	28
6	11000000	11500000	28
5	56500000	57000000	28
4	54500000	55000000	28
4	11500000	12000000	28
3	92500000	93000000	28
3	60500000	61000000	28
3	42000000	42500000	28
3	102500000	103000000	28
2	99500000	100000000	28
2	84000000	84500000	28
2	56000000	56500000	28
2	53000000	53500000	28
2	5000000	5500000	28
2	30000000	30500000	28
2	147500000	148000000	28
2	125500000	126000000	28
2	12500000	13000000	28
2	114000000	114500000	28
2	111500000	112000000	28
2	110000000	110500000	28
1	37500000	38000000	28
1	19500000	20000000	28
1	190000000	190500000	28
1	173500000	174000000	28
1	173000000	173500000	28
1	155500000	156000000	28
1	149500000	150000000	28
1	138500000	139000000	28
1	130000000	130500000	28
1	118500000	119000000	28
8	8000000	8500000	27
6	3500000	4000000	27
6	1500000	2000000	27
4	39000000	39500000	27
4	25500000	26000000	27
3	97500000	98000000	27
3	83500000	84000000	27
3	75500000	76000000	27
3	65000000	65500000	27
3	108500000	109000000	27
2	7000000	7500000	27
2	67500000	68000000	27
2	5500000	6000000	27
2	46000000	46500000	27
2	19000000	19500000	27
2	18000000	18500000	27
2	147000000	147500000	27
2	124000000	124500000	27
2	123500000	124000000	27
2	108500000	109000000	27
2	10500000	11000000	27
2	105000000	105500000	27
1	95500000	96000000	27
1	55000000	55500000	27
1	156000000	156500000	27
1	137000000	137500000	27
1	135000000	135500000	27
9	6000000	6500000	26
7	3000000	3500000	26
7	29000000	29500000	26
7	11000000	11500000	26
6	6000000	6500000	26
5	1000000	1500000	26
4	72500000	73000000	26
4	61000000	61500000	26
4	22000000	22500000	26
3	94000000	94500000	26
3	61500000	62000000	26
3	57000000	57500000	26
3	3500000	4000000	26
3	100000000	100500000	26
2	62500000	63000000	26
2	60500000	61000000	26
2	60000000	60500000	26
2	21500000	22000000	26
2	134000000	134500000	26
2	106000000	106500000	26
2	103000000	103500000	26
1	7500000	8000000	26
1	5500000	6000000	26
1	41000000	41500000	26
1	40000000	40500000	26
1	39500000	40000000	26
1	39000000	39500000	26
1	38000000	38500000	26
1	22500000	23000000	26
1	181000000	181500000	26
1	179500000	180000000	26
1	166500000	167000000	26
1	154000000	154500000	26
1	149000000	149500000	26
1	140500000	141000000	26
1	136000000	136500000	26
1	129000000	129500000	26
1	121500000	122000000	26
1	12000000	12500000	26
1	112500000	113000000	26
1	102000000	102500000	26
1	101500000	102000000	26
9	7500000	8000000	25
9	3000000	3500000	25
9	2000000	2500000	25
8	10000000	10500000	25
5	6500000	7000000	25
5	54000000	54500000	25
5	500000	1000000	25
5	20500000	21000000	25
4	86000000	86500000	25
4	79000000	79500000	25
4	76500000	77000000	25
4	70000000	70500000	25
4	68000000	68500000	25
4	63000000	63500000	25
4	47000000	47500000	25
4	25000000	25500000	25
3	98000000	98500000	25
3	97000000	97500000	25
3	96500000	97000000	25
3	95500000	96000000	25
3	90500000	91000000	25
3	8000000	8500000	25
3	79500000	80000000	25
3	72000000	72500000	25
3	7000000	7500000	25
3	65500000	66000000	25
3	39500000	40000000	25
3	35000000	35500000	25
3	3000000	3500000	25
3	17000000	17500000	25
3	102000000	102500000	25
3	0	500000	25
2	96000000	96500000	25
2	88500000	89000000	25
2	88000000	88500000	25
2	82000000	82500000	25
2	75000000	75500000	25
2	71000000	71500000	25
2	65000000	65500000	25
2	48000000	48500000	25
2	21000000	21500000	25
2	13500000	14000000	25
2	127000000	127500000	25
2	113500000	114000000	25
2	104000000	104500000	25
1	68000000	68500000	25
1	57500000	58000000	25
1	54000000	54500000	25
1	40500000	41000000	25
1	20000000	20500000	25
1	190500000	191000000	25
1	18500000	19000000	25
1	180000000	180500000	25
1	176000000	176500000	25
1	171500000	172000000	25
1	166000000	166500000	25
1	157500000	158000000	25
1	150500000	151000000	25
1	145000000	145500000	25
1	14000000	14500000	25
1	136500000	137000000	25
1	12500000	13000000	25
1	115000000	115500000	25
1	111000000	111500000	25
1	10000000	10500000	25
9	6500000	7000000	24
7	1500000	2000000	24
5	39500000	40000000	24
5	25500000	26000000	24
4	83500000	84000000	24
4	75000000	75500000	24
4	62500000	63000000	24
4	55000000	55500000	24
4	42000000	42500000	24
4	38500000	39000000	24
4	27500000	28000000	24
4	10500000	11000000	24
3	88500000	89000000	24
3	87500000	88000000	24
3	82500000	83000000	24
3	77000000	77500000	24
3	64000000	64500000	24
3	59500000	60000000	24
3	53000000	53500000	24
3	49000000	49500000	24
3	48500000	49000000	24
3	44500000	45000000	24
3	34500000	35000000	24
3	105500000	106000000	24
3	104000000	104500000	24
3	103000000	103500000	24
2	9500000	10000000	24
2	87000000	87500000	24
2	80000000	80500000	24
2	16000000	16500000	24
2	132500000	133000000	24
2	12000000	12500000	24
2	113000000	113500000	24
2	111000000	111500000	24
2	102500000	103000000	24
1	93500000	94000000	24
1	80500000	81000000	24
1	65000000	65500000	24
1	48500000	49000000	24
1	179000000	179500000	24
1	177500000	178000000	24
1	169000000	169500000	24
1	164500000	165000000	24
1	15500000	16000000	24
1	15000000	15500000	24
1	144500000	145000000	24
1	134000000	134500000	24
1	128000000	128500000	24
1	113500000	114000000	24
9	2500000	3000000	23
9	16000000	16500000	23
7	9000000	9500000	23
7	35000000	35500000	23
7	2000000	2500000	23
7	14500000	15000000	23
6	5000000	5500000	23
6	35500000	36000000	23
6	2500000	3000000	23
5	5500000	6000000	23
5	12000000	12500000	23
3	99500000	100000000	23
3	91000000	91500000	23
3	81000000	81500000	23
3	79000000	79500000	23
3	78000000	78500000	23
3	67500000	68000000	23
3	66500000	67000000	23
3	60000000	60500000	23
3	55000000	55500000	23
3	40000000	40500000	23
3	39000000	39500000	23
3	33000000	33500000	23
3	31500000	32000000	23
3	26000000	26500000	23
3	106000000	106500000	23
2	93500000	94000000	23
2	93000000	93500000	23
2	81500000	82000000	23
2	73500000	74000000	23
2	72500000	73000000	23
2	65500000	66000000	23
2	59500000	60000000	23
2	54000000	54500000	23
2	37000000	37500000	23
2	145500000	146000000	23
2	144500000	145000000	23
2	136000000	136500000	23
2	126500000	127000000	23
2	115500000	116000000	23
2	110500000	111000000	23
1	99000000	99500000	23
1	78000000	78500000	23
1	34500000	35000000	23
1	31000000	31500000	23
1	25500000	26000000	23
1	23000000	23500000	23
1	185000000	185500000	23
1	181500000	182000000	23
1	174500000	175000000	23
1	167500000	168000000	23
1	146500000	147000000	23
1	126000000	126500000	23
1	119500000	120000000	23
1	114000000	114500000	23
1	11000000	11500000	23
1	107500000	108000000	23
9	4000000	4500000	22
7	4000000	4500000	22
7	35500000	36000000	22
5	9500000	10000000	22
5	59000000	59500000	22
5	54500000	55000000	22
5	34000000	34500000	22
5	10500000	11000000	22
4	87500000	88000000	22
4	81500000	82000000	22
4	67000000	67500000	22
4	57500000	58000000	22
4	35500000	36000000	22
4	31000000	31500000	22
4	2500000	3000000	22
4	20500000	21000000	22
4	10000000	10500000	22
3	99000000	99500000	22
3	94500000	95000000	22
3	93500000	94000000	22
3	86500000	87000000	22
3	75000000	75500000	22
3	73000000	73500000	22
3	71500000	72000000	22
3	70500000	71000000	22
3	6500000	7000000	22
3	61000000	61500000	22
3	56500000	57000000	22
3	49500000	50000000	22
3	19000000	19500000	22
3	109500000	110000000	22
2	98500000	99000000	22
2	97500000	98000000	22
2	92500000	93000000	22
2	90000000	90500000	22
2	85500000	86000000	22
2	75500000	76000000	22
2	69000000	69500000	22
2	68500000	69000000	22
2	59000000	59500000	22
2	42000000	42500000	22
2	38500000	39000000	22
2	32000000	32500000	22
2	26000000	26500000	22
2	24500000	25000000	22
2	16500000	17000000	22
2	140500000	141000000	22
2	140000000	140500000	22
2	137500000	138000000	22
2	118500000	119000000	22
2	118000000	118500000	22
2	112500000	113000000	22
2	101000000	101500000	22
1	98000000	98500000	22
1	9500000	10000000	22
1	89500000	90000000	22
1	79000000	79500000	22
1	43500000	44000000	22
1	37000000	37500000	22
1	3500000	4000000	22
1	29000000	29500000	22
1	19000000	19500000	22
1	189000000	189500000	22
1	178000000	178500000	22
1	177000000	177500000	22
1	163500000	164000000	22
1	160500000	161000000	22
1	135500000	136000000	22
1	127000000	127500000	22
1	111500000	112000000	22
9	15000000	15500000	21
8	2500000	3000000	21
8	21000000	21500000	21
8	19000000	19500000	21
7	17500000	18000000	21
7	1000000	1500000	21
7	10000000	10500000	21
6	7000000	7500000	21
6	4500000	5000000	21
6	32000000	32500000	21
6	2000000	2500000	21
5	7500000	8000000	21
5	50500000	51000000	21
5	47000000	47500000	21
5	20000000	20500000	21
4	88000000	88500000	21
4	87000000	87500000	21
4	80500000	81000000	21
4	74500000	75000000	21
4	72000000	72500000	21
4	7000000	7500000	21
4	56000000	56500000	21
4	30000000	30500000	21
4	28000000	28500000	21
4	26000000	26500000	21
4	24000000	24500000	21
3	89500000	90000000	21
3	77500000	78000000	21
3	76000000	76500000	21
3	74000000	74500000	21
3	63000000	63500000	21
3	36000000	36500000	21
3	101500000	102000000	21
3	101000000	101500000	21
2	98000000	98500000	21
2	78500000	79000000	21
2	64500000	65000000	21
2	55500000	56000000	21
2	4500000	5000000	21
2	43500000	44000000	21
2	37500000	38000000	21
2	35000000	35500000	21
2	31500000	32000000	21
2	2000000	2500000	21
2	19500000	20000000	21
2	14000000	14500000	21
2	139500000	140000000	21
2	139000000	139500000	21
2	138500000	139000000	21
2	138000000	138500000	21
2	124500000	125000000	21
2	122000000	122500000	21
2	120500000	121000000	21
2	116500000	117000000	21
2	116000000	116500000	21
1	89000000	89500000	21
1	80000000	80500000	21
1	75500000	76000000	21
1	65500000	66000000	21
1	63000000	63500000	21
1	59500000	60000000	21
1	56500000	57000000	21
1	53500000	54000000	21
1	52500000	53000000	21
1	36500000	37000000	21
1	33500000	34000000	21
1	26500000	27000000	21
1	191500000	192000000	21
1	191000000	191500000	21
1	186000000	186500000	21
1	184000000	184500000	21
1	180500000	181000000	21
1	157000000	157500000	21
1	147000000	147500000	21
1	141500000	142000000	21
1	123500000	124000000	21
1	117000000	117500000	21
1	116500000	117000000	21
1	109500000	110000000	21
1	109000000	109500000	21
8	8500000	9000000	20
8	28000000	28500000	20
7	2500000	3000000	20
7	24500000	25000000	20
6	20500000	21000000	20
5	9000000	9500000	20
5	46500000	47000000	20
5	41500000	42000000	20
4	84500000	85000000	20
4	65000000	65500000	20
4	50000000	50500000	20
4	45500000	46000000	20
4	37500000	38000000	20
4	27000000	27500000	20
3	96000000	96500000	20
3	86000000	86500000	20
3	83000000	83500000	20
3	54000000	54500000	20
3	47000000	47500000	20
3	41500000	42000000	20
3	23500000	24000000	20
3	18500000	19000000	20
3	110000000	110500000	20
3	106500000	107000000	20
2	89000000	89500000	20
2	85000000	85500000	20
2	77500000	78000000	20
2	74000000	74500000	20
2	66500000	67000000	20
2	66000000	66500000	20
2	56500000	57000000	20
2	54500000	55000000	20
2	47500000	48000000	20
2	33000000	33500000	20
2	32500000	33000000	20
2	123000000	123500000	20
2	122500000	123000000	20
2	121000000	121500000	20
2	120000000	120500000	20
2	117500000	118000000	20
1	97500000	98000000	20
1	95000000	95500000	20
1	94000000	94500000	20
1	92500000	93000000	20
1	90500000	91000000	20
1	85500000	86000000	20
1	73000000	73500000	20
1	71500000	72000000	20
1	69000000	69500000	20
1	59000000	59500000	20
1	55500000	56000000	20
1	45500000	46000000	20
1	45000000	45500000	20
1	38500000	39000000	20
1	35000000	35500000	20
1	34000000	34500000	20
1	33000000	33500000	20
1	30000000	30500000	20
1	22000000	22500000	20
1	192000000	192500000	20
1	168000000	168500000	20
1	158000000	158500000	20
1	147500000	148000000	20
1	140000000	140500000	20
1	137500000	138000000	20
1	134500000	135000000	20
1	132000000	132500000	20
1	13000000	13500000	20
1	129500000	130000000	20
1	122500000	123000000	20
1	113000000	113500000	20
1	105500000	106000000	20
1	104500000	105000000	20
9	9000000	9500000	19
9	7000000	7500000	19
9	18500000	19000000	19
8	30000000	30219446	19
8	18000000	18500000	19
7	11500000	12000000	19
6	4000000	4500000	19
6	13500000	14000000	19
5	4500000	5000000	19
5	43000000	43500000	19
5	1500000	2000000	19
4	80000000	80500000	19
4	78500000	79000000	19
4	77000000	77500000	19
4	7500000	8000000	19
4	66500000	67000000	19
4	64500000	65000000	19
4	51000000	51500000	19
4	44500000	45000000	19
4	44000000	44500000	19
4	40500000	41000000	19
4	32000000	32500000	19
3	8500000	9000000	19
3	62000000	62500000	19
3	59000000	59500000	19
3	54500000	55000000	19
3	46500000	47000000	19
3	35500000	36000000	19
3	34000000	34500000	19
3	28000000	28500000	19
3	109000000	109500000	19
2	97000000	97500000	19
2	91000000	91500000	19
2	74500000	75000000	19
2	62000000	62500000	19
2	6000000	6500000	19
2	49500000	50000000	19
2	45000000	45500000	19
2	41000000	41500000	19
2	35500000	36000000	19
2	34500000	35000000	19
2	34000000	34500000	19
2	143000000	143500000	19
2	136500000	137000000	19
2	129500000	130000000	19
2	115000000	115500000	19
2	109500000	110000000	19
2	109000000	109500000	19
1	93000000	93500000	19
1	85000000	85500000	19
1	84500000	85000000	19
1	81000000	81500000	19
1	73500000	74000000	19
1	68500000	69000000	19
1	64000000	64500000	19
1	47500000	48000000	19
1	47000000	47500000	19
1	187000000	187500000	19
1	174000000	174500000	19
1	168500000	169000000	19
1	167000000	167500000	19
1	16500000	17000000	19
1	162000000	162500000	19
1	144000000	144500000	19
1	141000000	141500000	19
1	138000000	138500000	19
1	132500000	133000000	19
1	127500000	128000000	19
1	121000000	121500000	19
1	117500000	118000000	19
1	110500000	111000000	19
1	106500000	107000000	19
1	106000000	106500000	19
1	105000000	105500000	19
9	5500000	6000000	18
9	5000000	5500000	18
9	11000000	11500000	18
8	4500000	5000000	18
8	27000000	27500000	18
8	25500000	26000000	18
8	13500000	14000000	18
8	0	500000	18
7	5500000	6000000	18
7	13500000	14000000	18
7	13000000	13500000	18
6	34500000	35000000	18
6	34000000	34500000	18
6	32500000	33000000	18
6	30500000	31000000	18
6	27500000	28000000	18
6	25500000	26000000	18
5	8500000	9000000	18
5	5000000	5500000	18
5	47500000	48000000	18
4	82500000	83000000	18
4	75500000	76000000	18
4	67500000	68000000	18
4	55500000	56000000	18
4	49000000	49500000	18
4	28500000	29000000	18
4	23500000	24000000	18
4	21000000	21500000	18
4	2000000	2500000	18
3	73500000	74000000	18
3	58500000	59000000	18
3	46000000	46500000	18
3	45500000	46000000	18
3	40500000	41000000	18
3	38500000	39000000	18
3	25500000	26000000	18
3	16000000	16500000	18
3	15500000	16000000	18
3	15000000	15500000	18
3	13000000	13500000	18
3	1000000	1500000	18
2	91500000	92000000	18
2	9000000	9500000	18
2	76000000	76500000	18
2	64000000	64500000	18
2	63500000	64000000	18
2	47000000	47500000	18
2	36000000	36500000	18
2	141500000	142000000	18
1	86500000	87000000	18
1	67500000	68000000	18
1	66000000	66500000	18
1	64500000	65000000	18
1	61500000	62000000	18
1	49000000	49500000	18
1	46000000	46500000	18
1	43000000	43500000	18
1	42500000	43000000	18
1	30500000	31000000	18
1	26000000	26500000	18
1	2000000	2500000	18
1	183500000	184000000	18
1	165000000	165500000	18
1	160000000	160500000	18
1	145500000	146000000	18
1	142000000	142500000	18
1	139500000	140000000	18
1	133500000	134000000	18
1	118000000	118500000	18
1	112000000	112500000	18
1	108500000	109000000	18
9	22000000	22500000	17
9	10000000	10500000	17
8	4000000	4500000	17
8	16500000	17000000	17
7	9500000	10000000	17
7	500000	1000000	17
7	36000000	36500000	17
7	34000000	34500000	17
7	27500000	28000000	17
7	20500000	21000000	17
7	18500000	19000000	17
7	14000000	14500000	17
6	5500000	6000000	17
6	31500000	32000000	17
6	29000000	29500000	17
5	57500000	58000000	17
5	49500000	50000000	17
5	38000000	38500000	17
5	28000000	28500000	17
5	27500000	28000000	17
5	18000000	18500000	17
5	16500000	17000000	17
5	14500000	15000000	17
4	82000000	82500000	17
4	78000000	78500000	17
4	68500000	69000000	17
4	64000000	64500000	17
4	61500000	62000000	17
4	58500000	59000000	17
4	54000000	54500000	17
4	52000000	52500000	17
4	51500000	52000000	17
4	41500000	42000000	17
4	38000000	38500000	17
4	3500000	4000000	17
3	9000000	9500000	17
3	64500000	65000000	17
3	55500000	56000000	17
3	500000	1000000	17
3	4500000	5000000	17
3	42500000	43000000	17
3	32500000	33000000	17
3	32000000	32500000	17
2	90500000	91000000	17
2	84500000	85000000	17
2	82500000	83000000	17
2	81000000	81500000	17
2	79500000	80000000	17
2	67000000	67500000	17
2	61000000	61500000	17
2	52500000	53000000	17
2	29000000	29500000	17
2	20000000	20500000	17
2	17500000	18000000	17
2	146000000	146500000	17
2	129000000	129500000	17
2	11500000	12000000	17
2	112000000	112500000	17
1	6500000	7000000	17
1	29500000	30000000	17
1	184500000	185000000	17
1	176500000	177000000	17
1	175500000	176000000	17
1	172500000	173000000	17
1	14500000	15000000	17
1	131500000	132000000	17
1	131000000	131500000	17
1	124000000	124500000	17
1	100000000	100500000	17
9	8500000	9000000	16
9	22500000	23000000	16
9	21000000	21500000	16
9	1500000	2000000	16
8	7500000	8000000	16
8	3000000	3500000	16
8	25000000	25500000	16
8	19500000	20000000	16
8	14000000	14500000	16
7	4500000	5000000	16
7	34500000	35000000	16
7	30500000	31000000	16
7	27000000	27500000	16
7	25500000	26000000	16
7	10500000	11000000	16
6	35000000	35500000	16
6	33000000	33500000	16
6	28500000	29000000	16
6	18000000	18500000	16
5	51000000	51500000	16
5	50000000	50500000	16
5	45000000	45500000	16
5	44500000	45000000	16
5	44000000	44500000	16
5	33500000	34000000	16
5	29000000	29500000	16
5	26000000	26500000	16
4	86500000	87000000	16
4	83000000	83500000	16
4	77500000	78000000	16
4	71500000	72000000	16
4	5500000	6000000	16
4	46000000	46500000	16
4	45000000	45500000	16
4	43000000	43500000	16
4	42500000	43000000	16
4	41000000	41500000	16
4	3000000	3500000	16
4	29500000	30000000	16
4	21500000	22000000	16
4	0	500000	16
3	9500000	10000000	16
3	91500000	92000000	16
3	82000000	82500000	16
3	69000000	69500000	16
3	66000000	66500000	16
3	58000000	58500000	16
3	5500000	6000000	16
3	45000000	45500000	16
3	33500000	34000000	16
3	31000000	31500000	16
3	27500000	28000000	16
3	25000000	25500000	16
3	16500000	17000000	16
3	13500000	14000000	16
3	11500000	12000000	16
2	96500000	97000000	16
2	89500000	90000000	16
2	86500000	87000000	16
2	51500000	52000000	16
2	43000000	43500000	16
2	41500000	42000000	16
2	30500000	31000000	16
2	26500000	27000000	16
2	20500000	21000000	16
2	100500000	101000000	16
1	99500000	100000000	16
1	98500000	99000000	16
1	96000000	96500000	16
1	92000000	92500000	16
1	87500000	88000000	16
1	84000000	84500000	16
1	60500000	61000000	16
1	49500000	50000000	16
1	44500000	45000000	16
1	35500000	36000000	16
1	27000000	27500000	16
1	23500000	24000000	16
1	183000000	183500000	16
1	139000000	139500000	16
1	126500000	127000000	16
1	125000000	125500000	16
1	120500000	121000000	16
1	104000000	104500000	16
9	500000	1000000	15
9	20500000	21000000	15
8	9500000	10000000	15
8	7000000	7500000	15
8	3500000	4000000	15
8	14500000	15000000	15
8	1000000	1500000	15
7	6500000	7000000	15
7	32500000	33000000	15
7	28000000	28500000	15
7	18000000	18500000	15
6	8500000	9000000	15
6	8000000	8500000	15
6	30000000	30500000	15
6	29500000	30000000	15
6	22000000	22500000	15
6	16500000	17000000	15
6	11500000	12000000	15
5	58500000	59000000	15
5	55500000	56000000	15
5	43500000	44000000	15
5	40500000	41000000	15
5	36500000	37000000	15
5	32000000	32500000	15
5	29500000	30000000	15
5	27000000	27500000	15
5	21500000	22000000	15
5	18500000	19000000	15
5	16000000	16500000	15
5	15500000	16000000	15
4	76000000	76500000	15
4	65500000	66000000	15
4	57000000	57500000	15
4	56500000	57000000	15
4	50500000	51000000	15
4	34500000	35000000	15
4	13500000	14000000	15
3	89000000	89500000	15
3	76500000	77000000	15
3	67000000	67500000	15
3	62500000	63000000	15
3	57500000	58000000	15
3	52500000	53000000	15
3	52000000	52500000	15
3	48000000	48500000	15
3	22500000	23000000	15
3	22000000	22500000	15
3	19500000	20000000	15
3	12000000	12500000	15
3	10000000	10500000	15
2	92000000	92500000	15
2	78000000	78500000	15
2	73000000	73500000	15
2	72000000	72500000	15
2	61500000	62000000	15
2	44500000	45000000	15
2	28500000	29000000	15
2	142500000	143000000	15
2	133500000	134000000	15
2	13000000	13500000	15
2	125000000	125500000	15
2	107500000	108000000	15
2	102000000	102500000	15
1	75000000	75500000	15
1	72500000	73000000	15
1	46500000	47000000	15
1	133000000	133500000	15
1	128500000	129000000	15
1	107000000	107500000	15
1	103500000	104000000	15
9	11500000	12000000	14
8	28500000	29000000	14
7	30000000	30500000	14
7	29500000	30000000	14
7	28500000	29000000	14
7	21500000	22000000	14
6	36000000	36374701	14
6	33500000	34000000	14
6	27000000	27500000	14
6	26000000	26500000	14
6	19500000	20000000	14
6	18500000	19000000	14
6	10000000	10500000	14
5	52000000	52500000	14
5	48000000	48500000	14
5	46000000	46500000	14
5	37000000	37500000	14
5	35000000	35500000	14
5	34500000	35000000	14
5	33000000	33500000	14
5	21000000	21500000	14
5	19000000	19500000	14
4	79500000	80000000	14
4	70500000	71000000	14
4	60500000	61000000	14
4	60000000	60500000	14
4	59000000	59500000	14
4	58000000	58500000	14
4	53500000	54000000	14
4	53000000	53500000	14
4	52500000	53000000	14
4	37000000	37500000	14
4	36000000	36500000	14
4	18000000	18500000	14
4	11000000	11500000	14
3	84500000	85000000	14
3	51500000	52000000	14
3	50500000	51000000	14
3	38000000	38500000	14
3	37500000	38000000	14
3	36500000	37000000	14
3	30500000	31000000	14
3	26500000	27000000	14
3	24500000	25000000	14
3	20500000	21000000	14
3	2000000	2500000	14
2	95500000	96000000	14
2	8500000	9000000	14
2	68000000	68500000	14
2	6500000	7000000	14
2	50000000	50500000	14
2	44000000	44500000	14
2	31000000	31500000	14
2	15500000	16000000	14
2	15000000	15500000	14
2	145000000	145500000	14
2	135500000	136000000	14
2	130000000	130500000	14
2	119000000	119500000	14
1	87000000	87500000	14
1	74000000	74500000	14
1	70500000	71000000	14
1	63500000	64000000	14
1	41500000	42000000	14
1	193000000	193500000	14
1	148000000	148500000	14
1	146000000	146500000	14
1	13500000	14000000	14
1	115500000	116000000	14
9	9500000	10000000	13
9	20000000	20500000	13
9	19500000	20000000	13
9	1000000	1500000	13
8	29000000	29500000	13
8	27500000	28000000	13
8	23000000	23500000	13
8	15500000	16000000	13
8	12000000	12500000	13
7	31500000	32000000	13
7	26500000	27000000	13
7	22500000	23000000	13
7	22000000	22500000	13
7	19000000	19500000	13
7	12000000	12500000	13
6	9000000	9500000	13
6	21500000	22000000	13
6	20000000	20500000	13
6	19000000	19500000	13
6	17000000	17500000	13
5	52500000	53000000	13
5	13500000	14000000	13
4	85000000	85500000	13
4	47500000	48000000	13
4	39500000	40000000	13
4	20000000	20500000	13
4	1500000	2000000	13
4	14000000	14500000	13
4	12500000	13000000	13
3	6000000	6500000	13
3	50000000	50500000	13
3	30000000	30500000	13
3	28500000	29000000	13
3	12500000	13000000	13
2	83000000	83500000	13
2	58500000	59000000	13
2	53500000	54000000	13
2	40000000	40500000	13
2	39500000	40000000	13
2	27500000	28000000	13
2	22500000	23000000	13
2	22000000	22500000	13
2	14500000	15000000	13
2	126000000	126500000	13
2	107000000	107500000	13
1	83000000	83500000	13
1	77500000	78000000	13
1	7000000	7500000	13
1	60000000	60500000	13
1	52000000	52500000	13
1	51000000	51500000	13
1	189500000	190000000	13
9	4500000	5000000	12
9	13000000	13500000	12
8	6500000	7000000	12
8	15000000	15500000	12
8	10500000	11000000	12
7	6000000	6500000	12
7	24000000	24500000	12
7	19500000	20000000	12
7	16500000	17000000	12
6	22500000	23000000	12
5	8000000	8500000	12
5	49000000	49500000	12
5	41000000	41500000	12
5	35500000	36000000	12
5	22500000	23000000	12
5	2000000	2500000	12
5	12500000	13000000	12
4	9500000	10000000	12
4	9000000	9500000	12
4	88500000	89000000	12
4	8000000	8500000	12
4	73000000	73500000	12
4	69000000	69500000	12
4	6000000	6500000	12
4	4000000	4500000	12
4	34000000	34500000	12
4	33000000	33500000	12
4	16000000	16500000	12
4	14500000	15000000	12
4	1000000	1500000	12
3	37000000	37500000	12
3	23000000	23500000	12
3	110500000	110838418	12
2	87500000	88000000	12
2	83500000	84000000	12
2	33500000	34000000	12
2	18500000	19000000	12
1	94500000	95000000	12
1	6000000	6500000	12
1	24500000	25000000	12
1	20500000	21000000	12
1	16000000	16500000	12
1	116000000	116500000	12
1	110000000	110500000	12
9	8000000	8500000	11
9	24000000	24153086	11
9	23500000	24000000	11
9	19000000	19500000	11
9	16500000	17000000	11
9	14500000	15000000	11
9	10500000	11000000	11
8	5000000	5500000	11
8	26500000	27000000	11
8	26000000	26500000	11
8	24500000	25000000	11
8	22000000	22500000	11
8	20000000	20500000	11
8	17500000	18000000	11
8	17000000	17500000	11
8	12500000	13000000	11
7	3500000	4000000	11
7	25000000	25500000	11
7	15500000	16000000	11
7	15000000	15500000	11
6	26500000	27000000	11
6	12500000	13000000	11
5	53000000	53500000	11
5	51500000	52000000	11
5	42500000	43000000	11
5	39000000	39500000	11
5	38500000	39000000	11
5	37500000	38000000	11
5	36000000	36500000	11
5	30500000	31000000	11
5	3000000	3500000	11
5	19500000	20000000	11
5	17500000	18000000	11
5	13000000	13500000	11
5	11500000	12000000	11
5	11000000	11500000	11
4	81000000	81500000	11
4	66000000	66500000	11
4	49500000	50000000	11
4	32500000	33000000	11
4	30500000	31000000	11
4	17000000	17500000	11
4	16500000	17000000	11
4	15000000	15500000	11
3	74500000	75000000	11
3	43500000	44000000	11
3	29500000	30000000	11
3	27000000	27500000	11
2	63000000	63500000	11
2	36500000	37000000	11
2	25000000	25500000	11
2	24000000	24500000	11
2	17000000	17500000	11
2	128000000	128500000	11
2	103500000	104000000	11
1	90000000	90500000	11
1	81500000	82000000	11
1	62500000	63000000	11
1	53000000	53500000	11
1	50500000	51000000	11
9	18000000	18500000	10
9	15500000	16000000	10
9	13500000	14000000	10
9	12500000	13000000	10
7	33000000	33500000	10
7	32000000	32500000	10
7	26000000	26500000	10
7	23500000	24000000	10
7	17000000	17500000	10
6	31000000	31500000	10
6	21000000	21500000	10
6	12000000	12500000	10
5	59500000	59809098	10
5	56000000	56500000	10
5	4000000	4500000	10
5	24500000	25000000	10
5	24000000	24500000	10
5	23500000	24000000	10
5	17000000	17500000	10
4	8500000	9000000	10
4	35000000	35500000	10
4	26500000	27000000	10
4	18500000	19000000	10
4	15500000	16000000	10
4	13000000	13500000	10
3	93000000	93500000	10
3	87000000	87500000	10
3	85000000	85500000	10
3	68000000	68500000	10
3	44000000	44500000	10
3	29000000	29500000	10
3	17500000	18000000	10
3	10500000	11000000	10
2	39000000	39500000	10
2	106500000	107000000	10
2	104500000	105000000	10
1	82000000	82500000	10
1	76000000	76500000	10
1	61000000	61500000	10
1	57000000	57500000	10
1	56000000	56500000	10
1	28500000	29000000	10
9	23000000	23500000	9
9	17000000	17500000	9
9	14000000	14500000	9
8	6000000	6500000	9
8	29500000	30000000	9
8	24000000	24500000	9
8	22500000	23000000	9
8	2000000	2500000	9
8	18500000	19000000	9
7	8000000	8500000	9
7	31000000	31500000	9
7	21000000	21500000	9
7	16000000	16500000	9
6	24500000	25000000	9
6	16000000	16500000	9
6	10500000	11000000	9
5	48500000	49000000	9
5	2500000	3000000	9
5	23000000	23500000	9
4	73500000	74000000	9
4	48500000	49000000	9
4	46500000	47000000	9
4	17500000	18000000	9
3	81500000	82000000	9
3	68500000	69000000	9
3	4000000	4500000	9
3	2500000	3000000	9
3	24000000	24500000	9
3	21500000	22000000	9
3	18000000	18500000	9
3	1500000	2000000	9
3	103500000	104000000	9
2	99000000	99500000	9
2	51000000	51500000	9
2	50500000	51000000	9
2	42500000	43000000	9
2	23500000	24000000	9
1	77000000	77500000	9
1	74500000	75000000	9
1	50000000	50500000	9
1	36000000	36500000	9
1	25000000	25500000	9
9	17500000	18000000	8
8	5500000	6000000	8
8	13000000	13500000	8
7	7000000	7500000	8
7	5000000	5500000	8
7	23000000	23500000	8
6	25000000	25500000	8
6	17500000	18000000	8
6	14500000	15000000	8
6	13000000	13500000	8
5	28500000	29000000	8
5	14000000	14500000	8
4	74000000	74500000	8
4	5000000	5500000	8
4	4500000	5000000	8
4	36500000	37000000	8
4	33500000	34000000	8
4	31500000	32000000	8
4	19000000	19500000	8
4	12000000	12500000	8
3	7500000	8000000	8
3	21000000	21500000	8
3	20000000	20500000	8
3	14500000	15000000	8
2	135000000	135500000	8
2	100000000	100500000	8
1	51500000	52000000	8
9	21500000	22000000	7
8	21500000	22000000	7
8	20500000	21000000	7
8	11500000	12000000	7
6	28000000	28500000	7
6	24000000	24500000	7
6	15000000	15500000	7
6	14000000	14500000	7
5	3500000	4000000	7
5	31500000	32000000	7
5	31000000	31500000	7
5	26500000	27000000	7
5	10000000	10500000	7
4	48000000	48500000	7
4	19500000	20000000	7
3	47500000	48000000	7
2	27000000	27500000	7
9	12000000	12500000	6
8	23500000	24000000	6
8	16000000	16500000	6
7	33500000	34000000	6
6	23500000	24000000	6
6	23000000	23500000	6
6	15500000	16000000	6
5	40000000	40500000	6
5	30000000	30500000	6
5	25000000	25500000	6
5	22000000	22500000	6
4	6500000	7000000	6
4	500000	1000000	6
4	40000000	40500000	6
3	5000000	5500000	6
3	14000000	14500000	6
3	11000000	11500000	6
7	8500000	9000000	5
7	12500000	13000000	5
5	15000000	15500000	5
3	51000000	51500000	5
1	82500000	83000000	5
7	20000000	20500000	4
5	6000000	6500000	4
8	500000	1000000	2
1	197500000	197608386	2
8	11000000	11500000	1

## Sheet: DAIVD result
Category	Term	Count	%	PValue	Genes	List Total	Pop Hits	Pop Total	Fold Enrichment	Bonferroni	Benjamini	FDR
GOTERM_BP_DIRECT	GO:2000036~regulation of stem cell population maintenance	3	0.78125	0.00959948	KDM3A, SMO, SAV1	201	7	8994	19.177	0.99966	1	1
KEGG_PATHWAY	gga00640:Propanoate metabolism	4	1.04167	0.0161857	LDHB, HADHA, EHHADH, HIBCH	95	25	4324	7.28253	0.797936	0.98764	0.98764
KEGG_PATHWAY	gga00410:beta-Alanine metabolism	4	1.04167	0.0199523	HADHA, EHHADH, CARNS1, HIBCH	95	27	4324	6.74308	0.861252	0.98764	0.98764
GOTERM_BP_DIRECT	GO:0050679~positive regulation of epithelial cell proliferation	4	1.04167	0.0282992	SMO, WNT3A, CYP7B1, BMPR1A	201	30	8994	5.96617	1	1	1
GOTERM_MF_DIRECT	GO:0008139~nuclear localization sequence binding	3	0.78125	0.036482	KPNA5, NUP98, TNPO3	175	15	8532	9.75086	0.999791	1	1
GOTERM_CC_DIRECT	GO:0072372~primary cilium	3	0.78125	0.0386144	PKHD1, SMO, DCDC2	228	14	10057	9.45207	0.999827	1	1
GOTERM_MF_DIRECT	GO:0005246~calcium channel regulator activity	3	0.78125	0.0411452	GRM3, STIM1, SGK1	175	16	8532	9.14143	0.999931	1	1
GOTERM_BP_DIRECT	GO:0045880~positive regulation of smoothened signaling pathway	3	0.78125	0.0427199	SMO, DCDC2, WNT9A	201	15	8994	8.94925	1	1	1
