# Supplementary material for: Comprehensive analysis of structural variants in chickens using PacBio sequencing
Source: Front Genet. 2022 Oct 20;13:971588. doi: 10.3389/fgene.2022.971588 (PMC9632285; doi:10.3389/fgene.2022.971588)
Supplement: Supplementary file 3 [file Table3.XLS]

## Sheet: Total SVs number
CHR	SVnumber
1	10148
2	7590
3	4570
4	3560
5	1991
6	1184
7	1145
8	892
9	748
10	619
11	674
12	641
13	565
14	681
15	440
16	237
17	235
18	396
19	323
20	430
21	272
22	598
23	464
24	207
25	1086
26	328
27	716
28	500
30	620
31	543
32	353
33	1182
40	64
63	2823

## Sheet: different type of SVs
chr	start	end	length	type
1	16196	16516	320	DEL
1	17337	17827	490	DEL
1	17580	17813	233	DEL
1	17719	18005	286	DEL
1	18245	18362	117	DEL
1	19241	19325	84	DEL
1	20838	21008	170	DEL
1	21879	41871	19992	DEL
1	22474	24259	1785	DEL
1	23928	23995	67	DEL
1	24390	24555	165	DEL
1	26450	27883	1433	DEL
1	26527	27955	1428	DEL
1	26981	28397	1416	DEL
1	27847	31828	3981	DEL
1	28954	29106	152	DEL
1	30600	30941	341	DEL
1	31971	32139	168	DEL
1	34874	66946	32072	DEL
1	38706	39015	309	DEL
1	40138	40293	155	DEL
1	40992	41159	167	DEL
1	47518	48184	666	DEL
1	56907	60968	4061	DEL
1	56915	65813	8898	DEL
1	58247	63084	4837	DEL
1	58581	63417	4836	DEL
1	59110	63947	4837	DEL
1	59312	64149	4837	DEL
1	59557	64394	4837	DEL
1	60182	65019	4837	DEL
1	60272	65109	4837	DEL
1	60392	65229	4837	DEL
1	60983	65819	4836	DEL
1	61172	66009	4837	DEL
1	63550	67132	3582	DEL
1	136958	137145	187	DEL
1	159754	159856	102	DEL
1	220513	220656	143	DEL
1	223493	303774	80281	DEL
1	247146	251866	4720	DEL
1	310560	310745	185	DEL
1	310685	310966	281	DEL
1	318206	318452	246	DEL
1	319393	319463	70	DEL
1	332980	333044	64	DEL
1	367644	367711	67	DEL
1	406585	406671	86	DEL
1	411491	411743	252	DEL
1	411494	411994	500	DEL
1	415351	415540	189	DEL
1	418806	418990	184	DEL
1	419015	419176	161	DEL
1	423916	424011	95	DEL
1	424305	424404	99	DEL
1	425550	425640	90	DEL
1	429782	429874	92	DEL
1	442319	442375	56	DEL
1	442590	442645	55	DEL
1	446798	446947	149	DEL
1	465432	465500	68	DEL
1	485772	485875	103	DEL
1	485761	486199	438	DEL
1	485861	485926	65	DEL
1	485919	486181	262	DEL
1	511921	512047	126	DEL
1	524508	524594	86	DEL
1	543577	543634	57	DEL
1	545488	546123	635	DEL
1	561992	562079	87	DEL
1	566962	567048	86	DEL
1	567411	567644	233	DEL
1	572542	572693	151	DEL
1	572531	572832	301	DEL
1	572544	573049	505	DEL
1	573094	573153	59	DEL
1	610238	610289	51	DEL
1	620901	620954	53	DEL
1	629143	629215	72	DEL
1	637223	637353	130	DEL
1	637205	637886	681	DEL
1	637275	638106	831	DEL
1	637979	638056	77	DEL
1	646183	646250	67	DEL
1	654752	654881	129	DEL
1	654799	654991	192	DEL
1	657315	659385	2070	DEL
1	657280	659503	2223	DEL
1	657639	658283	644	DEL
1	657818	657878	60	DEL
1	658201	659799	1598	DEL
1	658315	658398	83	DEL
1	658408	658529	121	DEL
1	659289	659831	542	DEL
1	659362	660172	810	DEL
1	660367	660429	62	DEL
1	678203	678266	63	DEL
1	678586	678671	85	DEL
1	678737	678807	70	DEL
1	679400	679884	484	DEL
1	679403	679896	493	DEL
1	679400	680474	1074	DEL
1	679584	680719	1135	DEL
1	681890	681948	58	DEL
1	692628	692775	147	DEL
1	692860	692997	137	DEL
1	694604	694940	336	DEL
1	694717	695221	504	DEL
1	694580	695255	675	DEL
1	694787	695129	342	DEL
1	704001	704056	55	DEL
1	707934	708080	146	DEL
1	707972	708213	241	DEL
1	712175	712318	143	DEL
1	714105	714210	105	DEL
1	714045	714756	711	DEL
1	714258	714651	393	DEL
1	714717	714981	264	DEL
1	716888	716957	69	DEL
1	721807	721870	63	DEL
1	736499	736959	460	DEL
1	746424	746546	122	DEL
1	748325	748488	163	DEL
1	749960	750270	310	DEL
1	750284	750447	163	DEL
1	752681	752888	207	DEL
1	757432	758561	1129	DEL
1	764182	764376	194	DEL
1	764973	765031	58	DEL
1	770881	772012	1131	DEL
1	772568	772833	265	DEL
1	778334	778404	70	DEL
1	781653	781728	75	DEL
1	794816	795149	333	DEL
1	795567	795692	125	DEL
1	800518	800582	64	DEL
1	807882	807945	63	DEL
1	808548	808773	225	DEL
1	808489	809214	725	DEL
1	811359	813184	1825	DEL
1	811571	811774	203	DEL
1	811839	813514	1675	DEL
1	812132	813579	1447	DEL
1	812716	813577	861	DEL
1	813926	814014	88	DEL
1	815314	815566	252	DEL
1	816276	816374	98	DEL
1	822187	822245	58	DEL
1	823146	825086	1940	DEL
1	834417	834548	131	DEL
1	847958	848040	82	DEL
1	848573	848948	375	DEL
1	849881	849938	57	DEL
1	850089	852053	1964	DEL
1	850374	850557	183	DEL
1	851630	852170	540	DEL
1	854024	854121	97	DEL
1	855826	856878	1052	DEL
1	856368	857761	1393	DEL
1	868665	868739	74	DEL
1	873747	874184	437	DEL
1	876465	876523	58	DEL
1	900141	900255	114	DEL
1	909734	909851	117	DEL
1	945277	945445	168	DEL
1	947130	947311	181	DEL
1	1002933	1003004	71	DEL
1	1004464	1004863	399	DEL
1	1023610	1023742	132	DEL
1	1023989	1024072	83	DEL
1	1027530	1027621	91	DEL
1	1033507	1033600	93	DEL
1	1073992	1074078	86	DEL
1	1076769	1076947	178	DEL
1	1077610	1077691	81	DEL
1	1078704	1079095	391	DEL
1	1079625	1079865	240	DEL
1	1079622	1080114	492	DEL
1	1088183	1088238	55	DEL
1	1090673	1090790	117	DEL
1	1090795	1090852	57	DEL
1	1093243	1093323	80	DEL
1	1093456	1093567	111	DEL
1	1093895	1093977	82	DEL
1	1096325	1096784	459	DEL
1	1096446	1097020	574	DEL
1	1098680	1098995	315	DEL
1	1098933	1099209	276	DEL
1	1098966	1099243	277	DEL
1	1098960	1099481	521	DEL
1	1099172	1099266	94	DEL
1	1099224	1099786	562	DEL
1	1100315	1100513	198	DEL
1	1100449	1100509	60	DEL
1	1100756	1100908	152	DEL
1	1101085	1101141	56	DEL
1	1101680	1101808	128	DEL
1	1133271	1133326	55	DEL
1	1157272	1157445	173	DEL
1	1157412	1157894	482	DEL
1	1157708	1157879	171	DEL
1	1161909	1162052	143	DEL
1	1162050	1162221	171	DEL
1	1207045	1207115	70	DEL
1	1208074	1208182	108	DEL
1	1208358	1208412	54	DEL
1	1208820	1209090	270	DEL
1	1209237	1209290	53	DEL
1	1209892	1209945	53	DEL
1	1210187	1210267	80	DEL
1	1210322	1210534	212	DEL
1	1211263	1211726	463	DEL
1	1211281	1211796	515	DEL
1	1212060	1212553	493	DEL
1	1212465	1212660	195	DEL
1	1213710	1213837	127	DEL
1	1217504	1218152	648	DEL
1	1217563	1218760	1197	DEL
1	1217701	1217983	282	DEL
1	1217837	1218832	995	DEL
1	1218321	1218444	123	DEL
1	1220533	1220584	51	DEL
1	1221682	1221767	85	DEL
1	1226420	1226540	120	DEL
1	1226766	1226846	80	DEL
1	1229277	1229339	62	DEL
1	1229503	1229645	142	DEL
1	1254486	1254730	244	DEL
1	1260566	1260658	92	DEL
1	1271395	1271498	103	DEL
1	1271398	1271505	107	DEL
1	1271365	1271677	312	DEL
1	1277184	1277275	91	DEL
1	1277188	1277376	188	DEL
1	1302465	1302522	57	DEL
1	1305690	1305876	186	DEL
1	1305663	1306235	572	DEL
1	1305682	1306367	685	DEL
1	1306005	1306128	123	DEL
1	1306507	1306606	99	DEL
1	1309661	1309727	66	DEL
1	1312355	1312425	70	DEL
1	1314814	1314895	81	DEL
1	1316110	1316161	51	DEL
1	1318082	1318157	75	DEL
1	1321700	1323424	1724	DEL
1	1322074	1322246	172	DEL
1	1323515	1323631	116	DEL
1	1326999	1327164	165	DEL
1	1339968	1340241	273	DEL
1	1340140	1340497	357	DEL
1	1346062	1346221	159	DEL
1	1346187	1346319	132	DEL
1	1351986	1352156	170	DEL
1	1359204	1359470	266	DEL
1	1359522	1359633	111	DEL
1	1365012	1365100	88	DEL
1	1367687	1367896	209	DEL
1	1371468	1371818	350	DEL
1	1371472	1371998	526	DEL
1	1373671	1373793	122	DEL
1	1378254	1378366	112	DEL
1	1379748	1379807	59	DEL
1	1388682	1388810	128	DEL
1	1388708	1388965	257	DEL
1	1393302	1393376	74	DEL
1	1396528	1396740	212	DEL
1	1413870	1414216	346	DEL
1	1424131	1424254	123	DEL
1	1489915	1490200	285	DEL
1	1489987	1490346	359	DEL
1	1490181	1490325	144	DEL
1	1494587	1494675	88	DEL
1	1542643	1542774	131	DEL
1	1566594	1566659	65	DEL
1	1567107	1567334	227	DEL
1	1567454	1567523	69	DEL
1	1567869	1567938	69	DEL
1	1567854	1568111	257	DEL
1	1595159	1595233	74	DEL
1	1616585	1616836	251	DEL
1	1744852	1744922	70	DEL
1	1752282	1752345	63	DEL
1	1770262	1770389	127	DEL
1	1770449	1770502	53	DEL
1	1899942	1900118	176	DEL
1	1970656	1970794	138	DEL
1	2009329	2009446	117	DEL
1	2073735	2073793	58	DEL
1	2118431	2118622	191	DEL
1	2147581	2149773	2192	DEL
1	2215833	2216213	380	DEL
1	2230240	2230386	146	DEL
1	2255336	2255738	402	DEL
1	2269711	2269816	105	DEL
1	2271547	2271788	241	DEL
1	2391957	2392347	390	DEL
1	2397094	2397305	211	DEL
1	2474878	2475181	303	DEL
1	2477785	2478589	804	DEL
1	2553905	2554010	105	DEL
1	2568333	2569150	817	DEL
1	2611377	2611664	287	DEL
1	2756715	2756822	107	DEL
1	2758921	2759000	79	DEL
1	2841268	2841331	63	DEL
1	3090024	3090105	81	DEL
1	3098620	3098683	63	DEL
1	3098731	3098796	65	DEL
1	3116670	3116832	162	DEL
1	3182919	3183123	204	DEL
1	3223470	3223532	62	DEL
1	3397570	3397701	131	DEL
1	3426938	3427008	70	DEL
1	3434094	3434627	533	DEL
1	3442168	3454648	12480	DEL
1	3442529	3442589	60	DEL
1	3442588	3455040	12452	DEL
1	3451321	3454617	3296	DEL
1	3462269	3462321	52	DEL
1	3481636	3482304	668	DEL
1	3520585	3520766	181	DEL
1	3522728	3523357	629	DEL
1	3547077	3547149	72	INS
1	3630497	3630557	60	DEL
1	3637498	3637562	64	DEL
1	3637487	3637729	242	DEL
1	3661965	3662024	59	DEL
1	3715674	3716201	527	DEL
1	3937761	3938322	561	DEL
1	3998956	3999228	272	DEL
1	4138084	4138173	89	DEL
1	4225688	4225817	129	DEL
1	4271900	4274637	2737	DEL
1	4312011	4312068	57	DEL
1	4354609	4354953	344	DEL
1	4358283	4358441	158	DEL
1	4435782	4436014	232	DEL
1	4471015	4471213	198	DEL
1	4541337	4541985	648	DEL
1	4600596	4600768	172	DEL
1	4635111	4635253	142	DEL
1	4663969	4664093	124	DEL
1	4672863	4672986	123	DEL
1	4754362	4754445	83	DEL
1	4754360	4754693	333	DEL
1	4754456	4754698	242	DEL
1	4757969	4758285	316	DEL
1	4776270	4776383	113	DEL
1	4796462	4796564	102	DEL
1	4914163	4914214	51	DEL
1	4974724	4974841	117	DEL
1	4997980	4998051	71	DEL
1	5037165	5038258	1093	DEL
1	5051566	5051761	195	DEL
1	5051574	5051872	298	DEL
1	5231492	5231589	97	DEL
1	5232429	5232497	68	DEL
1	5246752	5246845	93	DEL
1	5246869	5246926	57	DEL
1	5348704	5348860	156	DEL
1	5368743	5368876	133	DEL
1	5510680	5510762	82	DEL
1	5537459	5537541	82	DEL
1	5576996	5577491	495	DEL
1	5578044	5578346	302	DEL
1	5578560	5588562	10002	DEL
1	5611863	5612011	148	DEL
1	5614946	5615011	65	DEL
1	5680197	5680271	74	DEL
1	5762059	5763251	1192	DEL
1	5850948	5851345	397	DEL
1	5897943	5898085	142	DEL
1	5912260	5912313	53	DEL
1	5915746	5915808	62	DEL
1	6090387	6090611	224	DEL
1	6217383	6217437	54	DEL
1	6233667	6233771	104	DEL
1	6243948	6244019	71	DEL
1	6494684	6495154	470	DEL
1	6603033	6603365	332	DEL
1	6668794	6668947	153	DEL
1	6770892	6770957	65	DEL
1	6781248	6781310	62	DEL
1	6920071	6920131	60	DEL
1	6952977	6953784	807	DEL
1	6962669	6963192	523	DEL
1	7280332	7280640	308	DEL
1	7313590	7313684	94	DEL
1	7329245	7329415	170	DEL
1	7545780	7545833	53	DEL
1	7560948	7561005	57	DEL
1	7582499	7582609	110	DEL
1	7604272	7604325	53	DEL
1	7636200	7636334	134	DEL
1	7669899	7670190	291	DEL
1	7680441	7680626	185	DEL
1	7790899	7791106	207	DEL
1	7854827	7854887	60	DEL
1	7873750	7873985	235	DEL
1	7881539	7882081	542	DEL
1	7909084	7909662	578	DEL
1	7926212	7926554	342	DEL
1	7948644	7948910	266	DEL
1	8019562	8020014	452	DEL
1	8019568	8020035	467	DEL
1	8019871	8020499	628	DEL
1	8020216	8020272	56	DEL
1	8140875	8141280	405	DEL
1	8142529	8142589	60	DEL
1	8142821	8142985	164	DEL
1	8270144	8270536	392	DEL
1	8358188	8359154	966	DEL
1	8358185	8359380	1195	DEL
1	8358745	8359957	1212	DEL
1	8423394	8423539	145	DEL
1	8441055	8443265	2210	DEL
1	8459176	8459413	237	DEL
1	8487702	8487795	93	DEL
1	8487656	8487997	341	DEL
1	8521140	8522249	1109	DEL
1	8576839	8577014	175	DEL
1	8599251	8599463	212	DEL
1	8616042	8616149	107	DEL
1	8620300	8620486	186	DEL
1	8635917	8635999	82	DEL
1	8671131	8671192	61	DEL
1	8685422	8686483	1061	DEL
1	8690915	8690976	61	DEL
1	8726674	8726896	222	DEL
1	8779858	8779942	84	DEL
1	8868816	8868873	57	DEL
1	8972365	8972434	69	DEL
1	9048257	9048837	580	DEL
1	9052874	9052932	58	DEL
1	9084176	9084400	224	DEL
1	9119030	9119104	74	DEL
1	9121028	9121759	731	DEL
1	9337981	9338083	102	DEL
1	9398072	9398271	199	DEL
1	9461399	9461454	55	DEL
1	9477863	9477963	100	DEL
1	9537695	9537781	86	DEL
1	9560712	9561463	751	DEL
1	9619723	9620039	316	DEL
1	9648710	9648869	159	DEL
1	9691773	9692482	709	DEL
1	9749648	9749708	60	DEL
1	9804108	9804451	343	DEL
1	9810386	9810466	80	DEL
1	9811174	9814017	2843	DEL
1	9863354	9863530	176	DEL
1	9995060	9995328	268	DEL
1	10035107	10035204	97	DEL
1	10035109	10035317	208	DEL
1	10049324	10049790	466	DEL
1	10109076	10109575	499	DEL
1	10114812	10115097	285	DEL
1	10182024	10182081	57	DEL
1	10208160	10208212	52	DEL
1	10208464	10209040	576	DEL
1	10363253	10363310	57	DEL
1	10368680	10368746	66	DEL
1	10403490	10403609	119	DEL
1	10423975	10424043	68	DEL
1	10510661	10510729	68	DEL
1	10535509	10535569	60	DEL
1	10539267	10539347	80	DEL
1	10562989	10563051	62	DEL
1	10646693	10646972	279	DEL
1	10683727	10683809	82	DEL
1	10755013	10755246	233	DEL
1	10784251	10784328	77	DEL
1	10833432	10833489	57	DEL
1	10926786	10926842	56	DEL
1	10964203	10964261	58	DEL
1	10964648	10971645	6997	DEL
1	10991497	10991593	96	DEL
1	11020078	11020171	93	DEL
1	11024729	11026653	1924	DEL
1	11058057	11058196	139	DEL
1	11058060	11058351	291	DEL
1	11100269	11100914	645	DEL
1	11122277	11122402	125	DEL
1	11130935	11131166	231	DEL
1	11380581	11382617	2036	DEL
1	11431884	11432158	274	DEL
1	11447791	11447873	82	DEL
1	11460495	11461020	525	DEL
1	11506379	11506606	227	DEL
1	11523843	11523950	107	DEL
1	11616155	11616216	61	DEL
1	11616172	11616446	274	DEL
1	11628445	11628512	67	DEL
1	11628413	11628649	236	DEL
1	11645834	11645926	92	DEL
1	11662432	11662511	79	DEL
1	11701987	11702115	128	DEL
1	11704608	11705033	425	DEL
1	11749646	11749703	57	DEL
1	11814425	11814489	64	DEL
1	11864615	11864696	81	DEL
1	11878882	11879260	378	DEL
1	11968089	11968154	65	DEL
1	12004459	12004523	64	DEL
1	12019242	12019582	340	DEL
1	12088097	12088851	754	DEL
1	12212363	12212439	76	DEL
1	12221836	12222404	568	DEL
1	12242959	12243016	57	DEL
1	12265189	12265382	193	DEL
1	12328480	12328750	270	DEL
1	12416649	12417205	556	DEL
1	12421551	12421663	112	DEL
1	12461017	12461090	73	DEL
1	12487194	12488764	1570	DEL
1	12504286	12504347	61	DEL
1	12543002	12543206	204	DEL
1	12659099	12659758	659	DEL
1	12661622	12661904	282	DEL
1	12671462	12671633	171	DEL
1	12712728	12713105	377	DEL
1	12785817	12785882	65	DEL
1	12825536	12826452	916	DEL
1	12870982	12871888	906	DEL
1	12872349	12900690	28341	DEL
1	12894891	12894957	66	DEL
1	13006182	13006284	102	DEL
1	13038043	13038113	70	DEL
1	13080701	13080773	72	DEL
1	13100272	13100418	146	DEL
1	13100274	13100422	148	DEL
1	13114289	13114348	59	DEL
1	13149089	13149142	53	DEL
1	13177707	13178077	370	DEL
1	13178922	13178976	54	DEL
1	13404316	13404844	528	DEL
1	13544780	13545325	545	DEL
1	13564846	13565442	596	DEL
1	13619040	13619161	121	DEL
1	13742635	13742753	118	DEL
1	13802053	13802248	195	DEL
1	13961654	13961709	55	DEL
1	14051095	14051254	159	DEL
1	14085634	14085764	130	DEL
1	14110447	14114622	4175	DEL
1	14151375	14151444	69	DEL
1	14168147	14168954	807	DEL
1	14168318	14168531	213	DEL
1	14287717	14288373	656	DEL
1	14350217	14350476	259	DEL
1	14375959	14376099	140	DEL
1	14390450	14390856	406	DEL
1	14413951	14414002	51	DEL
1	14561923	14562644	721	DEL
1	14629833	14629919	86	DEL
1	14679254	14680172	918	DEL
1	14679928	14679995	67	DEL
1	14721936	14722330	394	DEL
1	14747117	14747314	197	DEL
1	14829548	14829853	305	DEL
1	15008961	15009050	89	DEL
1	15021825	15022007	182	DEL
1	15133281	15133741	460	DEL
1	15154922	15155288	366	DEL
1	15172121	15173118	997	DEL
1	15186323	15186387	64	DEL
1	15201701	15202016	315	DEL
1	15214380	15214431	51	DEL
1	15266882	15267016	134	DEL
1	15307236	15307335	99	DEL
1	15347201	15347309	108	DEL
1	15468717	15468805	88	DEL
1	15481821	15482513	692	DEL
1	15483203	15485803	2600	DEL
1	15521200	15521254	54	DEL
1	15539276	15539380	104	DEL
1	15565194	15565859	665	DEL
1	15592010	15592303	293	DEL
1	15671201	15671520	319	DEL
1	15726175	15726242	67	DEL
1	15771038	15771101	63	INS
1	15771436	15771495	59	DEL
1	15801491	15801579	88	DEL
1	15835658	15835713	55	DEL
1	15861759	15862492	733	DEL
1	15884318	15884404	86	DEL
1	15974514	15974605	91	DEL
1	16077732	16077933	201	DEL
1	16091829	16092345	516	DEL
1	16123691	16123763	72	DEL
1	16230999	16235233	4234	DEL
1	16410739	16410804	65	DEL
1	16431960	16432018	58	DEL
1	16666520	16666581	61	DEL
1	16743816	16744362	546	DEL
1	16743954	16744199	245	DEL
1	16743953	16744368	415	DEL
1	16750097	16751365	1268	DEL
1	16773279	16773356	77	DEL
1	16816270	16819843	3573	DEL
1	16816542	16818322	1780	DEL
1	16932630	16932692	62	DEL
1	16934392	16934514	122	DEL
1	16945823	16945975	152	DEL
1	17019392	17020526	1134	DEL
1	17043650	17043705	55	DEL
1	17050367	17050438	71	DEL
1	17085965	17086029	64	DEL
1	17096953	17097136	183	DEL
1	17138119	17141291	3172	DEL
1	17245050	17245158	108	DEL
1	17287106	17287192	86	DEL
1	17290368	17294758	4390	DEL
1	17342853	17343220	367	DEL
1	17389703	17389834	131	DEL
1	17439809	17439896	87	DEL
1	17480073	17481663	1590	DEL
1	17480456	17481344	888	DEL
1	17489712	17489956	244	DEL
1	17501217	17501574	357	DEL
1	17504732	17504893	161	DEL
1	17527936	17528043	107	DEL
1	17656527	17656607	80	DEL
1	17700838	17701477	639	DEL
1	17714999	17715234	235	DEL
1	17717859	17717913	54	DEL
1	17839330	17839417	87	DEL
1	17840853	17840953	100	DEL
1	17843905	17844216	311	DEL
1	17905318	17905418	100	DEL
1	17917161	17917389	228	DEL
1	17933502	17933576	74	DEL
1	17951697	17952061	364	DEL
1	17964075	17964517	442	DEL
1	18011475	18011642	167	DEL
1	18033843	18034596	753	DEL
1	18055276	18055491	215	DEL
1	18063932	18066795	2863	DEL
1	18064855	18065123	268	DEL
1	18172750	18172985	235	DEL
1	18179926	18180048	122	DEL
1	18201311	18201385	74	DEL
1	18255906	18256051	145	DEL
1	18273305	18274219	914	DEL
1	18296181	18296239	58	DEL
1	18345899	18345986	87	DEL
1	18348255	18348322	67	DEL
1	18386315	18386393	78	DEL
1	18414422	18415166	744	DEL
1	18496353	18498049	1696	DEL
1	18543017	18549199	6182	DEL
1	18546383	18546505	122	DEL
1	18597303	18597366	63	DEL
1	18621242	18621638	396	DEL
1	18625282	18626124	842	DEL
1	18638977	18640156	1179	DEL
1	18667049	18667104	55	DEL
1	18690076	18690536	460	DEL
1	18698345	18698750	405	DEL
1	18710766	18710958	192	DEL
1	18811036	18811122	86	DEL
1	18893362	18893415	53	DEL
1	18949330	18949497	167	DEL
1	19108207	19108389	182	DEL
1	19116171	19116258	87	DEL
1	19139741	19139804	63	DEL
1	19234358	19234460	102	DEL
1	19257020	19257536	516	DEL
1	19289344	19290128	784	DEL
1	19396519	19396680	161	DEL
1	19411909	19412407	498	DEL
1	19441953	19446764	4811	DEL
1	19463239	19463376	137	DEL
1	19542525	19543034	509	DEL
1	19547919	19547977	58	DEL
1	19641944	19642367	423	DEL
1	19722425	19723087	662	DEL
1	19749311	19750026	715	DEL
1	19770681	19771758	1077	DEL
1	19836771	19837447	676	DEL
1	19838628	19838723	95	DEL
1	19865778	19865832	54	DEL
1	19892720	19893073	353	DEL
1	19921712	19924457	2745	DEL
1	19990904	19990977	73	DEL
1	20114690	20115067	377	DEL
1	20144204	20144338	134	DEL
1	20185972	20189700	3728	DEL
1	20202575	20202807	232	DEL
1	20202576	20203245	669	DEL
1	20202904	20203214	310	DEL
1	20231111	20231467	356	DEL
1	20285463	20286229	766	DEL
1	20296402	20297549	1147	DEL
1	20301169	20301253	84	DEL
1	20415468	20415609	141	DEL
1	20432096	20432160	64	DEL
1	20441456	20444150	2694	DEL
1	20776248	20776348	100	DEL
1	20827076	20827189	113	DEL
1	20925608	20925837	229	DEL
1	21017100	21017177	77	DEL
1	21082328	21082512	184	DEL
1	21120295	21120626	331	DEL
1	21134963	21135029	66	DEL
1	21159296	21159577	281	DEL
1	21195639	21195743	104	DEL
1	21210458	21210671	213	DEL
1	21316184	21316387	203	DEL
1	21386727	21387225	498	DEL
1	21412366	21416772	4406	DEL
1	21414048	21414276	228	DEL
1	21478153	21478891	738	DEL
1	21551080	21552761	1681	DEL
1	21554180	21556470	2290	DEL
1	21588435	21588649	214	DEL
1	21660349	21660432	83	DEL
1	21696076	21696142	66	DEL
1	21841877	21842551	674	DEL
1	21849286	21849364	78	DEL
1	21882830	21882902	72	DEL
1	21899273	21899340	67	DEL
1	21901152	21901242	90	DEL
1	21904631	21904688	57	DEL
1	21922425	21922489	64	DEL
1	21971277	21971328	51	DEL
1	22000606	22000970	364	DEL
1	22025663	22026380	717	DEL
1	22091373	22091711	338	DEL
1	22097341	22097392	51	DEL
1	22190464	22191378	914	DEL
1	22222557	22223190	633	DEL
1	22226844	22227069	225	DEL
1	22322562	22322933	371	DEL
1	22324116	22324743	627	DEL
1	22385292	22386164	872	DEL
1	22598360	22598537	177	DEL
1	22630792	22630965	173	DEL
1	22702281	22702459	178	DEL
1	22707290	22707379	89	DEL
1	22739966	22740843	877	DEL
1	22750317	22751202	885	DEL
1	22752868	22752926	58	DEL
1	22754057	22754109	52	DEL
1	22761104	22761272	168	DEL
1	22840385	22840461	76	DEL
1	22857074	22857346	272	DEL
1	22870674	22870725	51	DEL
1	22879968	22880515	547	DEL
1	22910563	22911043	480	DEL
1	22928446	22928849	403	DEL
1	23001594	23001949	355	DEL
1	23015477	23015627	150	DEL
1	23109167	23110430	1263	DEL
1	23123608	23123697	89	DEL
1	23125861	23126160	299	DEL
1	23144763	23146301	1538	DEL
1	23149356	23149414	58	DEL
1	23167515	23167595	80	DEL
1	23189059	23189311	252	DEL
1	23211882	23212358	476	DEL
1	23315419	23315573	154	DEL
1	23321259	23321678	419	DEL
1	23459783	23459875	92	DEL
1	23545849	23545904	55	DEL
1	23556950	23557076	126	DEL
1	23562398	23562520	122	DEL
1	23610921	23611373	452	DEL
1	23684739	23685017	278	DEL
1	23767567	23767719	152	DEL
1	23802388	23802520	132	DEL
1	23828388	23829092	704	DEL
1	23867395	23868613	1218	DEL
1	23877899	23877964	65	DEL
1	24017190	24018001	811	DEL
1	24047617	24048672	1055	DEL
1	24059233	24059303	70	DEL
1	24068269	24069188	919	DEL
1	24089447	24089514	67	DEL
1	24118589	24119880	1291	DEL
1	24120808	24120879	71	DEL
1	24145722	24145781	59	DEL
1	24165867	24166035	168	DEL
1	24277431	24277890	459	DEL
1	24295780	24296150	370	DEL
1	24464527	24464724	197	DEL
1	24511169	24511273	104	DEL
1	24529777	24530296	519	DEL
1	24588476	24588530	54	DEL
1	24600045	24600256	211	DEL
1	24639356	24639473	117	DEL
1	24918971	24919110	139	DEL
1	24933106	24933221	115	DEL
1	24941243	24941315	72	DEL
1	25185809	25192160	6351	DEL
1	25354517	25355440	923	DEL
1	25397045	25397163	118	DEL
1	25419430	25419496	66	DEL
1	25449255	25449486	231	DEL
1	25503260	25503517	257	DEL
1	25503315	25503633	318	DEL
1	25513903	25514166	263	DEL
1	25514587	25514696	109	INS
1	25514560	25514801	241	DEL
1	25624021	25624454	433	DEL
1	25625163	25625325	162	DEL
1	25625165	25625409	244	DEL
1	25772585	25773084	499	DEL
1	25819271	25819326	55	DEL
1	25856621	25856687	66	DEL
1	25864794	25865034	240	DEL
1	25955725	25955796	71	DEL
1	26019725	26021177	1452	DEL
1	26064373	26064424	51	DEL
1	26160161	26160367	206	DEL
1	26162464	26162518	54	DEL
1	26228400	26228955	555	DEL
1	26400939	26401054	115	DEL
1	26420790	26420921	131	DEL
1	26420877	26421346	469	DEL
1	26486690	26486751	61	DEL
1	26561490	26561685	195	DEL
1	26615731	26616089	358	DEL
1	26639320	26639585	265	DEL
1	26704371	26704493	122	DEL
1	26753639	26753716	77	DEL
1	26753664	26753743	79	DEL
1	26769527	26770303	776	DEL
1	26781698	26781755	57	DEL
1	26781693	26781821	128	DEL
1	26790876	26790936	60	DEL
1	26848967	26849057	90	DEL
1	26862793	26862960	167	DEL
1	27008321	27008475	154	DEL
1	27019695	27019809	114	DEL
1	27019700	27019921	221	DEL
1	27040709	27040773	64	DEL
1	27084106	27084266	160	DEL
1	27100691	27100871	180	DEL
1	27121445	27121807	362	DEL
1	27218535	27220157	1622	DEL
1	27492337	27492434	97	DEL
1	27584477	27585967	1490	DEL
1	27625777	27625860	83	DEL
1	27632797	27632853	56	DEL
1	27641792	27641866	74	DEL
1	27690637	27691289	652	DEL
1	27713905	27714862	957	DEL
1	27719943	27720163	220	DEL
1	27719943	27720296	353	DEL
1	27726767	27726925	158	DEL
1	27862581	27862633	52	DEL
1	27877327	27877478	151	DEL
1	27892353	27892576	223	DEL
1	27952223	27952292	69	DEL
1	27969349	27969424	75	DEL
1	27969348	27969479	131	DEL
1	27996974	27997282	308	DEL
1	28094242	28094509	267	DEL
1	28094249	28094718	469	DEL
1	28102106	28102209	103	DEL
1	28102135	28102318	183	DEL
1	28134866	28135154	288	DEL
1	28190180	28190256	76	DEL
1	28215052	28215209	157	DEL
1	28221680	28221735	55	DEL
1	28247186	28247296	110	DEL
1	28333839	28336907	3068	DEL
1	28425677	28425792	115	DEL
1	28432589	28432758	169	DEL
1	28670670	28670723	53	DEL
1	28800944	28801041	97	DEL
1	28895498	28895640	142	DEL
1	28932985	28933131	146	DEL
1	28965324	28965730	406	DEL
1	29053331	29053385	54	DEL
1	29084178	29084270	92	DEL
1	29175714	29175930	216	DEL
1	29181133	29181230	97	DEL
1	29197997	29198288	291	DEL
1	29219501	29220051	550	DEL
1	29382193	29382253	60	DEL
1	29407899	29407986	87	DEL
1	29484868	29484923	55	DEL
1	29486037	29486128	91	DEL
1	29535179	29538576	3397	DEL
1	29545379	29545531	152	DEL
1	29584270	29584730	460	DEL
1	29674484	29674604	120	DEL
1	29674484	29674628	144	DEL
1	29902017	29902123	106	DEL
1	29948529	29949110	581	DEL
1	30012175	30012418	243	DEL
1	30035804	30035874	70	DEL
1	30184352	30184436	84	DEL
1	30194764	30194901	137	DEL
1	30275303	30275358	55	DEL
1	30288795	30290009	1214	DEL
1	30311494	30311550	56	DEL
1	30359530	30359655	125	DEL
1	30482736	30482799	63	DEL
1	30488884	30489059	175	DEL
1	30506494	30508815	2321	DEL
1	30566230	30566316	86	DEL
1	30608784	30608885	101	DEL
1	30716821	30716904	83	DEL
1	30725819	30726087	268	DEL
1	30822224	30822283	59	DEL
1	31079756	31079825	69	DEL
1	31216608	31216948	340	DEL
1	31216736	31217158	422	DEL
1	31216667	31217416	749	DEL
1	31255423	31255486	63	DEL
1	31266507	31266851	344	DEL
1	31268047	31268165	118	DEL
1	31275237	31276364	1127	DEL
1	31280476	31281009	533	DEL
1	31346416	31346590	174	DEL
1	31388707	31388885	178	DEL
1	31388720	31388987	267	DEL
1	31389375	31389443	68	DEL
1	31404040	31404691	651	DEL
1	31501303	31501365	62	DEL
1	31514665	31514804	139	DEL
1	31593396	31593539	143	DEL
1	31622463	31623511	1048	DEL
1	31637949	31638001	52	DEL
1	31663899	31663959	60	DEL
1	31712605	31713552	947	DEL
1	31740823	31740962	139	DEL
1	31740848	31740985	137	DEL
1	31776721	31776848	127	DEL
1	31779153	31790272	11119	DEL
1	31781344	31781449	105	DEL
1	31801137	31801873	736	DEL
1	31880173	31880336	163	DEL
1	31901400	31901468	68	DEL
1	31923270	31924320	1050	DEL
1	31984711	31984778	67	DEL
1	31989677	31989732	55	DEL
1	32021234	32022902	1668	DEL
1	32024258	32026684	2426	DEL
1	32039644	32039726	82	DEL
1	32044265	32044321	56	DEL
1	32056333	32062156	5823	DEL
1	32067758	32067971	213	DEL
1	32071783	32071881	98	DEL
1	32075076	32075546	470	DEL
1	32168582	32169434	852	DEL
1	32189843	32190282	439	DEL
1	32214075	32214219	144	DEL
1	32228111	32230823	2712	DEL
1	32313832	32314154	322	DEL
1	32386666	32387324	658	DEL
1	32388503	32388854	351	DEL
1	32393338	32393834	496	DEL
1	32440341	32441049	708	DEL
1	32524713	32524782	69	DEL
1	32532746	32542854	10108	DEL
1	32538268	32539196	928	DEL
1	32547750	32547932	182	DEL
1	32572282	32573580	1298	DEL
1	32591130	32591445	315	DEL
1	32689352	32689561	209	DEL
1	32723191	32736544	13353	DEL
1	32724210	32731740	7530	DEL
1	32724213	32731743	7530	DEL
1	32726765	32729131	2366	DEL
1	32727286	32729246	1960	DEL
1	32745701	32745784	83	DEL
1	32749000	32749052	52	DEL
1	32789232	32789766	534	DEL
1	32842289	32845020	2731	DEL
1	32933566	32933618	52	DEL
1	32968391	32968796	405	DEL
1	32994580	32994639	59	DEL
1	33001589	33001640	51	DEL
1	33037794	33037852	58	DEL
1	33081038	33081219	181	DEL
1	33311476	33311550	74	DEL
1	33344959	33345024	65	DEL
1	33409089	33409197	108	DEL
1	33413908	33413982	74	DEL
1	33413947	33414140	193	DEL
1	33413932	33414310	378	DEL
1	33414051	33414210	159	DEL
1	33422045	33422115	70	DEL
1	33465425	33465979	554	DEL
1	33509445	33509533	88	DEL
1	33563696	33564930	1234	DEL
1	33628366	33628472	106	DEL
1	33790876	33791017	141	DEL
1	33818706	33818830	124	DEL
1	33829261	33829313	52	DEL
1	33846746	33846830	84	DEL
1	33890088	33890472	384	DEL
1	34039226	34039281	55	DEL
1	34125617	34125703	86	DEL
1	34187087	34187294	207	DEL
1	34192732	34193522	790	DEL
1	34231189	34231350	161	DEL
1	34264288	34264417	129	DEL
1	34399655	34399861	206	DEL
1	34515912	34516226	314	DEL
1	34519775	34519835	60	DEL
1	34528730	34529018	288	DEL
1	34530349	34530470	121	DEL
1	34553986	34554051	65	DEL
1	34706113	34706299	186	DEL
1	34783992	34784075	83	DEL
1	34817140	34817202	62	DEL
1	34838045	34838756	711	DEL
1	34926771	34927022	251	DEL
1	34933000	34933106	106	DEL
1	34935390	34935632	242	DEL
1	34992604	34992763	159	DEL
1	35003764	35004121	357	DEL
1	35098091	35098285	194	DEL
1	35121604	35121695	91	DEL
1	35280418	35280644	226	DEL
1	35301501	35301553	52	DEL
1	35325920	35326229	309	DEL
1	35387702	35387832	130	DEL
1	35492434	35493221	787	DEL
1	35536402	35536869	467	DEL
1	35603032	35603131	99	DEL
1	35621957	35622008	51	DEL
1	35675432	35675993	561	DEL
1	35815750	35815872	122	DEL
1	35866739	35867101	362	DEL
1	35919873	35920203	330	DEL
1	35987050	35987152	102	DEL
1	36033310	36033361	51	DEL
1	36175017	36176493	1476	DEL
1	36293005	36293066	61	DEL
1	36299212	36299319	107	DEL
1	36481704	36482892	1188	DEL
1	36512388	36512512	124	DEL
1	36514765	36514864	99	DEL
1	36593170	36593227	57	DEL
1	36617599	36617662	63	DEL
1	36631273	36631475	202	DEL
1	36727643	36727761	118	DEL
1	36776437	36776769	332	DEL
1	36803372	36803613	241	DEL
1	36810628	36810970	342	DEL
1	36899982	36900230	248	DEL
1	36913086	36913156	70	DEL
1	36932156	36932859	703	DEL
1	36934450	36935105	655	DEL
1	36937796	36937849	53	DEL
1	36974183	36974699	516	DEL
1	37023406	37023677	271	DEL
1	37075454	37076290	836	DEL
1	37154340	37155619	1279	DEL
1	37240748	37240831	83	DEL
1	37307364	37307416	52	DEL
1	37324457	37324511	54	DEL
1	37336318	37336381	63	DEL
1	37350095	37350166	71	DEL
1	37398854	37398916	62	DEL
1	37462882	37464256	1374	DEL
1	37472964	37473300	336	DEL
1	37504914	37505522	608	DEL
1	37507266	37507616	350	DEL
1	37528663	37529021	358	DEL
1	37552276	37552432	156	DEL
1	37583720	37583773	53	DEL
1	37595012	37595080	68	DEL
1	37761361	37761471	110	DEL
1	37785270	37785342	72	DEL
1	37838030	37838135	105	DEL
1	37838722	37838929	207	DEL
1	37876456	37876968	512	DEL
1	37938106	37938181	75	DEL
1	37976071	37976481	410	DEL
1	38010755	38010833	78	DEL
1	38059900	38060008	108	DEL
1	38059899	38060104	205	DEL
1	38145744	38146350	606	DEL
1	38206842	38206915	73	DEL
1	38206852	38206982	130	DEL
1	38206850	38207256	406	DEL
1	38296834	38297610	776	DEL
1	38319557	38319671	114	DEL
1	38354235	38354474	239	DEL
1	38396271	38396421	150	DEL
1	38426354	38426424	70	DEL
1	38432942	38433092	150	DEL
1	38518891	38519383	492	DEL
1	38611430	38611762	332	DEL
1	38630902	38630966	64	DEL
1	38639007	38639064	57	DEL
1	38660036	38660096	60	DEL
1	38668970	38669043	73	DEL
1	38677448	38677521	73	DEL
1	38704389	38705201	812	DEL
1	38781867	38782156	289	DEL
1	38811239	38811610	371	DEL
1	38839009	38839349	340	DEL
1	38888385	38888708	323	DEL
1	38914593	38914843	250	DEL
1	39021411	39021528	117	DEL
1	39084686	39084742	56	DEL
1	39117376	39117559	183	DEL
1	39137326	39137386	60	DEL
1	39182285	39182348	63	DEL
1	39197954	39199516	1562	DEL
1	39235616	39235798	182	DEL
1	39261116	39261280	164	DEL
1	39261720	39261835	115	DEL
1	39288777	39289364	587	DEL
1	39301232	39301319	87	DEL
1	39415949	39416009	60	DEL
1	39428020	39428095	75	DEL
1	39444839	39444904	65	DEL
1	39471346	39471451	105	DEL
1	39473858	39474200	342	DEL
1	39532237	39532540	303	DEL
1	39586644	39587585	941	DEL
1	39606079	39606295	216	DEL
1	39622960	39623013	53	DEL
1	39724118	39724230	112	DEL
1	39754238	39754944	706	DEL
1	39772515	39772655	140	DEL
1	39804358	39804410	52	DEL
1	39818111	39818249	138	DEL
1	39823118	39823506	388	DEL
1	39846509	39846581	72	DEL
1	39853232	39853318	86	DEL
1	39864202	39864253	51	DEL
1	39881748	39881804	56	DEL
1	39955715	39955768	53	DEL
1	40017228	40017416	188	DEL
1	40032851	40032985	134	DEL
1	40048764	40048830	66	DEL
1	40076989	40077075	86	DEL
1	40091078	40091135	57	DEL
1	40091076	40091370	294	DEL
1	40123730	40123957	227	DEL
1	40142519	40142589	70	DEL
1	40209654	40209818	164	DEL
1	40233222	40233744	522	DEL
1	40345476	40347853	2377	DEL
1	40363176	40363316	140	DEL
1	40394904	40394975	71	DEL
1	40400565	40400649	84	DEL
1	40408249	40408382	133	DEL
1	40426770	40427864	1094	DEL
1	40447626	40447684	58	DEL
1	40460482	40460562	80	DEL
1	40532025	40535882	3857	DEL
1	40570653	40571196	543	DEL
1	40627836	40628558	722	DEL
1	40643552	40643622	70	DEL
1	40676445	40676806	361	DEL
1	40688867	40689095	228	DEL
1	40688966	40689077	111	DEL
1	40688970	40689187	217	DEL
1	40711446	40711730	284	DEL
1	40715231	40715752	521	DEL
1	40911187	40911238	51	DEL
1	41139623	41139921	298	DEL
1	41176234	41180835	4601	DEL
1	41189847	41191368	1521	DEL
1	41289446	41289684	238	DEL
1	41321535	41324408	2873	DEL
1	41372508	41372628	120	DEL
1	41451966	41452033	67	DEL
1	41465843	41465956	113	DEL
1	41494985	41495185	200	DEL
1	41497748	41497839	91	DEL
1	41601009	41601174	165	DEL
1	41733516	41733681	165	DEL
1	41740288	41740344	56	DEL
1	41744496	41744570	74	DEL
1	41797341	41798258	917	DEL
1	41851472	41851799	327	DEL
1	41927579	41927810	231	DEL
1	42015509	42015995	486	DEL
1	42071887	42071940	53	DEL
1	42156930	42157110	180	DEL
1	42190676	42190734	58	DEL
1	42205798	42205882	84	DEL
1	42232844	42232909	65	DEL
1	42282237	42282330	93	DEL
1	42303595	42303806	211	DEL
1	42332168	42333054	886	DEL
1	42337572	42337644	72	DEL
1	42361263	42361373	110	DEL
1	42399114	42399169	55	DEL
1	42418261	42419007	746	DEL
1	42455596	42455813	217	DEL
1	42466337	42466397	60	DEL
1	42516137	42517947	1810	DEL
1	42561947	42562099	152	DEL
1	42598314	42598382	68	DEL
1	42600966	42601055	89	DEL
1	42620017	42620162	145	DEL
1	42720423	42721086	663	DEL
1	42731804	42731862	58	DEL
1	42797415	42798667	1252	DEL
1	42884466	42884588	122	DEL
1	42885813	42885882	69	DEL
1	42982943	42983007	64	DEL
1	43002416	43002468	52	DEL
1	43105782	43106279	497	DEL
1	43130290	43132884	2594	DEL
1	43203943	43204066	123	DEL
1	43273168	43273227	59	DEL
1	43301721	43301831	110	DEL
1	43398029	43398268	239	DEL
1	43517944	43522323	4379	DEL
1	43524780	43524852	72	DEL
1	43639439	43639505	66	DEL
1	43641789	43641981	192	DEL
1	43666804	43666873	69	DEL
1	43677328	43677695	367	DEL
1	43677402	43677809	407	DEL
1	43681247	43681323	76	DEL
1	43781666	43781797	131	DEL
1	43785638	43785792	154	DEL
1	43808546	43808635	89	DEL
1	43857179	43857361	182	DEL
1	43996866	43997050	184	DEL
1	44040467	44040785	318	DEL
1	44047000	44047127	127	DEL
1	44048614	44048668	54	DEL
1	44048857	44048910	53	DEL
1	44052866	44052935	69	DEL
1	44070918	44071213	295	DEL
1	44073529	44073673	144	DEL
1	44100301	44100534	233	DEL
1	44106023	44106188	165	DEL
1	44127016	44127102	86	DEL
1	44152017	44152074	57	DEL
1	44163480	44163782	302	DEL
1	44205876	44205934	58	DEL
1	44209062	44209122	60	DEL
1	44223415	44223471	56	DEL
1	44356558	44358826	2268	DEL
1	44395218	44395326	108	DEL
1	44396752	44396947	195	DEL
1	44402382	44406771	4389	DEL
1	44469282	44469382	100	DEL
1	44524073	44524333	260	DEL
1	44546027	44546502	475	DEL
1	44546206	44546443	237	DEL
1	44546708	44547485	777	DEL
1	44630831	44630898	67	DEL
1	44730435	44730540	105	DEL
1	44737192	44737258	66	INS
1	44846712	44846785	73	DEL
1	45053455	45053529	74	DEL
1	45061076	45061151	75	DEL
1	45061074	45061295	221	DEL
1	45085452	45085544	92	DEL
1	45222648	45222834	186	DEL
1	45235072	45235238	166	DEL
1	45297540	45299799	2259	DEL
1	45321779	45323080	1301	DEL
1	45385747	45386006	259	DEL
1	45449634	45449786	152	DEL
1	45487425	45487733	308	DEL
1	45511921	45512264	343	DEL
1	45511995	45512337	342	DEL
1	45535680	45535957	277	DEL
1	45546547	45546998	451	DEL
1	45567826	45567910	84	DEL
1	45619686	45619739	53	DEL
1	45692543	45692598	55	DEL
1	45720141	45720480	339	DEL
1	45797381	45797575	194	DEL
1	45827177	45827404	227	DEL
1	45964619	45964753	134	DEL
1	45974497	45974679	182	DEL
1	46043573	46043774	201	DEL
1	46123451	46152573	29122	DEL
1	46163085	46163180	95	DEL
1	46166401	46166546	145	DEL
1	46166404	46166723	319	DEL
1	46172375	46172439	64	DEL
1	46231816	46231989	173	DEL
1	46308229	46308283	54	DEL
1	46421215	46421598	383	DEL
1	46423398	46423449	51	DEL
1	46444164	46445525	1361	DEL
1	46550061	46550116	55	DEL
1	46587372	46587879	507	DEL
1	46698739	46698877	138	DEL
1	46706902	46707058	156	DEL
1	46719990	46720230	240	DEL
1	46831728	46831905	177	DEL
1	46897947	46898112	165	DEL
1	46917083	46917139	56	DEL
1	47039762	47040346	584	DEL
1	47241265	47241404	139	DEL
1	47256484	47256870	386	DEL
1	47259213	47259502	289	DEL
1	47259953	47260030	77	DEL
1	47273254	47273794	540	DEL
1	47290315	47290377	62	DEL
1	47326005	47326256	251	DEL
1	47425227	47425291	64	DEL
1	47492638	47492692	54	DEL
1	47526794	47531176	4382	DEL
1	47575529	47575661	132	DEL
1	47596651	47596772	121	DEL
1	47743907	47744006	99	DEL
1	47807395	47807470	75	DEL
1	47811396	47811482	86	DEL
1	47821404	47821538	134	DEL
1	47839500	47839781	281	DEL
1	47851508	47851892	384	DEL
1	47863755	47863815	60	DEL
1	47871139	47871536	397	DEL
1	47890477	47891662	1185	DEL
1	47934901	47935148	247	DEL
1	47946124	47946980	856	DEL
1	48014265	48014318	53	DEL
1	48040139	48040191	52	DEL
1	48113274	48113325	51	DEL
1	48113778	48113855	77	DEL
1	48128356	48128619	263	DEL
1	48307859	48307942	83	DEL
1	48307866	48308060	194	DEL
1	48307864	48308240	376	DEL
1	48360999	48361227	228	DEL
1	48404931	48405138	207	DEL
1	48405066	48405447	381	DEL
1	48429642	48429847	205	DEL
1	48450985	48451250	265	DEL
1	48450996	48451558	562	DEL
1	48451349	48451670	321	DEL
1	48480013	48480158	145	DEL
1	48738676	48738763	87	DEL
1	48745019	48745329	310	DEL
1	48745991	48746744	753	DEL
1	48765266	48765596	330	DEL
1	48788296	48788429	133	DEL
1	48811072	48811350	278	DEL
1	48814704	48814947	243	DEL
1	48826451	48827749	1298	DEL
1	48836432	48837383	951	DEL
1	48851078	48851303	225	DEL
1	48970533	48971069	536	DEL
1	49011079	49011180	101	DEL
1	49044247	49044734	487	DEL
1	49054330	49054667	337	DEL
1	49081906	49081962	56	DEL
1	49093227	49095058	1831	DEL
1	49159021	49159108	87	DEL
1	49171347	49171820	473	DEL
1	49273262	49275625	2363	DEL
1	49364846	49365064	218	DEL
1	49403879	49403944	65	DEL
1	49406285	49406415	130	DEL
1	49406524	49407016	492	DEL
1	49443533	49443674	141	DEL
1	49512417	49512511	94	DEL
1	49512536	49512588	52	DEL
1	49512609	49512743	134	DEL
1	49540786	49540838	52	DEL
1	49568506	49568612	106	DEL
1	49573574	49573676	102	DEL
1	49786841	49786935	94	DEL
1	50043210	50043739	529	DEL
1	50141223	50141443	220	DEL
1	50388341	50391012	2671	DEL
1	50391455	50391512	57	DEL
1	50464704	50464761	57	DEL
1	50536628	50537969	1341	DEL
1	50540513	50540936	423	DEL
1	50566339	50566727	388	DEL
1	50900542	50900803	261	DEL
1	50979380	50979434	54	DEL
1	50983771	50984060	289	DEL
1	50985794	50986005	211	DEL
1	51035763	51035854	91	DEL
1	51039773	51039834	61	DEL
1	51071755	51072013	258	DEL
1	51341393	51341460	67	DEL
1	51531908	51532223	315	DEL
1	51533819	51533884	65	DEL
1	51730920	51731090	170	DEL
1	52068957	52069510	553	DEL
1	52210867	52210999	132	DEL
1	52343803	52343956	153	DEL
1	52361462	52361569	107	DEL
1	52406886	52407317	431	DEL
1	52416939	52417062	123	DEL
1	52446730	52446803	73	DEL
1	52487903	52487971	68	DEL
1	52504427	52505400	973	DEL
1	52541433	52541590	157	DEL
1	52541464	52541780	316	DEL
1	52541434	52541831	397	DEL
1	52547900	52547955	55	DEL
1	52657647	52657715	68	DEL
1	52680524	52680903	379	DEL
1	52689588	52689646	58	DEL
1	52788916	52789430	514	DEL
1	52877249	52877309	60	DEL
1	53145044	53145292	248	DEL
1	53158420	53158968	548	DEL
1	53253093	53253881	788	DEL
1	53276484	53276565	81	DEL
1	53303559	53303626	67	DEL
1	53588910	53589513	603	DEL
1	53603465	53603533	68	DEL
1	53659479	53659751	272	DEL
1	53666978	53667045	67	DEL
1	53679884	53680645	761	DEL
1	53760862	53762008	1146	DEL
1	53813943	53813996	53	DEL
1	53886773	53887065	292	DEL
1	53896348	53896587	239	DEL
1	53900177	53900229	52	DEL
1	54094985	54095399	414	DEL
1	54118793	54121943	3150	DEL
1	54139402	54139501	99	DEL
1	54147339	54147501	162	DEL
1	54188035	54188143	108	DEL
1	54199721	54200228	507	DEL
1	54257091	54257204	113	DEL
1	54315025	54315271	246	DEL
1	54333498	54333754	256	DEL
1	54340568	54340839	271	DEL
1	54388804	54388856	52	DEL
1	54566699	54567675	976	DEL
1	54685761	54686107	346	DEL
1	54688606	54688884	278	DEL
1	54729184	54731250	2066	DEL
1	54729378	54730101	723	DEL
1	54733364	54733506	142	DEL
1	54733804	54743395	9591	DEL
1	54734502	54744094	9592	DEL
1	54735249	54746222	10973	DEL
1	54736887	54741679	4792	DEL
1	54736794	54746366	9572	DEL
1	54738730	54743523	4793	DEL
1	54739674	54744467	4793	DEL
1	54741318	54746105	4787	DEL
1	54744825	54746896	2071	DEL
1	54745294	54747360	2066	DEL
1	54751718	54751798	80	DEL
1	54813418	54813638	220	DEL
1	54850752	54850859	107	DEL
1	54978936	54979201	265	DEL
1	55029161	55029378	217	DEL
1	55071062	55071141	79	DEL
1	55073880	55074026	146	DEL
1	55107324	55107379	55	DEL
1	55114436	55114490	54	DEL
1	55129104	55129397	293	DEL
1	55129271	55129432	161	DEL
1	55137502	55137564	62	DEL
1	55159848	55160034	186	DEL
1	55185438	55185769	331	DEL
1	55192115	55192464	349	DEL
1	55243472	55243725	253	DEL
1	55314954	55315075	121	DEL
1	55428741	55428857	116	DEL
1	55432765	55432819	54	DEL
1	55457944	55458549	605	DEL
1	55481885	55481978	93	DEL
1	55508772	55508899	127	DEL
1	55508852	55509113	261	DEL
1	55537807	55538161	354	DEL
1	55553779	55553843	64	DEL
1	55593570	55593746	176	DEL
1	55649682	55649750	68	DEL
1	55650435	55650503	68	DEL
1	55730511	55730565	54	DEL
1	55731519	55731585	66	DEL
1	55927182	55927345	163	DEL
1	55971601	55971747	146	DEL
1	56105307	56105380	73	DEL
1	56189790	56190578	788	DEL
1	56220223	56220293	70	DEL
1	56232872	56232934	62	DEL
1	56284462	56284538	76	DEL
1	56304317	56304396	79	DEL
1	56421310	56422564	1254	DEL
1	56498701	56499030	329	DEL
1	56591153	56591257	104	DEL
1	56598788	56598862	74	DEL
1	56634560	56634634	74	DEL
1	56691249	56691319	70	DEL
1	56875761	56875854	93	DEL
1	56901117	56901220	103	DEL
1	56929777	56929853	76	DEL
1	56937369	56937598	229	DEL
1	57022465	57022926	461	DEL
1	57240055	57240147	92	DEL
1	57546788	57546858	70	DEL
1	57636846	57636977	131	DEL
1	57915371	57915474	103	DEL
1	57934312	57934402	90	DEL
1	57961088	57963169	2081	DEL
1	58066767	58066824	57	DEL
1	58073747	58073905	158	DEL
1	58137309	58137399	90	DEL
1	58137348	58137506	158	DEL
1	58149244	58149619	375	DEL
1	58149253	58149823	570	DEL
1	58204488	58204742	254	DEL
1	58277823	58278118	295	DEL
1	58284476	58284528	52	DEL
1	58290480	58290579	99	DEL
1	58297727	58297778	51	DEL
1	58303422	58303494	72	DEL
1	58310846	58310899	53	DEL
1	58368182	58368237	55	DEL
1	58377185	58377267	82	DEL
1	58395386	58395837	451	DEL
1	58448219	58448297	78	DEL
1	58500631	58500696	65	DEL
1	58515936	58515990	54	DEL
1	58517276	58517609	333	DEL
1	58578014	58578110	96	DEL
1	58596812	58597292	480	DEL
1	58673776	58673989	213	DEL
1	58673754	58674139	385	DEL
1	58676621	58676691	70	DEL
1	58693496	58693568	72	DEL
1	58694642	58694744	102	DEL
1	58783442	58783500	58	INS
1	58788442	58788522	80	DEL
1	58816277	58816351	74	DEL
1	58822849	58822909	60	DEL
1	58836670	58836782	112	DEL
1	58906931	58907034	103	DEL
1	58931241	58931401	160	DEL
1	58967636	58967748	112	DEL
1	58971117	58972094	977	DEL
1	58979886	58980157	271	DEL
1	59026968	59027047	79	DEL
1	59041224	59045051	3827	DEL
1	59194072	59194420	348	DEL
1	59224480	59225064	584	DEL
1	59348563	59354067	5504	DEL
1	59349095	59349148	53	DEL
1	59378160	59378230	70	DEL
1	59386438	59386552	114	DEL
1	59420380	59420494	114	DEL
1	59500841	59500923	82	DEL
1	59545520	59545822	302	DEL
1	59549077	59549150	73	DEL
1	59619085	59619140	55	DEL
1	59772183	59772360	177	DEL
1	59797235	59797339	104	DEL
1	59825888	59825974	86	DEL
1	59855411	59855518	107	DEL
1	59898304	59899072	768	DEL
1	59904536	59905061	525	DEL
1	60011638	60012455	817	DEL
1	60129795	60129846	51	DEL
1	60182298	60182367	69	DEL
1	60187457	60187727	270	DEL
1	60213556	60213613	57	DEL
1	60220743	60221001	258	DEL
1	60230390	60230635	245	DEL
1	60230798	60230889	91	DEL
1	60257778	60258743	965	DEL
1	60558873	60559022	149	DEL
1	60563023	60563692	669	DEL
1	60586465	60586660	195	DEL
1	60624014	60624266	252	DEL
1	60646606	60647523	917	DEL
1	60653681	60653919	238	DEL
1	60656825	60656878	53	DEL
1	60720973	60721093	120	DEL
1	60781207	60781276	69	DEL
1	60808398	60808652	254	DEL
1	61091712	61091817	105	DEL
1	61263812	61263909	97	DEL
1	61273515	61273926	411	DEL
1	61513445	61513513	68	DEL
1	61704910	61705053	143	DEL
1	61810688	61810958	270	DEL
1	61821884	61822213	329	DEL
1	61851903	61852167	264	DEL
1	61852019	61852166	147	DEL
1	61889332	61889385	53	DEL
1	61990324	61990490	166	DEL
1	62011415	62011482	67	DEL
1	62135212	62135268	56	DEL
1	62138593	62149904	11311	DEL
1	62140198	62140281	83	DEL
1	62140514	62151839	11325	DEL
1	62143371	62143434	63	DEL
1	62143371	62155021	11650	DEL
1	62151526	62151608	82	DEL
1	62158626	62158680	54	DEL
1	62178814	62178895	81	DEL
1	62220569	62220624	55	DEL
1	62227270	62227423	153	DEL
1	62308950	62309449	499	DEL
1	62431376	62435510	4134	DEL
1	62431836	62435471	3635	DEL
1	62449077	62449458	381	DEL
1	62543159	62543214	55	DEL
1	62615762	62616118	356	DEL
1	62662774	62662839	65	DEL
1	62670337	62670715	378	DEL
1	62985999	62986112	113	DEL
1	62989472	62991532	2060	DEL
1	63016402	63016832	430	DEL
1	63126467	63126842	375	DEL
1	63140233	63140284	51	DEL
1	63243742	63243961	219	DEL
1	63267166	63267218	52	DEL
1	63293595	63293731	136	DEL
1	63344828	63345112	284	DEL
1	63627953	63628312	359	DEL
1	63679175	63679675	500	DEL
1	63696976	63697054	78	DEL
1	63714994	63715916	922	DEL
1	63735921	63736025	104	DEL
1	63755512	63755679	167	DEL
1	63783146	63783204	58	DEL
1	63851117	63851192	75	DEL
1	64022730	64023114	384	DEL
1	64044114	64044572	458	DEL
1	64137054	64137128	74	DEL
1	64233583	64233740	157	DEL
1	64293877	64294176	299	DEL
1	64305493	64306233	740	DEL
1	64308262	64308342	80	DEL
1	64386023	64386301	278	DEL
1	64421772	64421824	52	DEL
1	64433535	64433602	67	DEL
1	64466049	64466168	119	DEL
1	64545634	64545749	115	DEL
1	64567990	64568050	60	DEL
1	64598747	64598810	63	DEL
1	64672644	64672747	103	DEL
1	64695658	64695718	60	DEL
1	64895738	64896525	787	DEL
1	64898381	64898443	62	DEL
1	65090224	65090392	168	DEL
1	65094521	65094890	369	DEL
1	65202369	65202700	331	DEL
1	65215739	65215912	173	DEL
1	65243912	65243992	80	DEL
1	65301562	65302677	1115	DEL
1	65317020	65317449	429	DEL
1	65339135	65339229	94	DEL
1	65371505	65371692	187	DEL
1	65374372	65374530	158	DEL
1	65399810	65400261	451	DEL
1	65409736	65410080	344	DEL
1	65412808	65414212	1404	DEL
1	65486166	65489370	3204	DEL
1	65486747	65489947	3200	DEL
1	65487912	65491116	3204	DEL
1	65724172	65727318	3146	DEL
1	65725439	65728578	3139	DEL
1	65726087	65730308	4221	DEL
1	65726410	65730631	4221	DEL
1	65729420	65730485	1065	DEL
1	65749412	65749697	285	DEL
1	65838049	65844467	6418	DEL
1	65838182	65841385	3203	DEL
1	65839825	65846243	6418	DEL
1	65840120	65843327	3207	DEL
1	65853258	65853617	359	DEL
1	65931547	65931609	62	DEL
1	65971692	65971947	255	DEL
1	65972747	65972829	82	DEL
1	65976036	65976186	150	DEL
1	66021338	66021412	74	DEL
1	66039383	66039446	63	DEL
1	66043454	66044117	663	DEL
1	66195802	66195854	52	DEL
1	66368969	66369273	304	DEL
1	66425713	66425781	68	DEL
1	66468712	66470030	1318	DEL
1	66556373	66556569	196	DEL
1	66583720	66583827	107	DEL
1	66583761	66583953	192	DEL
1	66596863	66596917	54	DEL
1	66605362	66605522	160	DEL
1	66608086	66608183	97	DEL
1	66621171	66621249	78	DEL
1	66662896	66663579	683	DEL
1	66752361	66754215	1854	DEL
1	66806388	66806768	380	DEL
1	66892994	66893056	62	DEL
1	66893508	66893616	108	DEL
1	66910075	66910477	402	DEL
1	66954704	66955200	496	DEL
1	66976888	66977007	119	DEL
1	66980647	66980790	143	DEL
1	66982081	66982136	55	DEL
1	66982932	66983207	275	DEL
1	66985250	66985752	502	DEL
1	67035666	67035940	274	DEL
1	67041236	67041439	203	DEL
1	67089673	67089730	57	DEL
1	67098303	67098364	61	DEL
1	67107622	67107685	63	DEL
1	67110043	67110444	401	DEL
1	67140313	67140405	92	DEL
1	67212343	67212546	203	DEL
1	67284014	67295501	11487	DEL
1	67284200	67284299	99	DEL
1	67315675	67315765	90	DEL
1	67358204	67358325	121	DEL
1	67396849	67397852	1003	DEL
1	67403678	67403739	61	DEL
1	67443216	67443367	151	DEL
1	67454906	67454964	58	DEL
1	67519290	67519869	579	DEL
1	67525988	67526176	188	DEL
1	67539150	67539227	77	DEL
1	67788942	67790185	1243	DEL
1	67828490	67830381	1891	DEL
1	67847944	67848909	965	DEL
1	67851442	67851509	67	DEL
1	67882336	67882388	52	DEL
1	67930722	67931150	428	DEL
1	67933059	67933234	175	DEL
1	67934746	67934812	66	DEL
1	68061709	68061785	76	DEL
1	68065706	68066431	725	DEL
1	68111076	68111219	143	DEL
1	68151872	68152306	434	DEL
1	68175344	68175627	283	DEL
1	68220942	68221004	62	DEL
1	68231532	68232524	992	DEL
1	68362589	68362762	173	DEL
1	68428818	68429024	206	DEL
1	68437274	68437616	342	DEL
1	68452375	68452871	496	DEL
1	68452808	68452878	70	DEL
1	68508128	68508179	51	DEL
1	68541350	68541757	407	DEL
1	68555924	68555983	59	DEL
1	68581337	68581800	463	DEL
1	68627040	68627212	172	DEL
1	68643572	68643732	160	DEL
1	68733780	68734025	245	DEL
1	68746342	68746409	67	DEL
1	68757333	68757459	126	DEL
1	68803364	68804376	1012	DEL
1	68894261	68894499	238	DEL
1	68901031	68901253	222	DEL
1	68947362	68947552	190	DEL
1	68948866	68949225	359	DEL
1	69003515	69003627	112	DEL
1	69139939	69140049	110	DEL
1	69255730	69255885	155	DEL
1	69306218	69306323	105	DEL
1	69389875	69390408	533	DEL
1	69394599	69395504	905	DEL
1	69394721	69395068	347	DEL
1	69413542	69413601	59	DEL
1	69423978	69424067	89	DEL
1	69463553	69463949	396	DEL
1	69474172	69474350	178	DEL
1	69570810	69570985	175	DEL
1	69572592	69572940	348	DEL
1	69595297	69595565	268	DEL
1	69644348	69644424	76	DEL
1	69672318	69673598	1280	DEL
1	69803423	69807239	3816	DEL
1	69804349	69808166	3817	DEL
1	69849671	69849735	64	DEL
1	69852812	69852864	52	DEL
1	69893070	69893541	471	DEL
1	69962020	69962132	112	DEL
1	69978899	69978958	59	DEL
1	70057736	70057940	204	DEL
1	70082984	70083212	228	DEL
1	70123350	70123905	555	DEL
1	70170737	70171433	696	DEL
1	70270334	70270435	101	DEL
1	70279204	70279343	139	DEL
1	70280025	70280179	154	DEL
1	70302060	70302174	114	DEL
1	70320541	70320994	453	DEL
1	70325088	70325194	106	DEL
1	70325079	70325343	264	DEL
1	70325432	70325496	64	DEL
1	70325747	70325819	72	DEL
1	70418969	70420248	1279	DEL
1	70447566	70447919	353	DEL
1	70479713	70479847	134	DEL
1	70488579	70488632	53	DEL
1	70502705	70503155	450	DEL
1	70622128	70622543	415	DEL
1	70648377	70648448	71	DEL
1	70727080	70727162	82	DEL
1	70807947	70808020	73	DEL
1	70944553	70944612	59	DEL
1	70987183	70988075	892	DEL
1	71010527	71010615	88	DEL
1	71029329	71029478	149	DEL
1	71035146	71035210	64	DEL
1	71039981	71040092	111	DEL
1	71045889	71046177	288	DEL
1	71062666	71062833	167	DEL
1	71205093	71206095	1002	DEL
1	71214692	71216169	1477	DEL
1	71222776	71222832	56	DEL
1	71253100	71253431	331	DEL
1	71269986	71270089	103	DEL
1	71274408	71274575	167	DEL
1	71305895	71306148	253	DEL
1	71309159	71309214	55	DEL
1	71311360	71312243	883	DEL
1	71311362	71343886	32524	DEL
1	71313917	71314071	154	DEL
1	71324739	71324938	199	DEL
1	71341360	71342323	963	DEL
1	71364872	71365642	770	DEL
1	71366412	71367592	1180	DEL
1	71388371	71388556	185	DEL
1	71388370	71388712	342	DEL
1	71419061	71419115	54	DEL
1	71592966	71593028	62	DEL
1	71598245	71598327	82	DEL
1	71661958	71662058	100	DEL
1	71750074	71751204	1130	DEL
1	71822990	71823133	143	DEL
1	71834234	71835876	1642	DEL
1	71883460	71884164	704	DEL
1	72010362	72010420	58	DEL
1	72068972	72070337	1365	DEL
1	72070078	72070130	52	DEL
1	72077371	72077722	351	DEL
1	72083520	72089768	6248	DEL
1	72149744	72149950	206	DEL
1	72184913	72184984	71	DEL
1	72220282	72220406	124	DEL
1	72223461	72223774	313	DEL
1	72224800	72224852	52	DEL
1	72241986	72242103	117	DEL
1	72252225	72252325	100	DEL
1	72256118	72256178	60	DEL
1	72269039	72269202	163	DEL
1	72271180	72272147	967	DEL
1	72332658	72332755	97	DEL
1	72350375	72352618	2243	DEL
1	72397322	72397385	63	DEL
1	72468734	72470267	1533	DEL
1	72580329	72590583	10254	DEL
1	72590484	72600983	10499	DEL
1	72633217	72633848	631	DEL
1	72660954	72661193	239	DEL
1	72919805	72920237	432	DEL
1	72991664	72992437	773	DEL
1	73065224	73065420	196	DEL
1	73083362	73083838	476	DEL
1	73130033	73130123	90	DEL
1	73130054	73130344	290	DEL
1	73160759	73161475	716	DEL
1	73179165	73180169	1004	DEL
1	73181171	73181238	67	DEL
1	73377890	73377954	64	DEL
1	73388264	73388320	56	DEL
1	73406178	73406685	507	DEL
1	73431595	73437831	6236	DEL
1	73460339	73460406	67	DEL
1	73460339	73460508	169	DEL
1	73521273	73521339	66	DEL
1	73676401	73719881	43480	DEL
1	73735350	73788382	53032	DEL
1	73735987	73736183	196	DEL
1	73869801	73869878	77	DEL
1	73877763	73877864	101	DEL
1	74079923	74080013	90	DEL
1	74155175	74155507	332	DEL
1	74173859	74173919	60	DEL
1	74224180	74224273	93	DEL
1	74440925	74440998	73	DEL
1	74617542	74617614	72	DEL
1	74722810	74722861	51	DEL
1	74722862	74722978	116	DEL
1	74856376	74857364	988	DEL
1	74860454	74863600	3146	DEL
1	74898276	74898331	55	DEL
1	74973607	74976209	2602	DEL
1	75019198	75020330	1132	DEL
1	75039024	75039141	117	DEL
1	75043087	75043186	99	DEL
1	75068666	75069016	350	DEL
1	75300074	75300270	196	DEL
1	75355239	75355348	109	DEL
1	75365199	75365306	107	DEL
1	75622526	75623451	925	DEL
1	75623140	75623204	64	DEL
1	75650310	75650467	157	DEL
1	75811837	75811889	52	DEL
1	75844681	75844786	105	DEL
1	75856503	75857325	822	DEL
1	75859490	75859646	156	DEL
1	75902883	75903224	341	DEL
1	75921449	75921547	98	DEL
1	76399703	76399758	55	DEL
1	77238633	77238931	298	DEL
1	77298054	77298150	96	DEL
1	77310731	77310782	51	DEL
1	77444137	77444195	58	DEL
1	77718011	77718105	94	DEL
1	77718012	77718214	202	DEL
1	77819319	77819386	67	DEL
1	78024092	78024172	80	DEL
1	78036321	78036749	428	DEL
1	78055478	78055629	151	DEL
1	78120511	78120939	428	DEL
1	78232808	78232984	176	DEL
1	78242268	78242720	452	DEL
1	78261512	78261666	154	DEL
1	78292697	78293026	329	DEL
1	78308461	78308546	85	DEL
1	78384769	78384959	190	DEL
1	78420683	78421161	478	DEL
1	78444703	78445012	309	DEL
1	78472556	78473247	691	DEL
1	78479674	78479904	230	DEL
1	78481026	78481077	51	DEL
1	78484157	78484308	151	DEL
1	78486612	78486789	177	DEL
1	78550433	78550547	114	DEL
1	78554813	78555486	673	DEL
1	78579623	78579710	87	DEL
1	78590870	78591219	349	DEL
1	78597400	78599624	2224	DEL
1	78609344	78610187	843	DEL
1	78613167	78613222	55	DEL
1	78657072	78659718	2646	DEL
1	78662833	78668900	6067	DEL
1	78664795	78665118	323	DEL
1	78693507	78693604	97	DEL
1	78734160	78734360	200	DEL
1	78738310	78739517	1207	DEL
1	78775297	78776292	995	DEL
1	78801734	78832209	30475	DEL
1	78805159	78835635	30476	DEL
1	78805193	78835882	30689	DEL
1	78805197	78836157	30960	DEL
1	78806338	78837846	31508	DEL
1	78815012	78835843	20831	DEL
1	78815040	78836177	21137	DEL
1	78822690	78823229	539	DEL
1	78828692	78829614	922	DEL
1	78835654	78836144	490	DEL
1	78836640	78837182	542	DEL
1	78850811	78912890	62079	DEL
1	78980945	78981170	225	DEL
1	79061081	79061300	219	DEL
1	79063499	79063812	313	DEL
1	79089119	79089184	65	DEL
1	79173305	79173394	89	DEL
1	79193328	79193683	355	DEL
1	79307023	79307208	185	DEL
1	79331196	79331462	266	DEL
1	79349028	79349912	884	DEL
1	79378125	79378270	145	DEL
1	79491140	79491235	95	DEL
1	79496794	79496928	134	DEL
1	79532429	79532508	79	DEL
1	79534923	79534975	52	DEL
1	79538639	79539173	534	DEL
1	79558885	79559608	723	DEL
1	79561690	79562974	1284	DEL
1	79596482	79596547	65	DEL
1	79596498	79596732	234	DEL
1	79614561	79614667	106	DEL
1	79757032	79757108	76	DEL
1	79783760	79783947	187	DEL
1	79805320	79805381	61	DEL
1	79823650	79823981	331	DEL
1	79838917	79839021	104	DEL
1	79855894	79855977	83	DEL
1	79907240	79907360	120	DEL
1	79978582	79978668	86	DEL
1	80031187	80031369	182	DEL
1	80080753	80081040	287	DEL
1	80113734	80113798	64	DEL
1	80228494	80229103	609	DEL
1	80261081	80261388	307	DEL
1	80278827	80278883	56	DEL
1	80304585	80304639	54	DEL
1	80383650	80383792	142	DEL
1	80393873	80393932	59	DEL
1	80429197	80429454	257	DEL
1	80447966	80449042	1076	DEL
1	80521486	80521691	205	DEL
1	80535091	80535170	79	DEL
1	80569691	80570407	716	DEL
1	80572091	80572423	332	DEL
1	80609342	80609399	57	DEL
1	80625981	80626035	54	DEL
1	80649680	80649917	237	DEL
[truncated: 44,826 more rows]
