# Supplementary material for: Comprehensive analysis of structural variants in chickens using PacBio sequencing
Source: Front Genet. 2022 Oct 20;13:971588. doi: 10.3389/fgene.2022.971588 (PMC9632285; doi:10.3389/fgene.2022.971588)
Supplement: Supplementary file 5 [file Table6.XLS]

## Sheet: Sheet1
Chickens	Gene
BY	AAGAB
BY	AAK1
BY	ABCB11
BY	ABCF2
BY	ABHD14A
BY	ABHD14B
BY	ABI1
BY	ABI3
BY	ACAN
BY	ACBD3
BY	ACE
BY	ACOD1
BY	ACOX3
BY	ACP6
BY	ACSL1
BY	ACSL5
BY	ACSS3
BY	ACTN4
BY	ACVR1C
BY	ADAM12
BY	ADAM9
BY	ADAMTS17
BY	ADAMTS2
BY	ADCY6
BY	ADD2
BY	ADGRA2
BY	ADGRB1
BY	ADGRL2
BY	ADGRL3
BY	ADGRL4
BY	ADK
BY	ADPRH
BY	ADSL
BY	ADSS
BY	ADSS1
BY	AEBP1
BY	AGAP3
BY	AGBL5
BY	AGFG1
BY	AGPAT3
BY	AHSG
BY	AIG1
BY	AKAP8
BY	AKAP8L
BY	AKR1E2
BY	AKT3
BY	ALAS1
BY	ALDH18A1
BY	ALDH6A1
BY	ALKBH8
BY	ALOX5
BY	AMIGO3
BY	AMPD2
BY	AMT
BY	ANK1
BY	ANKH
BY	ANKRD11
BY	ANKRD13D
BY	ANKRD26
BY	ANKRD29
BY	ANKRD33
BY	ANKRD39
BY	ANKS1A
BY	ANO1
BY	ANO10
BY	ANO4
BY	ANTXR1
BY	AP2S1
BY	AP3M2
BY	AP5S1
BY	APBB1IP
BY	APEH
BY	APLF
BY	APLNR
BY	ARF5
BY	ARFIP2
BY	ARHGAP17
BY	ARHGAP18
BY	ARHGAP25
BY	ARHGAP27
BY	ARHGAP28
BY	ARHGAP29
BY	ARHGAP30
BY	ARHGAP39
BY	ARHGAP6
BY	ARHGEF10
BY	ARHGEF17
BY	ARHGEF28
BY	ARID1B
BY	ARID5A
BY	ARIH2
BY	ARL6
BY	ARMC1
BY	ASB1
BY	ASB16
BY	ASB9
BY	ASCC3
BY	ASH2L
BY	ASIC2
BY	ASIC5
BY	ASIP
BY	AT2
BY	ATG9B
BY	ATOH8
BY	ATP13A1
BY	ATP5MC1
BY	ATP6AP2
BY	ATP6V1B2
BY	ATP6V1D
BY	ATRIP
BY	ATXN7L3
BY	AUH
BY	AVD
BY	AVPR1A
BY	B3GNT3
BY	B4GALT5
BY	BAG1
BY	BAG4
BY	BAP1
BY	BARD1
BY	BBS9
BY	BBX
BY	BCAR1
BY	BCAS3
BY	BCKDHB
BY	BCL9
BY	BCLAF1
BY	BCOR
BY	BEND5
BY	BFAR
BY	BG8
BY	BGLAP
BY	BIN2
BY	BIN3
BY	BMP10
BY	BMP7
BY	BMPR1B
BY	BNIP3L
BY	BOP1
BY	BRE
BY	BRF2
BY	BRSK1
BY	BSN
BY	BST1
BY	BUD13
BY	C11orf91
BY	C2CD2L
BY	C2CD5
BY	C3
BY	C4orf48
BY	C7orf57
BY	C8orf34
BY	CACNA1C
BY	CACNB1
BY	CACNB2
BY	CADM1
BY	CADM2
BY	CALCR
BY	CAMK2B
BY	CAMK2D
BY	CAMKV
BY	CAPG
BY	CARMIL1
BY	CARMIL3
BY	CASC3
BY	CASK
BY	CASQ2
BY	CBX1
BY	CCDC47
BY	CCDC78
BY	CCDC91
BY	CCDC92
BY	CCNA1
BY	CCND1
BY	CCNF
BY	CCNT1
BY	CCNY
BY	CCNYL1
BY	CCR7
BY	CD247
BY	CD47
BY	CD63
BY	CD80
BY	CD8A
BY	CD8BP
BY	CDC20B
BY	CDC25B
BY	CDC27
BY	CDC42BPA
BY	CDC6
BY	CDHR4
BY	CDK12
BY	CDK14
BY	CDK18
BY	CDK5RAP3
BY	CDKL5
BY	CDS2
BY	CELA1
BY	CEND1
BY	CENPU
BY	CFAP126
BY	CFAP97D1
BY	CFAP99
BY	CFLAR
BY	CHCHD5
BY	CHMP2B
BY	CHMP5
BY	CHMP7
BY	CHRM3
BY	CHRNA2
BY	CIAO1
BY	CKAP2L
BY	CLC2DL3
BY	CLCF1
BY	CLN6
BY	CLSTN2
BY	CLVS1
BY	CLYBL
BY	CMKLR1
BY	CNKSR2
BY	CNN1
BY	CNNM4
BY	CNTN1
BY	CNTN2
BY	CNTN5
BY	CNTNAP2
BY	COBL
BY	COCH
BY	COG5
BY	COG6
BY	COL1A1
BY	COL22A1
BY	COPA
BY	COR1
BY	CORIN
BY	COX5B
BY	CPEB3
BY	CPLANE2
BY	CPPED1
BY	CPXM1
BY	CRCP
BY	CREB3L2
BY	CREG1
BY	CRHR1
BY	CRY1
BY	CRYBG2
BY	CSF3
BY	CSMD3
BY	CSTF3
BY	CTBP1
BY	CTLA4
BY	CTNNA2
BY	CTNNA3
BY	CTNNAL1
BY	CTPS2
BY	CTRB2
BY	CTTN
BY	CTTNBP2NL
BY	CWC25
BY	CYB561
BY	CYB5R4
BY	CYBB
BY	CYP4F11
BY	DAAM1
BY	DACH2
BY	DAG1
BY	DAPK2
BY	DAZAP1
BY	DCAF7
BY	DCBLD1
BY	DCN
BY	DCTN2
BY	DCUN1D5
BY	DDHD2
BY	DDX3X
BY	DDX42
BY	DENND1B
BY	DENND3
BY	DENND6B
BY	DEPDC6
BY	DEPDC7
BY	DHRS4
BY	DHRS9
BY	DHX32
BY	DHX8
BY	DIAPH3
BY	DIP2C
BY	DLGAP2
BY	DLX3
BY	DMBT1L
BY	DMD
BY	DMTN
BY	DNAH1
BY	DNAH10
BY	DNAH5
BY	DNAJC1
BY	DNAJC5B
BY	DNMT3A
BY	DNTT
BY	DOCK3
BY	DOCK5
BY	DOK2
BY	DPYSL2
BY	DPYSL5
BY	DSN1
BY	DTL
BY	DUSP26
BY	DYNC1LI1
BY	DYNLRB1
BY	DYNLT3
BY	DYRK1A
BY	DYSF
BY	E2F6
BY	EBF1
BY	EBF2
BY	EBF4
BY	ECSIT
BY	EEF1D
BY	EEF2
BY	EFNA2
BY	EGR3
BY	EHD2
BY	EIF2AK3
BY	EIF2B4
BY	EIF2B5
BY	EIF3A
BY	EIF4B
BY	EIF4EBP1
BY	ELAVL1
BY	ELMO1
BY	ELOF1
BY	EMC2
BY	EMC3
BY	EML1
BY	EML3
BY	EN2
BY	ENDOV
BY	ENPP4
BY	ENTPD4
BY	EP400
BY	EPB41L1
BY	EPHA2
BY	EPHA8
BY	EPHX1
BY	ERBB2
BY	ERBB3
BY	ERBIN
BY	ERC2
BY	ERLIN2
BY	ESYT1
BY	ETV4
BY	EVI5L
BY	EXOC4
BY	EZR
BY	FABP1
BY	FAM105A
BY	FAM114A1
BY	FAM117A
BY	FAM135B
BY	FAM173A
BY	FAM45A
BY	FAM53A
BY	FANCD2
BY	FARS2
BY	FBLN1
BY	FBXL20
BY	FBXL5
BY	FBXO42
BY	FBXO46
BY	FBXO47
BY	FCHO1
BY	FCHSD2
BY	FCRL4
BY	FEM1B
BY	FER
BY	FGD4
BY	FGF14
BY	FGFR1
BY	FGFR3
BY	FGFRL1
BY	FGL1
BY	FHIT
BY	FHL1
BY	FHOD3
BY	FLOT1
BY	FMNL3
BY	FOCAD
BY	FRA10AC1
BY	FREM2
BY	FSD1
BY	FSHR
BY	FSTL5
BY	G6PC3
BY	GAB2
BY	GABBR2
BY	GABRB2
BY	GABRG3
BY	GALNT6
BY	GATAD2B
BY	GBE1
BY	GBP
BY	GCC1
BY	GCDH
BY	GCK
BY	GDA
BY	GDF11
BY	GFPT1
BY	GFRA2
BY	GFRA4
BY	GIP
BY	GJA5
BY	GJA8
BY	GKN2
BY	GLI1
BY	GLYCTK
BY	GM2A
BY	GMIP
BY	GMPPB
BY	GNA11
BY	GNAI2
BY	GNAI3
BY	GNAT1
BY	GNAT2
BY	GNGT2
BY	GNLY
BY	GNPNAT1
BY	GnRH-I
BY	GOLGA4
BY	GOLGA7
BY	GOLT1A
BY	GPA33
BY	GPAT4
BY	GPATCH4
BY	GPATCH8
BY	GPC5
BY	GPHN
BY	GPR158
BY	GPR171
BY	GPR34
BY	GPR6
BY	GPR62
BY	GPR82
BY	GPR89A
BY	GPX1
BY	GRB10
BY	GRID1
BY	GRIK2
BY	GRIN2A
BY	GRM2
BY	GRM8
BY	GRN
BY	GSC
BY	GSDMA
BY	GSTA2
BY	GTF2E1
BY	GTF2IRD1
BY	GTSE1
BY	H2AZ2
BY	HAUS3
BY	HCLS1
BY	HCRTR2
BY	HDDC2
BY	HENMT1
BY	HEXB
BY	HHAT
BY	HINTW
BY	HIPK3
BY	HJV
BY	HK2
BY	HMBOX1
BY	HMOX1
BY	HOXB1
BY	HOXB13
BY	HOXB2
BY	HOXB3
BY	HOXB4
BY	HOXB5
BY	HOXB6
BY	HOXB7
BY	HOXB8
BY	HOXB9
BY	HSD3B1
BY	HSF1
BY	HSPA13
BY	HSPA4L
BY	HTR1F
BY	HYAL3
BY	HYAL6
BY	IGF1R
BY	IGF2BP1
BY	IGF2BP3
BY	IGFBP4
BY	IGFBP5
BY	IGSF3
BY	IGSF9
BY	IKBKB
BY	IKZF3
BY	IL11
BY	IL17RA
BY	IL1B
BY	IL1RAPL1
BY	IL4I1
BY	ILDR2
BY	ILF3
BY	IMMP2L
BY	IMMT
BY	IMPG2
BY	INPP5A
BY	INPP5K
BY	INSC
BY	INTS10
BY	INTS3
BY	IP6K1
BY	IPMK
BY	IQCH
BY	IQGAP3
BY	IRF5
BY	ISOC2
BY	ITCH
BY	ITGA3
BY	ITGA7
BY	ITGB1BP2
BY	ITGB3
BY	ITIH5
BY	ITPR1
BY	ITSN1
BY	JADE2
BY	JAK3
BY	JAKMIP1
BY	KANSL1
BY	KANSL2
BY	KANSL3
BY	KAT6A
BY	KAT7
BY	KAZN
BY	KCNC2
BY	KCNH2
BY	KCNH5
BY	KCNH6
BY	KCNIP1
BY	KCNIP2
BY	KCNK2
BY	KCNK3
BY	KCNMA1
BY	KCNN3
BY	KCTD9
BY	KDM2B
BY	KDM3A
BY	KDM4C
BY	KDM7A
BY	KHDRBS2
BY	KHK
BY	KIAA0513
BY	KIAA1522
BY	KIAA1549
BY	KIAA1549L
BY	KIF26B
BY	KIF5A
BY	KLF12
BY	KLF3
BY	KLHL1
BY	KLHL12
BY	KLHL20
BY	KLHL5
BY	KPNB1
BY	KPTN
BY	LAMB2
BY	LAMTOR2
BY	LANCL3
BY	LARGE1
BY	LASP1
BY	LDAH
BY	LDB2
BY	LDHB
BY	LDLRAD4
BY	LETM1
BY	LETM2
BY	LETMD1
BY	LGR6
BY	LHPP
BY	LIMD2
BY	LIN52
BY	LIX1L
BY	LMAN2L
BY	LOX
BY	LOXL1
BY	LOXL2
BY	LPAR2
BY	LRIG1
BY	LRMDA
BY	LRP1
BY	LRP1B
BY	LRPAP1
BY	LRRC10B
BY	LRRC7
BY	LRRTM1
BY	LRRTM4
BY	LSAMP
BY	LSM1
BY	LSM12
BY	LSM8
BY	LTA4H
BY	LTBP2
BY	LYPLA1
BY	LZTS1
BY	MADPRT1
BY	MAEA
BY	MAEL
BY	MAF
BY	MAF1
BY	MAGI1
BY	MAGI2
BY	MAK16
BY	MAML2
BY	MANBA
BY	MAP2K5
BY	MAP3K3
BY	MAP3K6
BY	MAP3K7
BY	MAP6
BY	MAPK8IP2
BY	MAPKAPK3
BY	MAPRE3
BY	MAPT
BY	MARK1
BY	MARS
BY	MASP2
BY	MAU2
BY	MBOAT2
BY	MCM4
BY	MCM5
BY	MCRS1
BY	MDGA1
BY	MDGA2
BY	MECOM
BY	MED1
BY	MED12L
BY	MED14
BY	MED24
BY	MEF2D
BY	MEGF11
BY	MEOX1
BY	METTL2B
BY	MEX3A
BY	MGARP
BY	MGAT5
BY	MGEA5
BY	MICU1
BY	MID1IP1
BY	MIEN1
BY	MINA
BY	MIR12247-1
BY	MITD1
BY	MITF
BY	MKLN1
BY	MLLT1
BY	MLLT10
BY	MLLT3
BY	MLLT6
BY	MMGT1
BY	MMS22L
BY	MON1A
BY	MOSMO
BY	MOV10L1
BY	MPC2
BY	MPHOSPH8
BY	MPP3
BY	MPV17
BY	MPZ
BY	MPZL1
BY	MRC2
BY	MROH1
BY	MRPL10
BY	MRPL15
BY	MRPL16
BY	MRPL35
BY	MRPL39
BY	MRPL45
BY	MRPS31
BY	MSI1
BY	MSL1
BY	MSRA
BY	MST1
BY	MST1R
BY	MTA1
BY	MTA2
BY	MTFP1
BY	MTM1
BY	MTUS1
BY	MVB12A
BY	MXD1
BY	MXD4
BY	MYBPC1
BY	MYCBP2
BY	MYL3
BY	MYL4
BY	MYLK4
BY	MYO1A
BY	MYO7A
BY	NAA80
BY	NAALAD2
BY	NAALADL2
BY	NADK
BY	NAIF1
BY	NALF2
BY	NAPA
BY	NAPRT
BY	NAT8B
BY	NAT8L
BY	NAV3
BY	NAXE
BY	NBEA
BY	NBN
BY	NCAM2
BY	NDUFS7
BY	NDUFS8
BY	NEBL
BY	NECTIN4
BY	NEFL
BY	NEFM
BY	NEK10
BY	NELFA
BY	NEMP2
BY	NEUROD2
BY	NEUROD4
BY	NEUROD6
BY	NFAT5
BY	NFE2L1
BY	NFIC
BY	NFU1
BY	NGB
BY	NGFR
BY	NICN1
BY	NID1
BY	NKAIN2
BY	NKAIN3
BY	NKX1-1
BY	NKX2-4
BY	NKX2-6
BY	NKX6-3
BY	NLRP3
BY	NME8
BY	NNF1
BY	NOC3L
BY	NOL7
BY	NONO
BY	NOS3
BY	NPAS3
BY	NPEPPS
BY	NPM2
BY	NPPC
BY	NR1D1
BY	NR3C2
BY	NRBP2
BY	NRN1
BY	NRXN3
BY	NSD3
BY	NSG1
BY	NT5DC3
BY	NUP54
BY	NUS1
BY	NXNL1
BY	NXPE3
BY	NXPH3
BY	NYX
BY	OASL
BY	ODAD2
BY	OGDH
BY	OLFR4
BY	ONECUT1
BY	OPRD1
BY	OR1052
BY	OR51E2
BY	OR52R1
BY	OR6B1
BY	ORAOV1
BY	ORC5
BY	ORMDL2
BY	ORMDL3
BY	OSBPL7
BY	OST4
BY	OTC
BY	OTP
BY	OvoDA1-2
BY	OvoDA3
BY	P2RY14
BY	P3H2
BY	PACSIN2
BY	PARD3
BY	PARP3
BY	PAX3
BY	PAX7
BY	PBX4
BY	PBXIP1
BY	PCBP4
BY	PCDH15
BY	PCDHAC1
BY	PCGF2
BY	PCNA
BY	PCP4L1
BY	PCYOX1
BY	PDE1B
BY	PDE5A
BY	PDGFC
BY	PDK2
BY	PDLIM5
BY	PDLIM7
BY	PDSS2
BY	PDZK1
BY	PEBP4
BY	PEPD
BY	PEX11B
BY	PGAP3
BY	PGLYRP2
BY	PGM2L1
BY	PGPEP1L
BY	PHB
BY	PHF21A
BY	PHOSPHO1
BY	PHYHIP
BY	PI4KA
BY	PIAS3
BY	PIGV
BY	PIK3R5
BY	PIP4K2B
BY	PIT54
BY	PITPNA
BY	PKP2
BY	PLA2G10
BY	PLAT
BY	PLCL2
BY	PLEK2
BY	PLEKHA2
BY	PLEKHA5
BY	PLEKHA6
BY	PLEKHN1
BY	PLPBP
BY	PLPP5
BY	PLXDC1
BY	PLXNB3
BY	PMVK
BY	PNMT
BY	PNPLA6
BY	PNPO
BY	POGLUT1
BY	POGZ
BY	POLR2I
BY	POSTN
BY	POU1F1
BY	POU2F1
BY	POU6F1
BY	PPEF2
BY	PPFIA2
BY	PPFIA4
BY	PPIA
BY	PPIH
BY	PPM1M
BY	PPP1R1A
BY	PPP1R3E
BY	PPP1R9B
BY	PPP2R2A
BY	PPP2R5C
BY	PPP3CC
BY	PPP4R3A
BY	PPY
BY	PREB
BY	PRELP
BY	PREP
BY	PRKAG1
BY	PRKCE
BY	PRKDC
BY	PRKN
BY	PRLHRL
BY	PRNP
BY	PROKR1
BY	PROM2
BY	PRPF40A
BY	PRR15L
BY	PRRG1
BY	PRSS2
BY	PRSS3
BY	PSMB3
BY	PSMD3
BY	PSME3
BY	PTCD3
BY	PTGFR
BY	PTGFRN
BY	PTPRG
BY	PTPRT
BY	PTPRZ1
BY	PUF60
BY	PUM1
BY	PWWP2A
BY	PXDN
BY	PYY
BY	QPCTL
BY	R3HCC1
BY	RAB11FIP1
BY	RAB11FIP3
BY	RAB25
BY	RAB43
BY	RABIF
BY	RAD54B
BY	RAD54L2
BY	RALGAPB
BY	RALGPS2
BY	RANBP17
BY	RANBP9
BY	RAPGEF4
BY	RAPGEFL1
BY	RARA
BY	RARRES2
BY	RASEF
BY	RASGEF1B
BY	RASIP1
BY	RASSF2
BY	RAX2
BY	RB1
BY	RBM10
BY	RBM11
BY	RBM6
BY	RCSD1
BY	RDH5
BY	REEP1
BY	RELT
BY	REN
BY	RFC3
BY	RFT1
BY	RHBDL1
BY	RHEB
BY	RHOA
BY	RHOBTB2
BY	RHOT2
BY	RIMS2
BY	RIN2
BY	RIPPLY2
BY	RMND5A
BY	RNASEH2B
BY	RNASEK
BY	RNF103
BY	RNF11
BY	RNF113B
BY	RNF121
BY	RNF122
BY	RNF123
BY	RNF2
BY	RNF212
BY	RNF213
BY	RNF215
BY	RNF41
BY	RNH1
BY	ROBO1
BY	ROBO2
BY	ROS1
BY	RPGR
BY	RPIA
BY	RPL19
BY	RPL23
BY	RPL8
BY	RPS26
BY	RPS6KA3
BY	RPS6KC1
BY	RPTOR
BY	RRM2
BY	RSF1
BY	RTKN
BY	RUNDC3A
BY	RUNX1
BY	RUNX3
BY	S100A1
BY	S100A11
BY	S100A13
BY	S100A16
BY	SACS
BY	SAMD14
BY	SAMSN1
BY	SATB2
BY	SBF1
BY	SBK1
BY	SCN11A
BY	SCN5A
BY	SCO2
BY	SCRN2
BY	SCX
BY	SDHAF2
BY	SDHC
BY	SDK1
BY	SEL1L3
BY	SELENOF
BY	SEMA3A
BY	SEMA3B
BY	SEMA3F
BY	SEMA3G
BY	SEMA4C
BY	SEMA5A
BY	SEMA5B
BY	SERINC1
BY	SERPINB1
BY	SETD3
BY	SFRP1
BY	SFTPA1
BY	SFXN4
BY	SGCA
BY	SH2D4B
BY	SH3D19
BY	SH3GL2
BY	SH3PXD2A
BY	SH3RF3
BY	SHARPIN
BY	SHISA5
BY	SHISAL2A
BY	SHTN1
BY	SKAP1
BY	SKAP2
BY	SLBP
BY	SLC10A2
BY	SLC11A2
BY	SLC18A1
BY	SLC23A2
BY	SLC25A22
BY	SLC25A26
BY	SLC25A37
BY	SLC25A39
BY	SLC25A44
BY	SLC27A1
BY	SLC27A3
BY	SLC2A2
BY	SLC30A3
BY	SLC35B1
BY	SLC35F1
BY	SLC35F4
BY	SLC38A3
BY	SLC39A14
BY	SLC43A2
BY	SLC4A1
BY	SLC4A1AP
BY	SLC5A6
BY	SLC8A1
BY	SLC9A2
BY	SLC9A6
BY	SLC9A8
BY	SLCO2B1
BY	SLIT3
BY	SLX4
BY	SMAD6
BY	SMARCA4
BY	SMARCC2
BY	SMCHD1
BY	SMPX
BY	SMYD1
BY	SMYD3
BY	SNF8
BY	SNORD94
BY	SNRNP27
BY	SNRPGP15
BY	SNTG1
BY	SNX11
BY	SNX18
BY	SOCS7
BY	SORCS2
BY	SOST
BY	SOX14
BY	SP2
BY	SP6
BY	SPAG16
BY	SPAG9
BY	SPECC1L
BY	SPHKAP
BY	SPOCK3
BY	SPON1
BY	SPON2
BY	SPOP
BY	SPPL2C
BY	SPTLC3
BY	SRCIN1
BY	SRP9
BY	SRPX
BY	SS2
BY	ST3GAL5
BY	ST7
BY	ST7L
BY	STAC3
BY	STAR
BY	STARD3
BY	STC1
BY	STIM1
BY	STIM2
BY	STK10
BY	STMN2
BY	STRADA
BY	STX3
BY	STXBP5
BY	STXBP5L
BY	STXBP6
BY	STYXL2
BY	SUCLG1
BY	SYAP1
BY	SYDE2
BY	SYN3
BY	SYNE1
BY	SYNE2
BY	SYNJ1
BY	SYT1
BY	SYT14
BY	SYT2
BY	SYT7
BY	SYTL1
BY	SYTL5
BY	TACC1
BY	TACC3
BY	TAF3
BY	TAFA5
BY	TANC2
BY	TARP
BY	TBC1D22A
BY	TBC1D5
BY	TBC1D9
BY	TBX21
BY	TBXAS1
BY	TCAIM
BY	TCEA3
BY	TCF3
BY	TCF7L1
BY	TCIM
BY	TCIRG1
BY	TCP11L1
BY	TDO2
BY	TECRL
BY	TENM1
BY	TENM2
BY	TEX264
BY	TFAP2A
BY	TFAP2D
BY	TFCP2
BY	TFEC
BY	TGFA
BY	TGFB1
BY	TGFBI
BY	TGM2
BY	THNSL2
BY	THRA
BY	TIAM1
BY	TIMMDC1
BY	TLK2
BY	TLR1A
BY	TLR1B
BY	TM2D2
BY	TMCC1
BY	TMCC3
BY	TMED11
BY	TMEM100
BY	TMEM101
BY	TMEM108
BY	TMEM117
BY	TMEM127
BY	TMEM129
BY	TMEM132A
BY	TMEM132C
BY	TMEM177
BY	TMEM209
BY	TMEM214
BY	TMEM222
BY	TMEM230
BY	TMEM243
BY	TMEM255B
BY	TMEM263
BY	TMEM51
BY	TMEM52B
BY	TMEM63C
BY	TMEM9
BY	TMEM98
BY	TMLHE
BY	TMTC2
BY	TNFRSF10B
BY	TNFRSF13C
BY	TNPO3
BY	TNS4
BY	TOP2A
BY	TOP2B
BY	TOX3
BY	TP53BP1
BY	TP63
BY	TPH2
BY	TPST1
BY	TRABD2A
BY	TRAIP
BY	TRANK1
BY	TRDMT1
BY	TRIM3
BY	TRIM54
BY	TRIM7.2
BY	TRIM9
BY	TSHZ1
BY	TSNARE1
BY	TTI2
BY	TTLL5
BY	TUBA3E
BY	TUBB
BY	TUBGCP4
BY	TWF2
BY	TXNIP
BY	TYR
BY	U1
BY	U2
BY	U6
BY	UBE2E1
BY	UBE2H
BY	UBE2S
BY	UBE2Z
BY	UBQLN4
BY	UBTF
BY	UBXN11
BY	UCN
BY	UCP3
BY	UGGT2
BY	UNC5D
BY	UNC79
BY	UPP1
BY	USF1
BY	USH2A
BY	USP4
BY	USP40
BY	USP6NL
BY	VAMP3
BY	VANGL1
BY	VDR
BY	VGLL2
BY	VGLL3
BY	VPS16
BY	VPS41
BY	WASF1
BY	WBP1
BY	WDHD1
BY	WDR54
BY	WDR82
BY	WHRN
BY	WIPF2
BY	WNT11
BY	WNT4
BY	WRNIP1
BY	XK
BY	XPO7
BY	XRCC3
BY	XRN2
BY	YBX1
BY	YTHDC1
BY	YTHDC2
BY	YWHAH
BY	ZBTB39
BY	ZBTB45
BY	ZC3H10
BY	ZC3H11B
BY	ZC3H3
BY	ZC3HAV1
BY	ZC4H2
BY	ZDHHC14
BY	ZDHHC22
BY	ZEB1
BY	ZFP92
BY	ZFPM2
BY	ZMAT4
BY	ZNF407
BY	ZNF618
BY	ZNF638
BY	ZNF652
BY	ZNF703
BY	ZNF804A
BY	ZNF804B
BY	ZPBP2
BY	ZSWIM5
DT	ABCA12
DT	ABCB8
DT	ABCD4
DT	ABCG2
DT	ABLIM2
DT	ACADSB
DT	ACAP3
DT	ACE
DT	ACER3
DT	ACHE
DT	ACOD1
DT	ACOT11
DT	ACP3
DT	ACP5
DT	ACTA2
DT	ACTN4
DT	ADAM10
DT	ADAMTS12
DT	ADAMTS18
DT	ADAMTS20
DT	ADAMTS4
DT	ADAMTS5
DT	ADAMTSL1
DT	ADAR
DT	ADCY1
DT	ADCY6
DT	ADCYAP1R1
DT	ADGRA1
DT	ADGRB2
DT	ADGRB3
DT	ADGRF5
DT	ADGRL2
DT	ADH1C
DT	ADH6
DT	ADK
DT	ADMP
DT	AEBP1
DT	AFDN
DT	AFF1
DT	AFF3
DT	AGA
DT	AGBL3
DT	AGMO
DT	AHCYL2
DT	AHDC1
DT	AHSG
DT	AIDA
DT	AKAP8
DT	AKAP8L
DT	AKR1E2
DT	AKR7L
DT	AKT1
DT	AKT3
DT	ALDH18A1
DT	ALDH1A1
DT	ALDH1A2
DT	ALDH1L2
DT	ALG3
DT	ALOX5
DT	AMDHD2
DT	AMIGO1
DT	AMPH
DT	ANAPC15
DT	ANGPTL4
DT	ANK1
DT	ANKH
DT	ANKRD1
DT	ANKRD13A
DT	ANKRD13D
DT	ANKRD22
DT	ANKRD26
DT	ANKRD39
DT	ANKRD42
DT	ANKRD44
DT	ANOS1
DT	ANTXR2
DT	ANTXRL
DT	ANXA7
DT	AOAH
DT	AP1M1
DT	AP2B1
DT	AP2S1
DT	AP3M1
DT	AP5M1
DT	AP5S1
DT	AQP11
DT	AQP9
DT	ARF5
DT	ARHGAP17
DT	ARHGAP18
DT	ARHGAP21
DT	ARHGAP26
DT	ARHGAP27
DT	ARHGAP30
DT	ARHGAP35
DT	ARHGAP39
DT	ARHGAP42
DT	ARHGAP44
DT	ARHGEF10
DT	ARHGEF17
DT	ARHGEF28
DT	ARHGEF3
DT	ARHGEF38
DT	ARHGEF9
DT	ARID1B
DT	ARL3
DT	ARMC2
DT	ARMC6
DT	ARMC8
DT	ARPC1A
DT	ARPC1B
DT	ARSB
DT	ARSJ
DT	ART1
DT	ART7B
DT	ART7C
DT	ASAP3
DT	ASCL1
DT	ASMTL
DT	ASTN2
DT	ASXL2
DT	ATAD2B
DT	ATCAY
DT	ATE1
DT	ATG9B
DT	ATL1
DT	ATP13A2
DT	ATP2B1
DT	ATP5F1D
DT	ATP6AP2
DT	ATP6V0C
DT	ATP6V1C1
DT	ATP6V1H
DT	ATP8A2
DT	ATPSCKMT
DT	ATXN7L3
DT	AUP1
DT	AUTS2
DT	AvBD11
DT	AVL9
DT	AVR2
DT	B4GALT5
DT	BAG2
DT	BAG3
DT	BCLAF1
DT	BCOR
DT	BF1
DT	BGLAP
DT	BICC1
DT	BIN2
DT	BIN3
DT	BLOC1S2
DT	BMF
DT	BMP7
DT	BNC2
DT	BOLA1
DT	BOP1
DT	BORCS5
DT	BRF1
DT	BSDC1
DT	BTBD11
DT	BTBD2
DT	BTN1A1
DT	BUD13
DT	BZW1
DT	BZW2
DT	C10orf71
DT	C11H19orf12
DT	C12orf4
DT	C14H16orf45
DT	C18orf21
DT	C1H2ORF49
DT	C26H6orf106
DT	C3
DT	C4
DT	C4orf19
DT	C4orf48
DT	C7H2ORF69
DT	C7orf50
DT	C7orf57
DT	C8orf88
DT	CABP4
DT	CACNA2D1
DT	CACNA2D2
DT	CACNB4
DT	CACUL1
DT	CADM1
DT	CADM3
DT	CALCR
DT	CALD1
DT	CALHM6
DT	CALU
DT	CAMK2D
DT	CAMK2G
DT	CAMK2N2
DT	CAPG
DT	CAPN13
DT	CAPZB
DT	CARTPT
DT	CASK
DT	CASP14
DT	CASZ1
DT	CBLB
DT	CCDC126
DT	CCDC134
DT	CCDC171
DT	CCDC28A
DT	CCDC65
DT	CCDC92
DT	CCL1
DT	CCLI5
DT	CCM2
DT	CCNA1
DT	CCNB1
DT	CCNE1
DT	CCNF
DT	CCPG1
DT	CCR5
DT	CCS
DT	CCSER1
DT	CD1C
DT	CD2AP
DT	CD40
DT	CD47
DT	CD48
DT	CD63
DT	CD86
DT	CD99
DT	CDA
DT	CDC20B
DT	CDC25A
DT	CDC25B
DT	CDC37
DT	CDC37L1
DT	CDH13
DT	CDH15
DT	CDH22
DT	CDH23
DT	CDH6
DT	CDH8
DT	CDK14
DT	CDK18
DT	CDK19
DT	CDK20
DT	CDKN2A
DT	CDO1
DT	CDX2
DT	CELA1
DT	CELF2
DT	CenpA
DT	CENPJ
DT	CENPP
DT	CEP128
DT	CEP41
DT	CERS6
DT	CFAP126
DT	CFAP45
DT	CFAP65
DT	CFAP97
DT	CGAS
DT	CGNL1
DT	CH25H
DT	CHCHD1
DT	CHCHD3
DT	CHCHD4
DT	CHD1L
DT	CHEK2
DT	CHGB
DT	CHIA
DT	CHRDL2
DT	CHRNA7
DT	CHRNB2
DT	CHST11
DT	CHST15
DT	CHTF18
DT	CHUK
DT	CILK1
DT	CKAP2L
DT	CLC2DL3
DT	CLCF1
DT	CLDND1
DT	CLEC16A
DT	CLK1
DT	CLYBL
DT	CMSS1
DT	CNN1
DT	CNPY3
DT	CNTN4
DT	COL12A1
DT	COL1A1
DT	COL9A3
DT	COMTD1
DT	COP1
DT	COPA
DT	COPB2
DT	COPG2
DT	COQ10A
DT	COQ10B
DT	COR1
DT	CORO1B
DT	COX10
DT	CPB2
DT	CPNE8
DT	CPT1A
DT	CPXM1
DT	CRAMP1
DT	CREB5
DT	CREBBP
DT	CRHR2
DT	CRISPLD1
DT	CRPPA
DT	CS
DT	CSMD1
DT	CSMD2
DT	CSRNP2
DT	CTBP1
DT	CTDSPL
DT	CTNNA2
DT	CTNNA3
DT	CTPS1
DT	CTPS2
DT	CTTN
DT	CTTNBP2
DT	CTTNBP2NL
DT	CUBN
DT	CUEDC2
DT	CUX1
DT	CWH43
DT	CXCL12
DT	CYBB
DT	CYP2C18
DT	CYP2C23a
DT	CYP2C23b
DT	CYP2D6
DT	CYP4F11
DT	CYYR1
DT	DACH1
DT	DACT2
DT	DAZAP2
DT	DDC
DT	DDX23
DT	DDX25
DT	DDX3X
DT	DDX6
DT	DENND5B
DT	DENND6B
DT	DEPDC1
DT	DESI2
DT	DFFA
DT	DGKH
DT	DHDH
DT	DHRS4
DT	DHX37
DT	DIO2
DT	DIP2C
DT	DLG1
DT	DLG5
DT	DLX6
DT	DMA
DT	DMB1
DT	DMB2
DT	DMD
DT	DMRT1
DT	DNA2
DT	DNAAF9
DT	DNAH10
DT	DNAH8
DT	DNAJB12
DT	DNAJC12
DT	DNAJC17
DT	DNAJC5B
DT	DNAJC6
DT	DNAL1
DT	DNMT1
DT	DNMT3A
DT	DOCK3
DT	DOCK4
DT	DOK2
DT	DOP1A
DT	DOT1L
DT	DPP6
DT	DPYD
DT	DPYSL5
DT	DRC1
DT	DRGX
DT	DRP2
DT	DSCAM
DT	DST
DT	DTX2
DT	DUPD1
DT	DUSP13
DT	DUSP19
DT	DUSP7
DT	DYNC2H1
DT	DYNLT3
DT	DYSF
DT	DYX1C1
DT	EBF4
DT	ECHDC3
DT	ECRG4
DT	EDSC
DT	EEF1AKMT4
DT	EEF1D
DT	EFNA2
DT	EGFLAM
DT	EGFR
DT	EGR3
DT	EHBP1
DT	EHD4
DT	EI24
DT	EIF2S2
DT	EIF3A
DT	EIF3F
DT	EIF3G
DT	EIF4B
DT	EIF4E3
DT	ELF5
DT	ELOF1
DT	ELOVL3
DT	EMC3
DT	EMILIN3
DT	EMP2
DT	EPHB1
DT	EPHB2
DT	EPS8
DT	ERBB3
DT	ERBB4
DT	ERC1
DT	ERCC6
DT	ERO1A
DT	ERP44
DT	ESF1
DT	ESR1
DT	ESYT1
DT	ETNK1
DT	ETNK2
DT	EVI5L
DT	EWSR1
DT	EXD3
DT	EXOC2
DT	EXOC5
DT	EXOC6B
DT	EXOC7
DT	EZH2
DT	FABP6
DT	FAH
DT	FAM168A
DT	FAM217B
DT	FAM21C
DT	FAM32A
DT	FAM43B
DT	FAM81A
DT	FAM83B
DT	FANCD2
DT	FAR1
DT	FARS2
DT	FAS
DT	FBN2
DT	FBXL15
DT	FBXL17
DT	FBXL2
DT	FBXL22
DT	FBXL7
DT	FBXO42
DT	FCER1G
DT	FERMT1
DT	FERMT2
DT	FGF10
DT	FGF13
DT	FGF9
DT	FGGY
DT	FHL2
DT	FHL5
DT	FIGN
DT	FIGNL1
DT	F-KER
DT	FLNA
DT	FLOT1
DT	FLT3
DT	FMNL1
DT	FNDC3B
DT	FNDC5
DT	FOXG1
DT	FOXJ1
DT	FOXO6
DT	FOXRED1
DT	FRMD3
DT	FRMD4B
DT	FRMPD4
DT	FRRS1L
DT	FRZB
DT	FSD1
DT	FSIP1
DT	FUT11
DT	FUT9
DT	FZD2
DT	G6PC3
DT	GAB1
DT	GABBR2
DT	GABRB2
DT	GABRG2
DT	GABRR1
DT	GALNT12
DT	GALNT16
DT	GALNT2
DT	GALNT6
DT	GARNL3
DT	GARS
DT	GAS2L1
DT	GATAD2B
DT	GATD3AL1
DT	GBE1
DT	GBF1
DT	GCC1
DT	GCDH
DT	GCHFR
DT	GCK
DT	GDAP1
DT	GDF10
DT	GDF11
DT	GDF2
DT	GDF6
DT	GEMIN8
DT	GEN1
DT	GFM2
DT	GFOD1
DT	GHRH
DT	GIPC3
DT	GJA1
DT	GLI3
DT	GLYR1
DT	GMDS
DT	GMIP
DT	GNA11
DT	GNAI3
DT	GNAO1
DT	GNAQ
DT	GNG13
DT	GNG2
DT	GNL3
DT	GNLY
DT	GPATCH4
DT	GPATCH8
DT	GPC6
DT	GPR137C
DT	GPR141
DT	GPR146
DT	GPR161
DT	GPR34
DT	GPR82
DT	GPX1
DT	GRIA4
DT	GRIK2
DT	GRM1
DT	GRM2
DT	GRM3
DT	GRN
DT	GSAP
DT	GSTCD
DT	GTF2E1
DT	GTF2F2
DT	GTF3C3
DT	GUCY1A2
DT	H2A-VIII
DT	HACD2
DT	HADH
DT	HCN1
DT	HCRTR2
DT	HECTD2
DT	HECW2
DT	HELLS
DT	HERPUD1
DT	HEXB
DT	HGF
DT	HIBCH
DT	HIF1AN
DT	HIF3A
DT	HIST1H103
DT	HIVEP2
DT	HJURP
DT	HJV
DT	HK2
DT	HMBOX1
DT	HMG20B
DT	HMGB3
DT	HMGCR
DT	HMGN2P46
DT	HMP19
DT	HN1L
DT	HOMER1
DT	HOXA3
DT	HOXB2
DT	HPCA
DT	HPGDS
DT	HSF1
DT	HSF2BP
DT	HSPB1
DT	HSPD1
DT	HSPE1
DT	HTR7
DT	HTRA2
DT	ID2
DT	IFIT5
DT	IFT140
DT	IFT74
DT	IGSF9
DT	IKZF1
DT	IKZF4
DT	IKZF5
DT	IL11
DT	IL1B
DT	IL1RAPL1
DT	IL4I1
DT	IL6R
DT	IL7R
DT	IL9
DT	ILF2
DT	ILF3
DT	ILVBL
DT	INHBC
DT	INSC
DT	INTS3
DT	IQGAP1
DT	IQGAP3
DT	IQSEC3
DT	IRAK1BP1
DT	IRF5
DT	ISLR
DT	ITGA2B
DT	ITGA7
DT	ITGB7
DT	ITPA
DT	JARID2
DT	JAZF1
DT	JUN
DT	KANK3
DT	KAT6B
DT	KATNAL2
DT	KAZN
DT	KCNB1
DT	KCNB2
DT	KCND2
DT	KCND3
DT	KCNE3
DT	KCNF1
DT	KCNG4
DT	KCNH2
DT	KCNJ6
DT	KCNK3
DT	KCNMA1
DT	KCNN3
DT	KCTD18
DT	KDM4C
DT	KHDRBS2
DT	KIAA0100
DT	KIAA1109
DT	KIAA1549
DT	KIF21A
DT	KIF2C
DT	KIF5A
DT	KIRREL1
DT	KLB
DT	KLHL1
DT	KLHL24
DT	KLHL25
DT	KLHL9
DT	KNG1
DT	KPNA6
DT	KPTN
DT	KRT18
DT	KRT80
DT	LAMB1
DT	LAMTOR1
DT	LAMTOR2
DT	LANCL3
DT	LAPTM4B
DT	LASP1
DT	LDB2
DT	LDB3
DT	LETMD1
DT	LHFPL6
DT	LIG3
DT	LIMS1
DT	LIN9
DT	LINGO1
DT	LIPA
DT	LIPC
DT	LIPT2
DT	LIX1L
DT	LMAN2L
DT	LMNA
DT	LONP2
DT	LONRF2
DT	LOX
DT	LOXHD1
DT	LPAR2
DT	LPP
DT	LRCH1
DT	LRCH2
DT	LRIT1
DT	LRMDA
DT	LRP1
DT	LRP4
DT	LRP5
DT	LRP8
DT	LRPPRC
DT	LRR1
DT	LRRC18
DT	LRRC49
DT	LRRC4C
DT	LRRN4
DT	LRTOMT
DT	LSAMP
DT	LSP1P1
DT	LSS
DT	LUZP2
DT	LY75
DT	MAD1L1
DT	MADPRT1
DT	MAEA
DT	MAF1
DT	MAGI1
DT	MAGI2
DT	MAGI3
DT	MAML2
DT	MAP2K4
DT	MAP3K12
DT	MAP3K21
DT	MAP3K6
[truncated: 7,818 more rows]
