# Supplementary material for: Comprehensive analysis of structural variants in chickens using PacBio sequencing
Source: Front Genet. 2022 Oct 20;13:971588. doi: 10.3389/fgene.2022.971588 (PMC9632285; doi:10.3389/fgene.2022.971588)
Supplement: Supplementary file 6 [file Table1.XLSX]

## Sheet: Sheet1
TableS1. Chicken breeds and their characteristics
Sample	Breed Characteristic	Type of chicken
Silkies, SK	Black-bone, blue earlobes, five toes, Crest, Silk and white feather	indigenous chicken, medicinal type
Tibetan, TB	High altitude adaptation	indigenous chicken, dual-purpose type
Beijing You, BY	Crest, polydactyly, yellow feather	indigenous chicken, dual-purpose type
Piao, P	rumplessness	indigenous chicken, dual-purpose type
Dongtao, DT	enlarger feet, thickest legs, pea comb	indigenous chicken, dual-purpose type
Cornish, Cor	Yellow skin, white feather, single comb	Commercial chicken, Meat type
Plymouth Rock, WR	yellow skin, single comb	Commercial chicken, Meat type
White Leghorn, WL	White feather, yellow skin	Commercial chicken, Egg type
Rhode island Red, RIR	Single/rose comb	Commercial chicken, Egg type
Red jungle flow, RJF	Wild chicken, Diverse plumage colors, and males and females look different
