# Supplementary material for: Comprehensive analysis of structural variants in chickens using PacBio sequencing
Source: Front Genet. 2022 Oct 20;13:971588. doi: 10.3389/fgene.2022.971588 (PMC9632285; doi:10.3389/fgene.2022.971588)
Supplement: Supplementary file 7 [file Table5.XLSX]

## Sheet: Total_group_result
group	intersection_number
RJF,P,RIR,WR	0
RJF,P,Cor,RIR,WR	0
RJF,P,DT,Cor,RIR,WR	0
RJF,TB,Cor,RIR	0
RJF,SK,RIR,WR	0
RJF,SK,DT,Cor,RIR,WL,WR	0
RJF,SK,P,Cor,RIR,WL	0
RJF,BY,Cor,RIR,WR	0
RJF,BY,TB,Cor,RIR,WR	0
RJF,BY,TB,DT,Cor,RIR	0
TB,P,Cor,RIR,WL,WR	1
BY,TB,P,Cor,RIR	1
RJF,DT,Cor,RIR,WL,WR	1
RJF,P,Cor,WL	1
RJF,P,DT,Cor,RIR	1
RJF,TB,RIR,WR	1
RJF,TB,Cor,RIR,WL	1
RJF,TB,Cor,RIR,WL,WR	1
RJF,TB,DT,Cor,RIR,WR	1
RJF,TB,P,RIR,WL,WR	1
RJF,SK,Cor,WL,WR	1
RJF,SK,Cor,RIR,WR	1
RJF,SK,Cor,RIR,WL	1
RJF,SK,P,Cor,RIR,WR	1
RJF,SK,TB,RIR,WR	1
RJF,SK,TB,Cor,RIR,WR	1
RJF,SK,TB,DT,Cor,WR	1
RJF,BY,Cor,RIR	1
RJF,BY,DT,Cor	1
RJF,BY,DT,Cor,RIR,WR	1
RJF,BY,P,RIR,WR	1
RJF,BY,P,RIR,WL,WR	1
RJF,BY,TB,RIR,WR	1
RJF,BY,TB,Cor,WL,WR	1
RJF,BY,TB,DT,RIR,WL	1
RJF,BY,TB,P,Cor,WL	1
RJF,BY,TB,P,Cor,RIR	1
RJF,BY,TB,P,Cor,RIR,WR	1
RJF,BY,SK,P,Cor,RIR	1
RJF,BY,SK,TB,RIR,WL	1
TB,DT,Cor,RIR,WL,WR	2
TB,P,DT,Cor,WR	2
RJF,Cor,RIR	2
RJF,Cor,RIR,WL,WR	2
RJF,DT,Cor,WL,WR	2
RJF,P,Cor,WR	2
RJF,P,Cor,WL,WR	2
RJF,TB,DT,RIR	2
RJF,TB,DT,Cor	2
RJF,TB,P,RIR,WR	2
RJF,TB,P,Cor,WR	2
RJF,TB,P,Cor,WL,WR	2
RJF,TB,P,Cor,RIR	2
RJF,TB,P,Cor,RIR,WR	2
RJF,TB,P,DT,WR	2
RJF,TB,P,DT,RIR,WR	2
RJF,TB,P,DT,Cor	2
RJF,TB,P,DT,Cor,RIR,WR	2
RJF,SK,RIR,WL,WR	2
RJF,SK,Cor,RIR,WL,WR	2
RJF,SK,P,Cor	2
RJF,SK,P,Cor,WL	2
RJF,SK,P,Cor,RIR,WL,WR	2
RJF,SK,P,DT,WR	2
RJF,SK,P,DT,Cor,RIR	2
RJF,SK,TB,WR	2
RJF,SK,TB,Cor,RIR	2
RJF,SK,TB,Cor,RIR,WL	2
RJF,SK,TB,P,Cor	2
RJF,SK,TB,P,Cor,WR	2
RJF,SK,TB,P,Cor,WL,WR	2
RJF,SK,TB,P,Cor,RIR	2
RJF,SK,TB,P,DT,Cor,WR	2
RJF,BY,RIR,WL,WR	2
RJF,BY,Cor,WL,WR	2
RJF,BY,Cor,RIR,WL,WR	2
RJF,BY,DT,Cor,WR	2
RJF,BY,DT,Cor,RIR,WL,WR	2
RJF,BY,P,RIR	2
RJF,BY,P,Cor,WR	2
RJF,BY,P,Cor,WL	2
RJF,BY,P,Cor,WL,WR	2
RJF,BY,P,Cor,RIR,WR	2
RJF,BY,P,DT,Cor,WL	2
RJF,BY,P,DT,Cor,WL,WR	2
RJF,BY,P,DT,Cor,RIR	2
RJF,BY,P,DT,Cor,RIR,WR	2
RJF,BY,TB,RIR,WL	2
RJF,BY,TB,RIR,WL,WR	2
RJF,BY,TB,Cor,RIR	2
RJF,BY,TB,Cor,RIR,WL,WR	2
RJF,BY,TB,DT,WR	2
RJF,BY,TB,DT,WL,WR	2
RJF,BY,TB,DT,RIR,WR	2
RJF,BY,TB,DT,Cor	2
RJF,BY,TB,DT,Cor,WL,WR	2
RJF,BY,TB,DT,Cor,RIR,WR	2
RJF,BY,TB,P,RIR,WR	2
RJF,BY,TB,P,RIR,WL,WR	2
RJF,BY,TB,P,Cor	2
RJF,BY,TB,P,Cor,WR	2
RJF,BY,TB,P,DT,Cor,RIR	2
RJF,BY,SK,Cor,WR	2
RJF,BY,SK,DT,RIR,WR	2
RJF,BY,SK,TB,Cor,RIR	2
TB,P,DT,Cor,RIR,WR	3
RJF,Cor,RIR,WR	3
RJF,DT,RIR,WL,WR	3
RJF,DT,Cor,RIR	3
RJF,DT,Cor,RIR,WR	3
RJF,P,RIR,WL,WR	3
RJF,P,Cor,RIR	3
RJF,P,Cor,RIR,WL	3
RJF,P,Cor,RIR,WL,WR	3
RJF,P,DT,RIR,WR	3
RJF,P,DT,Cor,WR	3
RJF,P,DT,Cor,WL,WR	3
RJF,TB,Cor,WL,WR	3
RJF,TB,Cor,RIR,WR	3
RJF,TB,DT,Cor,WR	3
RJF,TB,DT,Cor,WL	3
RJF,TB,DT,Cor,RIR,WL	3
RJF,TB,P,WL,WR	3
RJF,TB,P,Cor	3
RJF,TB,P,Cor,WL	3
RJF,TB,P,Cor,RIR,WL	3
RJF,TB,P,Cor,RIR,WL,WR	3
RJF,TB,P,DT,Cor,WL	3
RJF,SK,DT,Cor,WL,WR	3
RJF,SK,DT,Cor,RIR	3
RJF,SK,DT,Cor,RIR,WR	3
RJF,SK,P,RIR,WR	3
RJF,SK,P,RIR,WL	3
RJF,SK,TB,Cor	3
RJF,SK,TB,Cor,WR	3
RJF,SK,TB,Cor,WL	3
RJF,SK,TB,Cor,WL,WR	3
RJF,SK,TB,DT,Cor	3
RJF,SK,TB,DT,Cor,RIR	3
RJF,SK,TB,P,WR	3
RJF,BY,WL,WR	3
RJF,BY,RIR,WR	3
RJF,BY,RIR,WL	3
RJF,BY,DT,RIR,WL,WR	3
RJF,BY,P,WL,WR	3
RJF,BY,P,Cor,RIR	3
RJF,BY,P,Cor,RIR,WL,WR	3
RJF,BY,P,DT,WR	3
RJF,BY,P,DT,RIR,WR	3
RJF,BY,TB,WR	3
RJF,BY,TB,RIR	3
RJF,BY,TB,Cor,WR	3
RJF,BY,TB,Cor,RIR,WL	3
RJF,BY,TB,P,Cor,RIR,WL	3
RJF,BY,SK,WL,WR	3
RJF,BY,SK,RIR,WR	3
RJF,BY,SK,Cor,RIR	3
RJF,BY,SK,Cor,RIR,WR	3
RJF,BY,SK,DT,Cor,WR	3
RJF,BY,SK,P,RIR,WR	3
RJF,BY,SK,P,Cor,WL,WR	3
RJF,BY,SK,TB,RIR,WL,WR	3
RJF,BY,SK,TB,Cor,RIR,WR	3
DT,Cor,RIR,WR	4
P,DT,Cor,RIR,WL,WR	4
TB,Cor,RIR,WR	4
TB,DT,Cor,RIR,WR	4
SK,TB,DT,Cor,WR	4
BY,TB,P,RIR,WR	4
BY,TB,P,Cor,RIR,WR	4
BY,TB,P,DT,WR	4
BY,TB,P,DT,RIR,WR	4
RJF,RIR,WL,WR	4
RJF,DT,RIR,WR	4
RJF,DT,Cor,RIR,WL	4
RJF,P,RIR,WL	4
RJF,P,DT,Cor,WL	4
RJF,P,DT,Cor,RIR,WL	4
RJF,TB,WL,WR	4
RJF,TB,DT,WL,WR	4
RJF,TB,DT,RIR,WR	4
RJF,TB,DT,RIR,WL,WR	4
RJF,TB,DT,Cor,WL,WR	4
RJF,TB,DT,Cor,RIR	4
RJF,TB,P,DT,Cor,RIR	4
RJF,SK,Cor,WR	4
RJF,SK,DT,RIR,WR	4
RJF,SK,TB,Cor,RIR,WL,WR	4
RJF,SK,TB,DT,RIR	4
RJF,SK,TB,DT,Cor,RIR,WR	4
RJF,SK,TB,P,RIR,WR	4
RJF,SK,TB,P,RIR,WL	4
RJF,SK,TB,P,Cor,WL	4
RJF,SK,TB,P,DT,Cor,RIR,WR	4
RJF,BY,Cor,WL	4
RJF,BY,Cor,RIR,WL	4
RJF,BY,DT,WR	4
RJF,BY,DT,RIR,WR	4
RJF,BY,P,DT,Cor	4
RJF,BY,P,DT,Cor,WR	4
RJF,BY,P,DT,Cor,RIR,WL	4
RJF,BY,TB,WL,WR	4
RJF,BY,TB,Cor	4
RJF,BY,TB,DT,Cor,WR	4
RJF,BY,TB,DT,Cor,WL	4
RJF,BY,TB,P,Cor,WL,WR	4
RJF,BY,TB,P,DT,WL,WR	4
RJF,BY,TB,P,DT,RIR,WR	4
RJF,BY,TB,P,DT,Cor,WR	4
RJF,BY,SK,RIR,WL,WR	4
RJF,BY,SK,DT,WL,WR	4
RJF,BY,SK,P,Cor,WR	4
RJF,BY,SK,P,Cor,RIR,WR	4
RJF,BY,SK,TB,WR	4
RJF,BY,SK,TB,Cor	4
RJF,BY,SK,TB,DT,RIR,WR	4
RJF,BY,SK,TB,DT,Cor,RIR	4
RJF,BY,SK,TB,P,WR	4
RJF,BY,SK,TB,P,Cor,WL	4
TB,P,RIR,WR	5
TB,P,Cor,WL,WR	5
SK,DT,Cor,RIR,WR	5
SK,TB,Cor,WL,WR	5
SK,TB,Cor,RIR,WL	5
SK,TB,P,RIR,WR	5
SK,TB,P,Cor,RIR,WR	5
BY,DT,Cor,RIR,WR	5
BY,TB,DT,RIR,WR	5
BY,TB,DT,Cor,RIR,WR	5
BY,SK,TB,Cor,RIR	5
BY,SK,TB,P,Cor,WR	5
RJF,RIR,WR	5
RJF,Cor,WL,WR	5
RJF,Cor,RIR,WL	5
RJF,DT,RIR,WL	5
RJF,DT,Cor,WR	5
RJF,P,DT,WL,WR	5
RJF,P,DT,RIR	5
RJF,P,DT,RIR,WL,WR	5
RJF,P,DT,Cor,RIR,WL,WR	5
RJF,TB,WR	5
RJF,TB,Cor,WR	5
RJF,TB,DT,Cor,RIR,WL,WR	5
RJF,TB,P,RIR	5
RJF,TB,P,RIR,WL	5
RJF,TB,P,DT,Cor,WR	5
RJF,SK,Cor,RIR	5
RJF,SK,DT,Cor,RIR,WL	5
RJF,SK,P,WL,WR	5
RJF,SK,P,Cor,RIR	5
RJF,SK,P,DT,RIR,WL	5
RJF,SK,P,DT,Cor,WL	5
RJF,SK,P,DT,Cor,RIR,WL	5
RJF,SK,TB,DT,WR	5
RJF,SK,TB,DT,WL,WR	5
RJF,SK,TB,DT,RIR,WL,WR	5
RJF,SK,TB,DT,Cor,WL	5
RJF,SK,TB,DT,Cor,RIR,WL,WR	5
RJF,SK,TB,P,WL,WR	5
RJF,SK,TB,P,Cor,RIR,WR	5
RJF,SK,TB,P,DT,RIR,WR	5
RJF,BY,Cor,WR	5
RJF,BY,DT,Cor,WL,WR	5
RJF,BY,DT,Cor,RIR	5
RJF,BY,P,RIR,WL	5
RJF,BY,P,Cor	5
RJF,BY,P,Cor,RIR,WL	5
RJF,BY,P,DT,WL	5
RJF,BY,P,DT,RIR,WL,WR	5
RJF,BY,TB,Cor,WL	5
RJF,BY,TB,DT,RIR	5
RJF,BY,TB,DT,Cor,RIR,WL,WR	5
RJF,BY,TB,P,WR	5
RJF,BY,TB,P,WL,WR	5
RJF,BY,TB,P,RIR	5
RJF,BY,TB,P,DT	5
RJF,BY,TB,P,DT,WR	5
RJF,BY,TB,P,DT,Cor,RIR,WR	5
RJF,BY,SK,RIR,WL	5
RJF,BY,SK,Cor,RIR,WL	5
RJF,BY,SK,DT,Cor	5
RJF,BY,SK,P,WR	5
RJF,BY,SK,TB,WL,WR	5
RJF,BY,SK,TB,RIR,WR	5
RJF,BY,SK,TB,Cor,WR	5
RJF,BY,SK,TB,Cor,WL	5
RJF,BY,SK,TB,Cor,WL,WR	5
RJF,BY,SK,TB,DT,WR	5
RJF,BY,SK,TB,P,WL	5
RJF,BY,SK,TB,P,Cor	5
RJF,BY,SK,TB,P,Cor,WR	5
DT,Cor,RIR,WL,WR	6
P,Cor,RIR,WL,WR	6
TB,DT,RIR,WL,WR	6
TB,P,Cor,RIR,WR	6
SK,TB,Cor,RIR,WR	6
SK,TB,P,Cor,WR	6
SK,TB,P,Cor,RIR,WL,WR	6
BY,P,RIR,WL,WR	6
BY,TB,RIR,WL,WR	6
BY,TB,DT,RIR	6
BY,TB,P,Cor	6
BY,TB,P,Cor,WR	6
BY,TB,P,DT,Cor,WR	6
BY,SK,TB,RIR,WR	6
BY,SK,TB,DT,Cor,RIR	6
RJF,Cor,WR	6
RJF,DT,WL,WR	6
RJF,P,DT,RIR,WL	6
RJF,P,DT,Cor	6
RJF,TB,Cor,WL	6
RJF,TB,P,DT,RIR	6
RJF,TB,P,DT,RIR,WL	6
RJF,TB,P,DT,RIR,WL,WR	6
RJF,SK,WL,WR	6
RJF,SK,DT,WL,WR	6
RJF,SK,DT,RIR,WL	6
RJF,SK,DT,RIR,WL,WR	6
RJF,SK,DT,Cor	6
RJF,SK,DT,Cor,WL	6
RJF,SK,P,Cor,WR	6
RJF,SK,P,Cor,WL,WR	6
RJF,SK,P,DT,RIR,WR	6
RJF,SK,P,DT,RIR,WL,WR	6
RJF,SK,P,DT,Cor,WL,WR	6
RJF,SK,TB,RIR,WL,WR	6
RJF,SK,TB,DT,RIR,WR	6
RJF,SK,TB,DT,Cor,WL,WR	6
RJF,SK,TB,P,RIR	6
RJF,SK,TB,P,Cor,RIR,WL	6
RJF,SK,TB,P,DT,Cor	6
RJF,SK,TB,P,DT,Cor,RIR	6
RJF,BY,DT,WL,WR	6
RJF,BY,DT,Cor,RIR,WL	6
RJF,BY,TB,DT,RIR,WL,WR	6
RJF,BY,TB,DT,Cor,RIR,WL	6
RJF,BY,TB,P	6
RJF,BY,TB,P,RIR,WL	6
RJF,BY,TB,P,DT,RIR	6
RJF,BY,SK,Cor,WL	6
RJF,BY,SK,DT,Cor,RIR,WR	6
RJF,BY,SK,P,Cor,WL	6
P,DT,RIR,WL,WR	7
TB,Cor,RIR,WL,WR	7
TB,DT,Cor,RIR	7
TB,DT,Cor,RIR,WL	7
SK,Cor,RIR,WR	7
SK,P,DT,RIR,WR	7
SK,TB,RIR,WL,WR	7
SK,TB,Cor,RIR	7
SK,TB,DT,Cor,WL,WR	7
BY,DT,RIR,WR	7
BY,TB,Cor,RIR,WR	7
BY,TB,Cor,RIR,WL	7
BY,TB,DT,Cor,RIR	7
BY,TB,P,RIR,WL,WR	7
BY,TB,P,DT,RIR,WL,WR	7
BY,TB,P,DT,Cor	7
BY,SK,Cor,WL,WR	7
BY,SK,P,Cor,RIR,WL	7
BY,SK,TB,P,RIR,WR	7
RJF,P,DT,WR	7
RJF,TB,RIR,WL,WR	7
RJF,TB,DT,WR	7
RJF,TB,DT,RIR,WL	7
RJF,TB,P,WR	7
RJF,SK,Cor,WL	7
RJF,SK,P,RIR,WL,WR	7
RJF,SK,TB,WL,WR	7
RJF,SK,TB,RIR,WL	7
RJF,SK,TB,DT	7
RJF,SK,TB,P	7
RJF,BY,DT,WL	7
RJF,BY,DT,RIR	7
RJF,BY,DT,RIR,WL	7
RJF,BY,DT,Cor,WL	7
RJF,BY,P,DT,WL,WR	7
RJF,BY,P,DT,RIR	7
RJF,BY,TB,P,WL	7
RJF,BY,TB,P,DT,RIR,WL	7
RJF,BY,TB,P,DT,Cor	7
RJF,BY,SK,Cor	7
RJF,BY,SK,Cor,WL,WR	7
RJF,BY,SK,Cor,RIR,WL,WR	7
RJF,BY,SK,DT,WR	7
RJF,BY,SK,DT,Cor,WL	7
RJF,BY,SK,P,Cor	7
RJF,BY,SK,P,Cor,RIR,WL,WR	7
RJF,BY,SK,P,DT,Cor	7
RJF,BY,SK,P,DT,Cor,WR	7
RJF,BY,SK,TB,WL	7
RJF,BY,SK,TB,Cor,RIR,WL	7
RJF,BY,SK,TB,DT,RIR	7
RJF,BY,SK,TB,DT,Cor,WL	7
RJF,BY,SK,TB,P,RIR,WR	7
P,RIR,WL,WR	8
TB,DT,RIR,WR	8
TB,DT,Cor,WL,WR	8
TB,P,Cor,RIR,WL	8
TB,P,DT,RIR,WL,WR	8
TB,P,DT,Cor,WL	8
SK,P,DT,Cor,WL,WR	8
SK,P,DT,Cor,RIR	8
SK,TB,Cor,RIR,WL,WR	8
SK,TB,DT,Cor,RIR	8
SK,TB,DT,Cor,RIR,WR	8
SK,TB,P,Cor,WL,WR	8
SK,TB,P,Cor,RIR	8
SK,TB,P,DT,RIR,WR	8
BY,Cor,RIR,WR	8
BY,P,DT,Cor,WL	8
BY,P,DT,Cor,RIR,WL,WR	8
BY,TB,Cor,WR	8
BY,TB,Cor,RIR	8
BY,TB,DT,Cor,RIR,WL	8
BY,TB,DT,Cor,RIR,WL,WR	8
BY,SK,P,Cor,WL,WR	8
BY,SK,TB,Cor,WR	8
BY,SK,TB,Cor,RIR,WR	8
BY,SK,TB,Cor,RIR,WL	8
BY,SK,TB,P,Cor,RIR	8
RJF,RIR,WL	8
RJF,DT,Cor,WL	8
RJF,SK,DT,Cor,WR	8
RJF,SK,P,DT,RIR	8
RJF,SK,P,DT,Cor	8
RJF,SK,P,DT,Cor,WR	8
RJF,SK,P,DT,Cor,RIR,WR	8
RJF,SK,TB,DT,Cor,RIR,WL	8
RJF,BY,P,WR	8
RJF,BY,P,WL	8
RJF,BY,TB,DT,WL	8
RJF,BY,SK,DT,RIR,WL,WR	8
RJF,BY,SK,P,WL,WR	8
RJF,BY,SK,P,RIR	8
RJF,BY,SK,P,Cor,RIR,WL	8
RJF,BY,SK,TB,RIR	8
RJF,BY,SK,TB,DT,WL	8
P,Cor,WL,WR	9
P,DT,Cor,RIR,WR	9
TB,P,DT,Cor	9
TB,P,DT,Cor,WL,WR	9
SK,Cor,RIR,WL,WR	9
SK,P,RIR,WL,WR	9
SK,P,DT,Cor,RIR,WR	9
SK,P,DT,Cor,RIR,WL	9
SK,TB,Cor,WR	9
SK,TB,DT,Cor	9
SK,TB,P,RIR,WL,WR	9
SK,TB,P,Cor,WL	9
BY,DT,RIR,WL,WR	9
BY,DT,Cor,WL,WR	9
BY,P,Cor,RIR	9
BY,P,Cor,RIR,WL,WR	9
BY,P,DT,RIR,WL,WR	9
BY,P,DT,Cor,WR	9
BY,TB,Cor,WL	9
BY,TB,P,Cor,RIR,WL,WR	9
BY,TB,P,DT,Cor,RIR	9
BY,SK,P,Cor,RIR,WR	9
RJF,P,WL,WR	9
RJF,TB,RIR,WL	9
RJF,TB,P,DT,WL	9
RJF,TB,P,DT,WL,WR	9
RJF,TB,P,DT,Cor,WL,WR	9
RJF,TB,P,DT,Cor,RIR,WL	9
RJF,SK,P,WR	9
RJF,SK,P,WL	9
RJF,SK,P,RIR	9
RJF,SK,TB,WL	9
RJF,SK,TB,DT,WL	9
RJF,SK,TB,P,RIR,WL,WR	9
RJF,SK,TB,P,DT,RIR,WL	9
RJF,BY,WR	9
RJF,BY,P,DT,RIR,WL	9
RJF,BY,TB,WL	9
RJF,BY,TB,P,DT,Cor,WL	9
RJF,BY,SK,DT,RIR,WL	9
RJF,BY,SK,DT,Cor,WL,WR	9
RJF,BY,SK,P,RIR,WL	9
RJF,BY,SK,P,RIR,WL,WR	9
RJF,BY,SK,P,DT,RIR	9
RJF,BY,SK,TB,P,WL,WR	9
RJF,BY,SK,TB,P,Cor,RIR,WR	9
TB,P,RIR,WL,WR	10
TB,P,Cor,WR	10
TB,P,Cor,RIR	10
TB,P,DT,Cor,RIR,WL,WR	10
SK,DT,Cor,RIR,WL,WR	10
SK,P,Cor,RIR,WR	10
SK,P,Cor,RIR,WL,WR	10
SK,TB,RIR,WR	10
SK,TB,DT,RIR,WL	10
SK,TB,DT,Cor,RIR,WL	10
SK,TB,P,DT,Cor,RIR,WR	10
BY,RIR,WL,WR	10
BY,DT,Cor,RIR,WL,WR	10
BY,P,Cor,RIR,WL	10
BY,P,DT,Cor,RIR,WR	10
BY,TB,Cor,RIR,WL,WR	10
BY,TB,DT,WL,WR	10
BY,TB,DT,Cor,WR	10
BY,TB,DT,Cor,WL,WR	10
BY,TB,P,WR	10
BY,TB,P,WL,WR	10
BY,TB,P,Cor,WL	10
BY,TB,P,DT,RIR	10
BY,TB,P,DT,Cor,RIR,WR	10
BY,SK,P,Cor,WR	10
BY,SK,P,Cor,WL	10
BY,SK,TB,Cor,WL	10
BY,SK,TB,P,Cor,WL,WR	10
RJF,TB,P,DT	10
RJF,TB,P,DT,Cor,RIR,WL,WR	10
RJF,SK,WR	10
RJF,SK,RIR,WL	10
RJF,SK,P,DT,WL	10
RJF,SK,P,DT,WL,WR	10
RJF,SK,TB,RIR	10
RJF,SK,TB,DT,RIR,WL	10
RJF,SK,TB,P,DT,WR	10
RJF,SK,TB,P,DT,Cor,WL,WR	10
RJF,BY,TB,P,DT,Cor,WL,WR	10
RJF,BY,SK,DT,Cor,RIR	10
RJF,BY,SK,P,DT,Cor,WL	10
RJF,BY,SK,P,DT,Cor,RIR	10
RJF,BY,SK,TB	10
RJF,BY,SK,TB,DT,Cor	10
RJF,BY,SK,TB,DT,Cor,WR	10
RJF,BY,SK,TB,DT,Cor,RIR,WR	10
RJF,BY,SK,TB,P,RIR	10
RJF,BY,SK,TB,P,DT,Cor	10
DT,Cor,RIR,WL	11
P,Cor,RIR,WR	11
P,DT,RIR,WR	11
P,DT,Cor,WL,WR	11
TB,DT,WL,WR	11
TB,DT,Cor,WR	11
TB,P,DT,Cor,RIR,WL	11
SK,RIR,WL,WR	11
SK,DT,RIR,WL,WR	11
SK,DT,Cor,WL,WR	11
SK,TB,DT,WR	11
SK,TB,DT,RIR,WR	11
SK,TB,DT,RIR,WL,WR	11
SK,TB,P,RIR,WL	11
SK,TB,P,DT,Cor,WR	11
SK,TB,P,DT,Cor,RIR	11
BY,P,RIR,WR	11
BY,TB,RIR,WR	11
BY,TB,DT,RIR,WL	11
BY,TB,P,RIR	11
BY,TB,P,Cor,WL,WR	11
BY,SK,TB,DT,Cor	11
BY,SK,TB,P,WR	11
BY,SK,TB,P,Cor,RIR,WR	11
RJF,DT,Cor	11
RJF,TB,Cor	11
RJF,SK,DT,WR	11
RJF,SK,TB,P,WL	11
RJF,SK,TB,P,DT,RIR	11
RJF,BY,SK,WR	11
RJF,BY,SK,DT,WL	11
RJF,BY,SK,DT,RIR	11
RJF,BY,SK,DT,Cor,RIR,WL	11
RJF,BY,SK,TB,Cor,RIR,WL,WR	11
RJF,BY,SK,TB,P,RIR,WL,WR	11
RJF,BY,SK,TB,P,Cor,WL,WR	11
RJF,BY,SK,TB,P,DT,WR	11
P,DT,Cor,WR	12
TB,Cor,WL,WR	12
TB,P,DT,WL,WR	12
TB,P,DT,RIR,WR	12
TB,P,DT,RIR,WL	12
TB,P,DT,Cor,RIR	12
SK,Cor,RIR,WL	12
SK,P,Cor,WR	12
SK,P,Cor,WL,WR	12
SK,P,Cor,RIR	12
SK,P,DT,Cor,WR	12
SK,TB,Cor,WL	12
SK,TB,P,Cor	12
BY,P,Cor,WR	12
BY,P,DT,Cor,RIR,WL	12
BY,TB,DT,Cor	12
BY,TB,P,RIR,WL	12
BY,TB,P,Cor,RIR,WL	12
BY,TB,P,DT,WL,WR	12
BY,SK,TB,WL,WR	12
BY,SK,TB,DT,WR	12
RJF,P,DT,WL	12
RJF,TB,DT,WL	12
RJF,SK,DT,RIR	12
RJF,SK,TB,P,DT,WL	12
RJF,BY,Cor	12
RJF,BY,TB,P,Cor,RIR,WL,WR	12
RJF,BY,TB,P,DT,WL	12
RJF,BY,SK,RIR	12
RJF,BY,SK,TB,DT	12
RJF,BY,SK,TB,DT,RIR,WL	12
RJF,BY,SK,TB,P	12
RJF,BY,SK,TB,P,Cor,RIR	12
Cor,RIR,WL,WR	13
DT,RIR,WR	13
P,Cor,RIR,WL	13
TB,Cor,RIR,WL	13
SK,P,DT,RIR,WL,WR	13
SK,TB,DT,Cor,WL	13
SK,TB,P,DT,RIR	13
BY,Cor,RIR,WL	13
BY,Cor,RIR,WL,WR	13
BY,DT,Cor,RIR,WL	13
BY,P,Cor,RIR,WR	13
BY,P,DT,Cor,RIR	13
BY,TB,RIR,WL	13
BY,TB,DT,Cor,WL	13
BY,TB,P,DT,Cor,WL	13
BY,SK,TB,RIR,WL,WR	13
BY,SK,TB,DT,Cor,RIR,WR	13
RJF,SK,Cor	13
RJF,SK,TB,P,Cor,RIR,WL,WR	13
RJF,BY,P,DT,Cor,RIR,WL,WR	13
RJF,BY,SK,P,WL	13
P,DT,Cor,RIR	14
P,DT,Cor,RIR,WL	14
TB,DT,WR	14
TB,P,Cor,WL	14
SK,Cor,WL,WR	14
SK,DT,RIR,WL	14
SK,DT,Cor,WL	14
SK,DT,Cor,RIR,WL	14
SK,TB,DT,RIR	14
SK,TB,P,Cor,RIR,WL	14
BY,DT,Cor,WL	14
BY,P,Cor,WL,WR	14
BY,P,DT,Cor,WL,WR	14
BY,SK,DT,Cor,WR	14
BY,SK,TB,DT,Cor,WR	14
BY,SK,TB,DT,Cor,WL	14
RJF,DT,WR	14
RJF,P,Cor	14
RJF,SK,P,DT	14
RJF,SK,TB,P,DT,RIR,WL,WR	14
RJF,BY,RIR	14
RJF,BY,TB,DT	14
RJF,BY,SK,P,DT,WR	14
RJF,BY,SK,TB,DT,WL,WR	14
RJF,BY,SK,TB,P,DT	14
TB,DT,RIR,WL	15
SK,TB,DT,WL,WR	15
SK,TB,DT,Cor,RIR,WL,WR	15
BY,P,WL,WR	15
BY,TB,WL,WR	15
BY,TB,DT,RIR,WL,WR	15
BY,SK,Cor,RIR	15
BY,SK,DT,RIR,WR	15
BY,SK,DT,RIR,WL	15
BY,SK,DT,Cor,RIR	15
BY,SK,DT,Cor,RIR,WR	15
BY,SK,P,RIR,WL	15
BY,SK,P,RIR,WL,WR	15
BY,SK,P,DT,Cor,WR	15
BY,SK,TB,P,WL,WR	15
BY,SK,TB,P,RIR	15
RJF,P,WR	15
RJF,SK,RIR	15
RJF,SK,TB	15
RJF,BY,TB,P,DT,Cor,RIR,WL	15
RJF,BY,SK,P,DT,RIR,WR	15
P,DT,Cor,WL	16
TB,Cor,RIR	16
TB,P,Cor	16
TB,P,DT,WR	16
SK,DT,Cor,RIR	16
SK,P,DT,Cor,RIR,WL,WR	16
BY,DT,WL,WR	16
BY,DT,RIR,WL	16
BY,DT,Cor,WR	16
BY,P,DT,RIR,WR	16
BY,SK,RIR,WL,WR	16
BY,SK,Cor,WL	16
BY,SK,Cor,RIR,WR	16
BY,SK,DT,Cor,WL,WR	16
BY,SK,P,WL,WR	16
BY,SK,P,DT,RIR,WR	16
BY,SK,P,DT,Cor	16
RJF,DT,RIR	16
RJF,P,RIR	16
RJF,TB,P,WL	16
RJF,SK,TB,P,DT	16
RJF,SK,TB,P,DT,Cor,WL	16
RJF,BY,TB,P,DT,RIR,WL,WR	16
RJF,BY,SK,TB,P,DT,Cor,RIR	16
P,DT,WL,WR	17
TB,RIR,WL,WR	17
TB,DT,Cor,WL	17
TB,P,WL,WR	17
SK,DT,Cor,WR	17
SK,P,RIR,WR	17
SK,P,Cor,RIR,WL	17
SK,P,DT,WL,WR	17
SK,P,DT,Cor,WL	17
BY,DT,Cor,RIR	17
BY,P,DT,RIR,WL	17
BY,TB,Cor,WL,WR	17
BY,SK,P,RIR,WR	17
BY,SK,P,Cor,RIR,WL,WR	17
BY,SK,TB,Cor,RIR,WL,WR	17
BY,SK,TB,DT,RIR	17
RJF,TB,RIR	17
RJF,SK,TB,P,DT,WL,WR	17
RJF,BY,SK,P	17
RJF,BY,SK,TB,P,DT,Cor,WR	17
Cor,RIR,WR	18
DT,Cor,WL,WR	18
SK,DT,WL,WR	18
SK,TB,DT,WL	18
SK,TB,P,DT,Cor,WL	18
SK,TB,P,DT,Cor,WL,WR	18
BY,Cor,WL,WR	18
BY,P,RIR,WL	18
BY,P,DT,WL,WR	18
BY,TB,DT,WR	18
BY,TB,DT,WL	18
BY,SK,DT,RIR,WL,WR	18
BY,SK,DT,Cor,RIR,WL	18
BY,SK,TB,Cor,WL,WR	18
BY,SK,TB,P,Cor	18
BY,SK,TB,P,Cor,WL	18
RJF,SK,P,DT,Cor,RIR,WL,WR	18
RJF,BY,SK,P,DT	18
RJF,BY,SK,P,DT,WL	18
RJF,BY,SK,TB,DT,Cor,WL,WR	18
RJF,BY,SK,TB,P,RIR,WL	18
DT,RIR,WL,WR	19
TB,RIR,WR	19
SK,P,RIR,WL	19
SK,TB,P,WR	19
SK,TB,P,DT,WR	19
BY,TB,P,DT,Cor,WL,WR	19
BY,SK,Cor,RIR,WL	19
BY,SK,Cor,RIR,WL,WR	19
BY,SK,P,Cor,RIR	19
BY,SK,TB,DT,RIR,WL	19
BY,SK,TB,P,Cor,RIR,WL	19
BY,SK,TB,P,DT,Cor,WR	19
RJF,WL,WR	19
RJF,Cor,WL	19
RJF,BY,WL	19
TB,P,DT,RIR	20
SK,DT,RIR,WR	20
SK,P,DT,RIR,WL	20
SK,TB,WR	20
SK,TB,P,WL,WR	20
SK,TB,P,DT,WL,WR	20
BY,TB,WR	20
BY,TB,P,DT,RIR,WL	20
BY,SK,DT,WL,WR	20
BY,SK,TB,DT,RIR,WR	20
RJF,TB,DT	20
RJF,BY,SK,TB,P,Cor,RIR,WL	20
RJF,BY,SK,TB,P,DT,RIR	20
RJF,BY,SK,TB,P,DT,RIR,WR	20
P,DT,RIR,WL	21
BY,P,Cor,WL	21
BY,P,DT,WR	21
BY,SK,RIR,WR	21
BY,SK,P,DT,Cor,RIR	21
BY,SK,TB,WR	21
BY,SK,TB,Cor	21
BY,SK,TB,DT,WL,WR	21
BY,SK,TB,P,WL	21
BY,SK,TB,P,RIR,WL	21
RJF,SK,DT,WL	21
RJF,BY,P,DT	21
RJF,BY,TB	21
RJF,BY,SK,WL	21
RJF,BY,SK,TB,DT,Cor,RIR,WL	21
TB,Cor,WR	22
SK,Cor,RIR	22
SK,P,DT,WR	22
BY,SK,RIR,WL	22
BY,SK,DT,Cor,RIR,WL,WR	22
BY,SK,TB,DT,RIR,WL,WR	22
BY,SK,TB,P,RIR,WL,WR	22
RJF,DT,WL	22
RJF,BY,P	22
RIR,WL,WR	23
P,RIR,WR	23
TB,P,WR	23
TB,P,RIR,WL	23
SK,TB,P,DT,Cor	23
BY,P,DT,RIR	23
BY,TB,Cor	23
BY,SK,TB,DT,Cor,WL,WR	23
BY,SK,TB,P,DT,WR	23
BY,SK,TB,P,DT,Cor	23
RJF,SK,TB,P,DT,Cor,RIR,WL	23
RJF,BY,SK,DT,Cor,RIR,WL,WR	23
P,Cor,WR	24
TB,DT,Cor	24
SK,P,DT,Cor	24
SK,TB,RIR,WL	24
SK,TB,Cor	24
BY,Cor,WR	24
BY,SK,WL,WR	24
BY,SK,TB,RIR,WL	24
BY,SK,TB,DT,WL	24
RJF,BY,DT	24
RJF,BY,SK,P,DT,Cor,RIR,WR	24
RJF,BY,SK,TB,P,DT,WL	24
Cor,RIR,WL	25
SK,TB,P,DT,RIR,WL,WR	25
BY,TB,RIR	25
BY,TB,P,DT,Cor,RIR,WL,WR	25
BY,SK,Cor,WR	25
BY,SK,DT,Cor	25
BY,SK,DT,Cor,WL	25
BY,SK,P,DT,Cor,WL	25
BY,SK,TB,RIR	25
BY,SK,TB,DT,Cor,RIR,WL	25
BY,SK,TB,P	25
RJF,BY,SK,DT	25
RJF,BY,SK,P,DT,WL,WR	25
RJF,BY,SK,P,DT,RIR,WL	25
RJF,BY,SK,P,DT,Cor,WL,WR	25
DT,Cor,WR	26
TB,P,RIR	26
SK,P,WL,WR	26
SK,P,Cor,WL	26
SK,TB,P,RIR	26
SK,TB,P,DT,WL	26
SK,TB,P,DT,RIR,WL	26
SK,TB,P,DT,Cor,RIR,WL	26
BY,P,DT,Cor	26
BY,TB,P,WL	26
BY,TB,P,DT,WL	26
BY,TB,P,DT,Cor,RIR,WL	26
BY,SK,DT,WR	26
BY,SK,P,DT,Cor,RIR,WR	26
BY,SK,TB,P,DT,RIR,WR	26
RJF,TB,WL	26
RJF,BY,SK,TB,DT,RIR,WL,WR	26
SK,TB,WL,WR	27
BY,RIR,WR	27
BY,Cor,RIR	27
BY,SK,TB,P,DT,Cor,RIR	27
P,Cor,RIR	28
BY,WL,WR	28
BY,SK,P,RIR	28
BY,SK,P,DT,RIR,WL,WR	28
P,DT,Cor	29
TB,DT,RIR	29
SK,TB,RIR	29
BY,SK,P,WR	29
BY,SK,TB,WL	29
RJF,TB,P	29
RJF,SK,WL	29
RJF,SK,DT	29
RJF,BY,SK	29
DT,WL,WR	30
DT,Cor,RIR	30
TB,Cor,WL	30
SK,RIR,WR	30
BY,P,RIR	30
BY,P,DT,WL	30
BY,TB,WL	30
P,RIR,WL	31
SK,TB,P,DT,Cor,RIR,WL,WR	31
BY,SK,P,WL	31
P,Cor,WL	32
SK,WL,WR	32
SK,TB,P,DT	32
BY,SK,P,DT,RIR,WL	32
RJF,BY,TB,P,DT,Cor,RIR,WL,WR	32
BY,DT,Cor	33
BY,P,Cor	33
BY,SK,P,Cor	33
BY,SK,P,DT,Cor,WL,WR	33
BY,SK,TB,P,DT	33
SK,P,DT,RIR	34
BY,SK,P,DT,WR	34
BY,SK,P,DT,WL	34
DT,RIR,WL	35
DT,Cor,WL	35
P,DT,RIR	35
SK,P,WR	35
RJF,P,WL	35
RJF,SK,TB,P,DT,Cor,RIR,WL,WR	35
RJF,BY,SK,P,DT,Cor,RIR,WL	35
SK,Cor,WL	36
BY,SK,P,DT,RIR	36
RJF,BY,SK,P,DT,RIR,WL,WR	36
BY,SK,DT,WL	37
BY,SK,TB,P,DT,Cor,WL	37
RJF,BY,SK,TB,P,DT,WL,WR	37
P,DT,WR	38
TB,WL,WR	38
BY,Cor,WL	38
BY,SK,P,DT,WL,WR	38
BY,SK,TB,P,DT,RIR	38
RJF,WR	38
BY,RIR,WL	39
BY,P,WR	39
BY,TB,P	39
BY,SK,P,DT,Cor,RIR,WL	39
P,WL,WR	40
TB,P,DT,WL	40
SK,Cor,WR	40
BY,SK,TB,P,DT,WL	40
RJF,SK,P	40
SK,P,Cor	41
BY,DT,WR	41
BY,TB,P,DT	41
BY,SK,TB,DT	41
SK,DT,RIR	42
SK,TB,P,WL	42
BY,TB,DT	42
BY,SK,Cor	42
BY,SK,DT,RIR	42
BY,SK,TB,P,Cor,RIR,WL,WR	42
RJF,BY,SK,TB,P,Cor,RIR,WL,WR	42
TB,P,DT	43
SK,P,DT,WL	43
TB,RIR,WL	45
SK,DT,Cor	46
RJF,P,DT	46
SK,DT,WR	47
BY,P,WL	47
BY,SK,WR	48
RJF,Cor	48
Cor,WL,WR	49
SK,RIR,WL	49
BY,SK,TB,P,DT,Cor,RIR,WR	49
SK,TB,DT	50
RJF,RIR	50
RJF,BY,SK,TB,P,DT,Cor,WL	50
RJF,BY,SK,TB,P,DT,Cor,RIR,WR	51
BY,SK,TB,DT,Cor,RIR,WL,WR	54
BY,SK,TB,P,DT,WL,WR	54
RJF,BY,SK,TB,P,DT,RIR,WL	54
TB,P,WL	55
RJF,BY,SK,TB,DT,Cor,RIR,WL,WR	57
BY,DT,RIR	59
TB,DT,WL	62
SK,P,RIR	63
BY,DT,WL	63
BY,SK,TB,P,DT,RIR,WL	65
RJF,TB	65
SK,TB,P	67
BY,SK,TB	67
Cor,RIR	68
BY,SK,WL	68
BY,SK,RIR	73
BY,SK,P,DT,Cor,RIR,WL,WR	73
P,DT,WL	74
SK,TB,WL	74
BY,SK,P,DT	76
RJF,BY	78
SK,P,WL	82
SK,DT,WL	83
RJF,BY,SK,P,DT,Cor,RIR,WL,WR	84
RIR,WR	86
TB,Cor	88
BY,SK,TB,P,DT,RIR,WL,WR	89
RJF,BY,SK,TB,P,DT,Cor,WL,WR	90
BY,SK,TB,P,DT,Cor,WL,WR	91
BY,SK,DT	94
RJF,P	94
P,Cor	97
SK,P,DT	99
BY,SK,P	101
TB,WR	102
P,WR	103
RJF,WL	106
Cor,WR	108
DT,Cor	112
BY,P,DT	113
TB,RIR	114
BY,TB	118
DT,RIR	119
RJF,BY,SK,TB,P,DT,RIR,WL,WR	119
BY,SK,TB,P,DT,Cor,RIR,WL	120
RJF,BY,SK,TB,P,DT,Cor,RIR,WL	120
BY,WR	121
DT,WR	122
RJF,SK	123
RJF,DT	126
P,RIR	131
SK,Cor	131
BY,Cor	137
SK,WR	142
Cor,WL	147
BY,RIR	155
SK,RIR	160
WL,WR	161
RIR,WL	169
BY,WL	189
DT,WL	191
TB,DT	191
SK,TB	193
BY,P	215
TB,P	229
P,WL	239
BY,DT	256
SK,WL	262
TB,WL	276
BY,SK	305
SK,DT	310
P,DT	316
SK,P	338
BY,SK,TB,P,DT,Cor,RIR,WL,WR	361
RJF,BY,SK,TB,P,DT,Cor,RIR,WL,WR	595
Cor	884
WR	1013
RIR	1058
TB	1630
BY	1740
RJF	2484
WL	2493
DT	2688
SK	2774
P	3047

## Sheet: group_Asian
group	intersection_number
RJF,BY,TB,P,DT	5
RJF,BY,TB,P	6
RJF,SK,TB,DT	7
RJF,SK,TB,P	7
RJF,TB,P,DT	10
RJF,BY,SK,TB	10
RJF,BY,SK,TB,DT	12
RJF,BY,SK,TB,P	12
RJF,SK,P,DT	14
RJF,BY,TB,DT	14
RJF,BY,SK,TB,P,DT	14
RJF,SK,TB	15
RJF,SK,TB,P,DT	16
RJF,BY,SK,P	17
RJF,BY,SK,P,DT	18
RJF,TB,DT	20
RJF,BY,P,DT	21
RJF,BY,TB	21
RJF,BY,P	22
RJF,BY,DT	24
BY,SK,TB,P	25
RJF,BY,SK,DT	25
RJF,TB,P	29
RJF,SK,DT	29
RJF,BY,SK	29
SK,TB,P,DT	32
BY,SK,TB,P,DT	33
BY,TB,P	39
RJF,SK,P	40
BY,TB,P,DT	41
BY,SK,TB,DT	41
BY,TB,DT	42
TB,P,DT	43
RJF,P,DT	46
SK,TB,DT	50
RJF,TB	65
SK,TB,P	67
BY,SK,TB	67
BY,SK,P,DT	76
RJF,BY	78
BY,SK,DT	94
RJF,P	94
SK,P,DT	99
BY,SK,P	101
BY,P,DT	113
BY,TB	118
RJF,SK	123
RJF,DT	126
TB,DT	191
SK,TB	193
BY,P	215
TB,P	229
BY,DT	256
BY,SK	305
SK,DT	310
P,DT	316
SK,P	338
TB	1630
BY	1740
RJF	2484
DT	2688
SK	2774
P	3047

## Sheet: group_European 
group	intersection_number
Cor,RIR,WL,WR	13
Cor,RIR,WR	18
RIR,WL,WR	23
Cor,RIR,WL	25
Cor,WL,WR	49
Cor,RIR	68
RIR,WR	86
Cor,WR	108
Cor,WL	147
WL,WR	161
RIR,WL	169
Cor	884
WR	1013
RIR	1058
WL	2493

## Sheet: group_Asian_European 
RJF,P,RIR,WPC	0
RJF,P,Cor,RIR,WPC	0
RJF,P,DT,Cor,RIR,WPC	0
RJF,TB,Cor,RIR	0
RJF,SK,RIR,WPC	0
RJF,SK,DT,Cor,RIR,WL,WPC	0
RJF,SK,P,Cor,RIR,WL	0
RJF,BY,Cor,RIR,WPC	0
RJF,BY,TB,Cor,RIR,WPC	0
RJF,BY,TB,DT,Cor,RIR	0
TB,P,Cor,RIR,WL,WPC	1
BY,TB,P,Cor,RIR	1
RJF,DT,Cor,RIR,WL,WPC	1
RJF,P,Cor,WL	1
RJF,P,DT,Cor,RIR	1
RJF,TB,RIR,WPC	1
RJF,TB,Cor,RIR,WL	1
RJF,TB,Cor,RIR,WL,WPC	1
RJF,TB,DT,Cor,RIR,WPC	1
RJF,TB,P,RIR,WL,WPC	1
RJF,SK,Cor,WL,WPC	1
RJF,SK,Cor,RIR,WPC	1
RJF,SK,Cor,RIR,WL	1
RJF,SK,P,Cor,RIR,WPC	1
RJF,SK,TB,RIR,WPC	1
RJF,SK,TB,Cor,RIR,WPC	1
RJF,SK,TB,DT,Cor,WPC	1
RJF,BY,Cor,RIR	1
RJF,BY,DT,Cor	1
RJF,BY,DT,Cor,RIR,WPC	1
RJF,BY,P,RIR,WPC	1
RJF,BY,P,RIR,WL,WPC	1
RJF,BY,TB,RIR,WPC	1
RJF,BY,TB,Cor,WL,WPC	1
RJF,BY,TB,DT,RIR,WL	1
RJF,BY,TB,P,Cor,WL	1
RJF,BY,TB,P,Cor,RIR	1
RJF,BY,TB,P,Cor,RIR,WPC	1
RJF,BY,SK,P,Cor,RIR	1
RJF,BY,SK,TB,RIR,WL	1
TB,DT,Cor,RIR,WL,WPC	2
TB,P,DT,Cor,WPC	2
RJF,Cor,RIR	2
RJF,Cor,RIR,WL,WPC	2
RJF,DT,Cor,WL,WPC	2
RJF,P,Cor,WPC	2
RJF,P,Cor,WL,WPC	2
RJF,TB,DT,RIR	2
RJF,TB,DT,Cor	2
RJF,TB,P,RIR,WPC	2
RJF,TB,P,Cor,WPC	2
RJF,TB,P,Cor,WL,WPC	2
RJF,TB,P,Cor,RIR	2
RJF,TB,P,Cor,RIR,WPC	2
RJF,TB,P,DT,WPC	2
RJF,TB,P,DT,RIR,WPC	2
RJF,TB,P,DT,Cor	2
RJF,TB,P,DT,Cor,RIR,WPC	2
RJF,SK,RIR,WL,WPC	2
RJF,SK,Cor,RIR,WL,WPC	2
RJF,SK,P,Cor	2
RJF,SK,P,Cor,WL	2
RJF,SK,P,Cor,RIR,WL,WPC	2
RJF,SK,P,DT,WPC	2
RJF,SK,P,DT,Cor,RIR	2
RJF,SK,TB,WPC	2
RJF,SK,TB,Cor,RIR	2
RJF,SK,TB,Cor,RIR,WL	2
RJF,SK,TB,P,Cor	2
RJF,SK,TB,P,Cor,WPC	2
RJF,SK,TB,P,Cor,WL,WPC	2
RJF,SK,TB,P,Cor,RIR	2
RJF,SK,TB,P,DT,Cor,WPC	2
RJF,BY,RIR,WL,WPC	2
RJF,BY,Cor,WL,WPC	2
RJF,BY,Cor,RIR,WL,WPC	2
RJF,BY,DT,Cor,WPC	2
RJF,BY,DT,Cor,RIR,WL,WPC	2
RJF,BY,P,RIR	2
RJF,BY,P,Cor,WPC	2
RJF,BY,P,Cor,WL	2
RJF,BY,P,Cor,WL,WPC	2
RJF,BY,P,Cor,RIR,WPC	2
RJF,BY,P,DT,Cor,WL	2
RJF,BY,P,DT,Cor,WL,WPC	2
RJF,BY,P,DT,Cor,RIR	2
RJF,BY,P,DT,Cor,RIR,WPC	2
RJF,BY,TB,RIR,WL	2
RJF,BY,TB,RIR,WL,WPC	2
RJF,BY,TB,Cor,RIR	2
RJF,BY,TB,Cor,RIR,WL,WPC	2
RJF,BY,TB,DT,WPC	2
RJF,BY,TB,DT,WL,WPC	2
RJF,BY,TB,DT,RIR,WPC	2
RJF,BY,TB,DT,Cor	2
RJF,BY,TB,DT,Cor,WL,WPC	2
RJF,BY,TB,DT,Cor,RIR,WPC	2
RJF,BY,TB,P,RIR,WPC	2
RJF,BY,TB,P,RIR,WL,WPC	2
RJF,BY,TB,P,Cor	2
RJF,BY,TB,P,Cor,WPC	2
RJF,BY,TB,P,DT,Cor,RIR	2
RJF,BY,SK,Cor,WPC	2
RJF,BY,SK,DT,RIR,WPC	2
RJF,BY,SK,TB,Cor,RIR	2
TB,P,DT,Cor,RIR,WPC	3
RJF,Cor,RIR,WPC	3
RJF,DT,RIR,WL,WPC	3
RJF,DT,Cor,RIR	3
RJF,DT,Cor,RIR,WPC	3
RJF,P,RIR,WL,WPC	3
RJF,P,Cor,RIR	3
RJF,P,Cor,RIR,WL	3
RJF,P,Cor,RIR,WL,WPC	3
RJF,P,DT,RIR,WPC	3
RJF,P,DT,Cor,WPC	3
RJF,P,DT,Cor,WL,WPC	3
RJF,TB,Cor,WL,WPC	3
RJF,TB,Cor,RIR,WPC	3
RJF,TB,DT,Cor,WPC	3
RJF,TB,DT,Cor,WL	3
RJF,TB,DT,Cor,RIR,WL	3
RJF,TB,P,WL,WPC	3
RJF,TB,P,Cor	3
RJF,TB,P,Cor,WL	3
RJF,TB,P,Cor,RIR,WL	3
RJF,TB,P,Cor,RIR,WL,WPC	3
RJF,TB,P,DT,Cor,WL	3
RJF,SK,DT,Cor,WL,WPC	3
RJF,SK,DT,Cor,RIR	3
RJF,SK,DT,Cor,RIR,WPC	3
RJF,SK,P,RIR,WPC	3
RJF,SK,P,RIR,WL	3
RJF,SK,TB,Cor	3
RJF,SK,TB,Cor,WPC	3
RJF,SK,TB,Cor,WL	3
RJF,SK,TB,Cor,WL,WPC	3
RJF,SK,TB,DT,Cor	3
RJF,SK,TB,DT,Cor,RIR	3
RJF,SK,TB,P,WPC	3
RJF,BY,WL,WPC	3
RJF,BY,RIR,WPC	3
RJF,BY,RIR,WL	3
RJF,BY,DT,RIR,WL,WPC	3
RJF,BY,P,WL,WPC	3
RJF,BY,P,Cor,RIR	3
RJF,BY,P,Cor,RIR,WL,WPC	3
RJF,BY,P,DT,WPC	3
RJF,BY,P,DT,RIR,WPC	3
RJF,BY,TB,WPC	3
RJF,BY,TB,RIR	3
RJF,BY,TB,Cor,WPC	3
RJF,BY,TB,Cor,RIR,WL	3
RJF,BY,TB,P,Cor,RIR,WL	3
RJF,BY,SK,WL,WPC	3
RJF,BY,SK,RIR,WPC	3
RJF,BY,SK,Cor,RIR	3
RJF,BY,SK,Cor,RIR,WPC	3
RJF,BY,SK,DT,Cor,WPC	3
RJF,BY,SK,P,RIR,WPC	3
RJF,BY,SK,P,Cor,WL,WPC	3
RJF,BY,SK,TB,RIR,WL,WPC	3
RJF,BY,SK,TB,Cor,RIR,WPC	3
DT,Cor,RIR,WPC	4
P,DT,Cor,RIR,WL,WPC	4
TB,Cor,RIR,WPC	4
TB,DT,Cor,RIR,WPC	4
SK,TB,DT,Cor,WPC	4
BY,TB,P,RIR,WPC	4
BY,TB,P,Cor,RIR,WPC	4
BY,TB,P,DT,WPC	4
BY,TB,P,DT,RIR,WPC	4
RJF,RIR,WL,WPC	4
RJF,DT,RIR,WPC	4
RJF,DT,Cor,RIR,WL	4
RJF,P,RIR,WL	4
RJF,P,DT,Cor,WL	4
RJF,P,DT,Cor,RIR,WL	4
RJF,TB,WL,WPC	4
RJF,TB,DT,WL,WPC	4
RJF,TB,DT,RIR,WPC	4
RJF,TB,DT,RIR,WL,WPC	4
RJF,TB,DT,Cor,WL,WPC	4
RJF,TB,DT,Cor,RIR	4
RJF,TB,P,DT,Cor,RIR	4
RJF,SK,Cor,WPC	4
RJF,SK,DT,RIR,WPC	4
RJF,SK,TB,Cor,RIR,WL,WPC	4
RJF,SK,TB,DT,RIR	4
RJF,SK,TB,DT,Cor,RIR,WPC	4
RJF,SK,TB,P,RIR,WPC	4
RJF,SK,TB,P,RIR,WL	4
RJF,SK,TB,P,Cor,WL	4
RJF,SK,TB,P,DT,Cor,RIR,WPC	4
RJF,BY,Cor,WL	4
RJF,BY,Cor,RIR,WL	4
RJF,BY,DT,WPC	4
RJF,BY,DT,RIR,WPC	4
RJF,BY,P,DT,Cor	4
RJF,BY,P,DT,Cor,WPC	4
RJF,BY,P,DT,Cor,RIR,WL	4
RJF,BY,TB,WL,WPC	4
RJF,BY,TB,Cor	4
RJF,BY,TB,DT,Cor,WPC	4
RJF,BY,TB,DT,Cor,WL	4
RJF,BY,TB,P,Cor,WL,WPC	4
RJF,BY,TB,P,DT,WL,WPC	4
RJF,BY,TB,P,DT,RIR,WPC	4
RJF,BY,TB,P,DT,Cor,WPC	4
RJF,BY,SK,RIR,WL,WPC	4
RJF,BY,SK,DT,WL,WPC	4
RJF,BY,SK,P,Cor,WPC	4
RJF,BY,SK,P,Cor,RIR,WPC	4
RJF,BY,SK,TB,WPC	4
RJF,BY,SK,TB,Cor	4
RJF,BY,SK,TB,DT,RIR,WPC	4
RJF,BY,SK,TB,DT,Cor,RIR	4
RJF,BY,SK,TB,P,WPC	4
RJF,BY,SK,TB,P,Cor,WL	4
TB,P,RIR,WPC	5
TB,P,Cor,WL,WPC	5
SK,DT,Cor,RIR,WPC	5
SK,TB,Cor,WL,WPC	5
SK,TB,Cor,RIR,WL	5
SK,TB,P,RIR,WPC	5
SK,TB,P,Cor,RIR,WPC	5
BY,DT,Cor,RIR,WPC	5
BY,TB,DT,RIR,WPC	5
BY,TB,DT,Cor,RIR,WPC	5
BY,SK,TB,Cor,RIR	5
BY,SK,TB,P,Cor,WPC	5
RJF,RIR,WPC	5
RJF,Cor,WL,WPC	5
RJF,Cor,RIR,WL	5
RJF,DT,RIR,WL	5
RJF,DT,Cor,WPC	5
RJF,P,DT,WL,WPC	5
RJF,P,DT,RIR	5
RJF,P,DT,RIR,WL,WPC	5
RJF,P,DT,Cor,RIR,WL,WPC	5
RJF,TB,WPC	5
RJF,TB,Cor,WPC	5
RJF,TB,DT,Cor,RIR,WL,WPC	5
RJF,TB,P,RIR	5
RJF,TB,P,RIR,WL	5
RJF,TB,P,DT,Cor,WPC	5
RJF,SK,Cor,RIR	5
RJF,SK,DT,Cor,RIR,WL	5
RJF,SK,P,WL,WPC	5
RJF,SK,P,Cor,RIR	5
RJF,SK,P,DT,RIR,WL	5
RJF,SK,P,DT,Cor,WL	5
RJF,SK,P,DT,Cor,RIR,WL	5
RJF,SK,TB,DT,WPC	5
RJF,SK,TB,DT,WL,WPC	5
RJF,SK,TB,DT,RIR,WL,WPC	5
RJF,SK,TB,DT,Cor,WL	5
RJF,SK,TB,DT,Cor,RIR,WL,WPC	5
RJF,SK,TB,P,WL,WPC	5
RJF,SK,TB,P,Cor,RIR,WPC	5
RJF,SK,TB,P,DT,RIR,WPC	5
RJF,BY,Cor,WPC	5
RJF,BY,DT,Cor,WL,WPC	5
RJF,BY,DT,Cor,RIR	5
RJF,BY,P,RIR,WL	5
RJF,BY,P,Cor	5
RJF,BY,P,Cor,RIR,WL	5
RJF,BY,P,DT,WL	5
RJF,BY,P,DT,RIR,WL,WPC	5
RJF,BY,TB,Cor,WL	5
RJF,BY,TB,DT,RIR	5
RJF,BY,TB,DT,Cor,RIR,WL,WPC	5
RJF,BY,TB,P,WPC	5
RJF,BY,TB,P,WL,WPC	5
RJF,BY,TB,P,RIR	5
RJF,BY,TB,P,DT,WPC	5
RJF,BY,TB,P,DT,Cor,RIR,WPC	5
RJF,BY,SK,RIR,WL	5
RJF,BY,SK,Cor,RIR,WL	5
RJF,BY,SK,DT,Cor	5
RJF,BY,SK,P,WPC	5
RJF,BY,SK,TB,WL,WPC	5
RJF,BY,SK,TB,RIR,WPC	5
RJF,BY,SK,TB,Cor,WPC	5
RJF,BY,SK,TB,Cor,WL	5
RJF,BY,SK,TB,Cor,WL,WPC	5
RJF,BY,SK,TB,DT,WPC	5
RJF,BY,SK,TB,P,WL	5
RJF,BY,SK,TB,P,Cor	5
RJF,BY,SK,TB,P,Cor,WPC	5
DT,Cor,RIR,WL,WPC	6
P,Cor,RIR,WL,WPC	6
TB,DT,RIR,WL,WPC	6
TB,P,Cor,RIR,WPC	6
SK,TB,Cor,RIR,WPC	6
SK,TB,P,Cor,WPC	6
SK,TB,P,Cor,RIR,WL,WPC	6
BY,P,RIR,WL,WPC	6
BY,TB,RIR,WL,WPC	6
BY,TB,DT,RIR	6
BY,TB,P,Cor	6
BY,TB,P,Cor,WPC	6
BY,TB,P,DT,Cor,WPC	6
BY,SK,TB,RIR,WPC	6
BY,SK,TB,DT,Cor,RIR	6
RJF,Cor,WPC	6
RJF,DT,WL,WPC	6
RJF,P,DT,RIR,WL	6
RJF,P,DT,Cor	6
RJF,TB,Cor,WL	6
RJF,TB,P,DT,RIR	6
RJF,TB,P,DT,RIR,WL	6
RJF,TB,P,DT,RIR,WL,WPC	6
RJF,SK,WL,WPC	6
RJF,SK,DT,WL,WPC	6
RJF,SK,DT,RIR,WL	6
RJF,SK,DT,RIR,WL,WPC	6
RJF,SK,DT,Cor	6
RJF,SK,DT,Cor,WL	6
RJF,SK,P,Cor,WPC	6
RJF,SK,P,Cor,WL,WPC	6
RJF,SK,P,DT,RIR,WPC	6
RJF,SK,P,DT,RIR,WL,WPC	6
RJF,SK,P,DT,Cor,WL,WPC	6
RJF,SK,TB,RIR,WL,WPC	6
RJF,SK,TB,DT,RIR,WPC	6
RJF,SK,TB,DT,Cor,WL,WPC	6
RJF,SK,TB,P,RIR	6
RJF,SK,TB,P,Cor,RIR,WL	6
RJF,SK,TB,P,DT,Cor	6
RJF,SK,TB,P,DT,Cor,RIR	6
RJF,BY,DT,WL,WPC	6
RJF,BY,DT,Cor,RIR,WL	6
RJF,BY,TB,DT,RIR,WL,WPC	6
RJF,BY,TB,DT,Cor,RIR,WL	6
RJF,BY,TB,P,RIR,WL	6
RJF,BY,TB,P,DT,RIR	6
RJF,BY,SK,Cor,WL	6
RJF,BY,SK,DT,Cor,RIR,WPC	6
RJF,BY,SK,P,Cor,WL	6
P,DT,RIR,WL,WPC	7
TB,Cor,RIR,WL,WPC	7
TB,DT,Cor,RIR	7
TB,DT,Cor,RIR,WL	7
SK,Cor,RIR,WPC	7
SK,P,DT,RIR,WPC	7
SK,TB,RIR,WL,WPC	7
SK,TB,Cor,RIR	7
SK,TB,DT,Cor,WL,WPC	7
BY,DT,RIR,WPC	7
BY,TB,Cor,RIR,WPC	7
BY,TB,Cor,RIR,WL	7
BY,TB,DT,Cor,RIR	7
BY,TB,P,RIR,WL,WPC	7
BY,TB,P,DT,RIR,WL,WPC	7
BY,TB,P,DT,Cor	7
BY,SK,Cor,WL,WPC	7
BY,SK,P,Cor,RIR,WL	7
BY,SK,TB,P,RIR,WPC	7
RJF,P,DT,WPC	7
RJF,TB,RIR,WL,WPC	7
RJF,TB,DT,WPC	7
RJF,TB,DT,RIR,WL	7
RJF,TB,P,WPC	7
RJF,SK,Cor,WL	7
RJF,SK,P,RIR,WL,WPC	7
RJF,SK,TB,WL,WPC	7
RJF,SK,TB,RIR,WL	7
RJF,BY,DT,WL	7
RJF,BY,DT,RIR	7
RJF,BY,DT,RIR,WL	7
RJF,BY,DT,Cor,WL	7
RJF,BY,P,DT,WL,WPC	7
RJF,BY,P,DT,RIR	7
RJF,BY,TB,P,WL	7
RJF,BY,TB,P,DT,RIR,WL	7
RJF,BY,TB,P,DT,Cor	7
RJF,BY,SK,Cor	7
RJF,BY,SK,Cor,WL,WPC	7
RJF,BY,SK,Cor,RIR,WL,WPC	7
RJF,BY,SK,DT,WPC	7
RJF,BY,SK,DT,Cor,WL	7
RJF,BY,SK,P,Cor	7
RJF,BY,SK,P,Cor,RIR,WL,WPC	7
RJF,BY,SK,P,DT,Cor	7
RJF,BY,SK,P,DT,Cor,WPC	7
RJF,BY,SK,TB,WL	7
RJF,BY,SK,TB,Cor,RIR,WL	7
RJF,BY,SK,TB,DT,RIR	7
RJF,BY,SK,TB,DT,Cor,WL	7
RJF,BY,SK,TB,P,RIR,WPC	7
P,RIR,WL,WPC	8
TB,DT,RIR,WPC	8
TB,DT,Cor,WL,WPC	8
TB,P,Cor,RIR,WL	8
TB,P,DT,RIR,WL,WPC	8
TB,P,DT,Cor,WL	8
SK,P,DT,Cor,WL,WPC	8
SK,P,DT,Cor,RIR	8
SK,TB,Cor,RIR,WL,WPC	8
SK,TB,DT,Cor,RIR	8
SK,TB,DT,Cor,RIR,WPC	8
SK,TB,P,Cor,WL,WPC	8
SK,TB,P,Cor,RIR	8
SK,TB,P,DT,RIR,WPC	8
BY,Cor,RIR,WPC	8
BY,P,DT,Cor,WL	8
BY,P,DT,Cor,RIR,WL,WPC	8
BY,TB,Cor,WPC	8
BY,TB,Cor,RIR	8
BY,TB,DT,Cor,RIR,WL	8
BY,TB,DT,Cor,RIR,WL,WPC	8
BY,SK,P,Cor,WL,WPC	8
BY,SK,TB,Cor,WPC	8
BY,SK,TB,Cor,RIR,WPC	8
BY,SK,TB,Cor,RIR,WL	8
BY,SK,TB,P,Cor,RIR	8
RJF,RIR,WL	8
RJF,DT,Cor,WL	8
RJF,SK,DT,Cor,WPC	8
RJF,SK,P,DT,RIR	8
RJF,SK,P,DT,Cor	8
RJF,SK,P,DT,Cor,WPC	8
RJF,SK,P,DT,Cor,RIR,WPC	8
RJF,SK,TB,DT,Cor,RIR,WL	8
RJF,BY,P,WPC	8
RJF,BY,P,WL	8
RJF,BY,TB,DT,WL	8
RJF,BY,SK,DT,RIR,WL,WPC	8
RJF,BY,SK,P,WL,WPC	8
RJF,BY,SK,P,RIR	8
RJF,BY,SK,P,Cor,RIR,WL	8
RJF,BY,SK,TB,RIR	8
RJF,BY,SK,TB,DT,WL	8
P,Cor,WL,WPC	9
P,DT,Cor,RIR,WPC	9
TB,P,DT,Cor	9
TB,P,DT,Cor,WL,WPC	9
SK,Cor,RIR,WL,WPC	9
SK,P,RIR,WL,WPC	9
SK,P,DT,Cor,RIR,WPC	9
SK,P,DT,Cor,RIR,WL	9
SK,TB,Cor,WPC	9
SK,TB,DT,Cor	9
SK,TB,P,RIR,WL,WPC	9
SK,TB,P,Cor,WL	9
BY,DT,RIR,WL,WPC	9
BY,DT,Cor,WL,WPC	9
BY,P,Cor,RIR	9
BY,P,Cor,RIR,WL,WPC	9
BY,P,DT,RIR,WL,WPC	9
BY,P,DT,Cor,WPC	9
BY,TB,Cor,WL	9
BY,TB,P,Cor,RIR,WL,WPC	9
BY,TB,P,DT,Cor,RIR	9
BY,SK,P,Cor,RIR,WPC	9
RJF,P,WL,WPC	9
RJF,TB,RIR,WL	9
RJF,TB,P,DT,WL	9
RJF,TB,P,DT,WL,WPC	9
RJF,TB,P,DT,Cor,WL,WPC	9
RJF,TB,P,DT,Cor,RIR,WL	9
RJF,SK,P,WPC	9
RJF,SK,P,WL	9
RJF,SK,P,RIR	9
RJF,SK,TB,WL	9
RJF,SK,TB,DT,WL	9
RJF,SK,TB,P,RIR,WL,WPC	9
RJF,SK,TB,P,DT,RIR,WL	9
RJF,BY,WPC	9
RJF,BY,P,DT,RIR,WL	9
RJF,BY,TB,WL	9
RJF,BY,TB,P,DT,Cor,WL	9
RJF,BY,SK,DT,RIR,WL	9
RJF,BY,SK,DT,Cor,WL,WPC	9
RJF,BY,SK,P,RIR,WL	9
RJF,BY,SK,P,RIR,WL,WPC	9
RJF,BY,SK,P,DT,RIR	9
RJF,BY,SK,TB,P,WL,WPC	9
RJF,BY,SK,TB,P,Cor,RIR,WPC	9
TB,P,RIR,WL,WPC	10
TB,P,Cor,WPC	10
TB,P,Cor,RIR	10
TB,P,DT,Cor,RIR,WL,WPC	10
SK,DT,Cor,RIR,WL,WPC	10
SK,P,Cor,RIR,WPC	10
SK,P,Cor,RIR,WL,WPC	10
SK,TB,RIR,WPC	10
SK,TB,DT,RIR,WL	10
SK,TB,DT,Cor,RIR,WL	10
SK,TB,P,DT,Cor,RIR,WPC	10
BY,RIR,WL,WPC	10
BY,DT,Cor,RIR,WL,WPC	10
BY,P,Cor,RIR,WL	10
BY,P,DT,Cor,RIR,WPC	10
BY,TB,Cor,RIR,WL,WPC	10
BY,TB,DT,WL,WPC	10
BY,TB,DT,Cor,WPC	10
BY,TB,DT,Cor,WL,WPC	10
BY,TB,P,WPC	10
BY,TB,P,WL,WPC	10
BY,TB,P,Cor,WL	10
BY,TB,P,DT,RIR	10
BY,TB,P,DT,Cor,RIR,WPC	10
BY,SK,P,Cor,WPC	10
BY,SK,P,Cor,WL	10
BY,SK,TB,Cor,WL	10
BY,SK,TB,P,Cor,WL,WPC	10
RJF,TB,P,DT,Cor,RIR,WL,WPC	10
RJF,SK,WPC	10
RJF,SK,RIR,WL	10
RJF,SK,P,DT,WL	10
RJF,SK,P,DT,WL,WPC	10
RJF,SK,TB,RIR	10
RJF,SK,TB,DT,RIR,WL	10
RJF,SK,TB,P,DT,WPC	10
RJF,SK,TB,P,DT,Cor,WL,WPC	10
RJF,BY,TB,P,DT,Cor,WL,WPC	10
RJF,BY,SK,DT,Cor,RIR	10
RJF,BY,SK,P,DT,Cor,WL	10
RJF,BY,SK,P,DT,Cor,RIR	10
RJF,BY,SK,TB,DT,Cor	10
RJF,BY,SK,TB,DT,Cor,WPC	10
RJF,BY,SK,TB,DT,Cor,RIR,WPC	10
RJF,BY,SK,TB,P,RIR	10
RJF,BY,SK,TB,P,DT,Cor	10
DT,Cor,RIR,WL	11
P,Cor,RIR,WPC	11
P,DT,RIR,WPC	11
P,DT,Cor,WL,WPC	11
TB,DT,WL,WPC	11
TB,DT,Cor,WPC	11
TB,P,DT,Cor,RIR,WL	11
SK,RIR,WL,WPC	11
SK,DT,RIR,WL,WPC	11
SK,DT,Cor,WL,WPC	11
SK,TB,DT,WPC	11
SK,TB,DT,RIR,WPC	11
SK,TB,DT,RIR,WL,WPC	11
SK,TB,P,RIR,WL	11
SK,TB,P,DT,Cor,WPC	11
SK,TB,P,DT,Cor,RIR	11
BY,P,RIR,WPC	11
BY,TB,RIR,WPC	11
BY,TB,DT,RIR,WL	11
BY,TB,P,RIR	11
BY,TB,P,Cor,WL,WPC	11
BY,SK,TB,DT,Cor	11
BY,SK,TB,P,WPC	11
BY,SK,TB,P,Cor,RIR,WPC	11
RJF,DT,Cor	11
RJF,TB,Cor	11
RJF,SK,DT,WPC	11
RJF,SK,TB,P,WL	11
RJF,SK,TB,P,DT,RIR	11
RJF,BY,SK,WPC	11
RJF,BY,SK,DT,WL	11
RJF,BY,SK,DT,RIR	11
RJF,BY,SK,DT,Cor,RIR,WL	11
RJF,BY,SK,TB,Cor,RIR,WL,WPC	11
RJF,BY,SK,TB,P,RIR,WL,WPC	11
RJF,BY,SK,TB,P,Cor,WL,WPC	11
RJF,BY,SK,TB,P,DT,WPC	11
P,DT,Cor,WPC	12
TB,Cor,WL,WPC	12
TB,P,DT,WL,WPC	12
TB,P,DT,RIR,WPC	12
TB,P,DT,RIR,WL	12
TB,P,DT,Cor,RIR	12
SK,Cor,RIR,WL	12
SK,P,Cor,WPC	12
SK,P,Cor,WL,WPC	12
SK,P,Cor,RIR	12
SK,P,DT,Cor,WPC	12
SK,TB,Cor,WL	12
SK,TB,P,Cor	12
BY,P,Cor,WPC	12
BY,P,DT,Cor,RIR,WL	12
BY,TB,DT,Cor	12
BY,TB,P,RIR,WL	12
BY,TB,P,Cor,RIR,WL	12
BY,TB,P,DT,WL,WPC	12
BY,SK,TB,WL,WPC	12
BY,SK,TB,DT,WPC	12
RJF,P,DT,WL	12
RJF,TB,DT,WL	12
RJF,SK,DT,RIR	12
RJF,SK,TB,P,DT,WL	12
RJF,BY,Cor	12
RJF,BY,TB,P,Cor,RIR,WL,WPC	12
RJF,BY,TB,P,DT,WL	12
RJF,BY,SK,RIR	12
RJF,BY,SK,TB,DT,RIR,WL	12
RJF,BY,SK,TB,P,Cor,RIR	12
DT,RIR,WPC	13
P,Cor,RIR,WL	13
TB,Cor,RIR,WL	13
SK,P,DT,RIR,WL,WPC	13
SK,TB,DT,Cor,WL	13
SK,TB,P,DT,RIR	13
BY,Cor,RIR,WL	13
BY,Cor,RIR,WL,WPC	13
BY,DT,Cor,RIR,WL	13
BY,P,Cor,RIR,WPC	13
BY,P,DT,Cor,RIR	13
BY,TB,RIR,WL	13
BY,TB,DT,Cor,WL	13
BY,TB,P,DT,Cor,WL	13
BY,SK,TB,RIR,WL,WPC	13
BY,SK,TB,DT,Cor,RIR,WPC	13
RJF,SK,Cor	13
RJF,SK,TB,P,Cor,RIR,WL,WPC	13
RJF,BY,P,DT,Cor,RIR,WL,WPC	13
RJF,BY,SK,P,WL	13
P,DT,Cor,RIR	14
P,DT,Cor,RIR,WL	14
TB,DT,WPC	14
TB,P,Cor,WL	14
SK,Cor,WL,WPC	14
SK,DT,RIR,WL	14
SK,DT,Cor,WL	14
SK,DT,Cor,RIR,WL	14
SK,TB,DT,RIR	14
SK,TB,P,Cor,RIR,WL	14
BY,DT,Cor,WL	14
BY,P,Cor,WL,WPC	14
BY,P,DT,Cor,WL,WPC	14
BY,SK,DT,Cor,WPC	14
BY,SK,TB,DT,Cor,WPC	14
BY,SK,TB,DT,Cor,WL	14
RJF,DT,WPC	14
RJF,P,Cor	14
RJF,SK,TB,P,DT,RIR,WL,WPC	14
RJF,BY,RIR	14
RJF,BY,SK,P,DT,WPC	14
RJF,BY,SK,TB,DT,WL,WPC	14
TB,DT,RIR,WL	15
SK,TB,DT,WL,WPC	15
SK,TB,DT,Cor,RIR,WL,WPC	15
BY,P,WL,WPC	15
BY,TB,WL,WPC	15
BY,TB,DT,RIR,WL,WPC	15
BY,SK,Cor,RIR	15
BY,SK,DT,RIR,WPC	15
BY,SK,DT,RIR,WL	15
BY,SK,DT,Cor,RIR	15
BY,SK,DT,Cor,RIR,WPC	15
BY,SK,P,RIR,WL	15
BY,SK,P,RIR,WL,WPC	15
BY,SK,P,DT,Cor,WPC	15
BY,SK,TB,P,WL,WPC	15
BY,SK,TB,P,RIR	15
RJF,P,WPC	15
RJF,SK,RIR	15
RJF,BY,TB,P,DT,Cor,RIR,WL	15
RJF,BY,SK,P,DT,RIR,WPC	15
P,DT,Cor,WL	16
TB,Cor,RIR	16
TB,P,Cor	16
TB,P,DT,WPC	16
SK,DT,Cor,RIR	16
SK,P,DT,Cor,RIR,WL,WPC	16
BY,DT,WL,WPC	16
BY,DT,RIR,WL	16
BY,DT,Cor,WPC	16
BY,P,DT,RIR,WPC	16
BY,SK,RIR,WL,WPC	16
BY,SK,Cor,WL	16
BY,SK,Cor,RIR,WPC	16
BY,SK,DT,Cor,WL,WPC	16
BY,SK,P,WL,WPC	16
BY,SK,P,DT,RIR,WPC	16
BY,SK,P,DT,Cor	16
RJF,DT,RIR	16
RJF,P,RIR	16
RJF,TB,P,WL	16
RJF,SK,TB,P,DT,Cor,WL	16
RJF,BY,TB,P,DT,RIR,WL,WPC	16
RJF,BY,SK,TB,P,DT,Cor,RIR	16
P,DT,WL,WPC	17
TB,RIR,WL,WPC	17
TB,DT,Cor,WL	17
TB,P,WL,WPC	17
SK,DT,Cor,WPC	17
SK,P,RIR,WPC	17
SK,P,Cor,RIR,WL	17
SK,P,DT,WL,WPC	17
SK,P,DT,Cor,WL	17
BY,DT,Cor,RIR	17
BY,P,DT,RIR,WL	17
BY,TB,Cor,WL,WPC	17
BY,SK,P,RIR,WPC	17
BY,SK,P,Cor,RIR,WL,WPC	17
BY,SK,TB,Cor,RIR,WL,WPC	17
BY,SK,TB,DT,RIR	17
RJF,TB,RIR	17
RJF,SK,TB,P,DT,WL,WPC	17
RJF,BY,SK,TB,P,DT,Cor,WPC	17
DT,Cor,WL,WPC	18
SK,DT,WL,WPC	18
SK,TB,DT,WL	18
SK,TB,P,DT,Cor,WL	18
SK,TB,P,DT,Cor,WL,WPC	18
BY,Cor,WL,WPC	18
BY,P,RIR,WL	18
BY,P,DT,WL,WPC	18
BY,TB,DT,WPC	18
BY,TB,DT,WL	18
BY,SK,DT,RIR,WL,WPC	18
BY,SK,DT,Cor,RIR,WL	18
BY,SK,TB,Cor,WL,WPC	18
BY,SK,TB,P,Cor	18
BY,SK,TB,P,Cor,WL	18
RJF,SK,P,DT,Cor,RIR,WL,WPC	18
RJF,BY,SK,P,DT,WL	18
RJF,BY,SK,TB,DT,Cor,WL,WPC	18
RJF,BY,SK,TB,P,RIR,WL	18
DT,RIR,WL,WPC	19
TB,RIR,WPC	19
SK,P,RIR,WL	19
SK,TB,P,WPC	19
SK,TB,P,DT,WPC	19
BY,TB,P,DT,Cor,WL,WPC	19
BY,SK,Cor,RIR,WL	19
BY,SK,Cor,RIR,WL,WPC	19
BY,SK,P,Cor,RIR	19
BY,SK,TB,DT,RIR,WL	19
BY,SK,TB,P,Cor,RIR,WL	19
BY,SK,TB,P,DT,Cor,WPC	19
RJF,WL,WPC	19
RJF,Cor,WL	19
RJF,BY,WL	19
TB,P,DT,RIR	20
SK,DT,RIR,WPC	20
SK,P,DT,RIR,WL	20
SK,TB,WPC	20
SK,TB,P,WL,WPC	20
SK,TB,P,DT,WL,WPC	20
BY,TB,WPC	20
BY,TB,P,DT,RIR,WL	20
BY,SK,DT,WL,WPC	20
BY,SK,TB,DT,RIR,WPC	20
RJF,BY,SK,TB,P,Cor,RIR,WL	20
RJF,BY,SK,TB,P,DT,RIR	20
RJF,BY,SK,TB,P,DT,RIR,WPC	20
P,DT,RIR,WL	21
BY,P,Cor,WL	21
BY,P,DT,WPC	21
BY,SK,RIR,WPC	21
BY,SK,P,DT,Cor,RIR	21
BY,SK,TB,WPC	21
BY,SK,TB,Cor	21
BY,SK,TB,DT,WL,WPC	21
BY,SK,TB,P,WL	21
BY,SK,TB,P,RIR,WL	21
RJF,SK,DT,WL	21
RJF,BY,SK,WL	21
RJF,BY,SK,TB,DT,Cor,RIR,WL	21
TB,Cor,WPC	22
SK,Cor,RIR	22
SK,P,DT,WPC	22
BY,SK,RIR,WL	22
BY,SK,DT,Cor,RIR,WL,WPC	22
BY,SK,TB,DT,RIR,WL,WPC	22
BY,SK,TB,P,RIR,WL,WPC	22
RJF,DT,WL	22
P,RIR,WPC	23
TB,P,WPC	23
TB,P,RIR,WL	23
SK,TB,P,DT,Cor	23
BY,P,DT,RIR	23
BY,TB,Cor	23
BY,SK,TB,DT,Cor,WL,WPC	23
BY,SK,TB,P,DT,WPC	23
BY,SK,TB,P,DT,Cor	23
RJF,SK,TB,P,DT,Cor,RIR,WL	23
RJF,BY,SK,DT,Cor,RIR,WL,WPC	23
P,Cor,WPC	24
TB,DT,Cor	24
SK,P,DT,Cor	24
SK,TB,RIR,WL	24
SK,TB,Cor	24
BY,Cor,WPC	24
BY,SK,WL,WPC	24
BY,SK,TB,RIR,WL	24
BY,SK,TB,DT,WL	24
RJF,BY,SK,P,DT,Cor,RIR,WPC	24
RJF,BY,SK,TB,P,DT,WL	24
SK,TB,P,DT,RIR,WL,WPC	25
BY,TB,RIR	25
BY,TB,P,DT,Cor,RIR,WL,WPC	25
BY,SK,Cor,WPC	25
BY,SK,DT,Cor	25
BY,SK,DT,Cor,WL	25
BY,SK,P,DT,Cor,WL	25
BY,SK,TB,RIR	25
BY,SK,TB,DT,Cor,RIR,WL	25
RJF,BY,SK,P,DT,WL,WPC	25
RJF,BY,SK,P,DT,RIR,WL	25
RJF,BY,SK,P,DT,Cor,WL,WPC	25
DT,Cor,WPC	26
TB,P,RIR	26
SK,P,WL,WPC	26
SK,P,Cor,WL	26
SK,TB,P,RIR	26
SK,TB,P,DT,WL	26
SK,TB,P,DT,RIR,WL	26
SK,TB,P,DT,Cor,RIR,WL	26
BY,P,DT,Cor	26
BY,TB,P,WL	26
BY,TB,P,DT,WL	26
BY,TB,P,DT,Cor,RIR,WL	26
BY,SK,DT,WPC	26
BY,SK,P,DT,Cor,RIR,WPC	26
BY,SK,TB,P,DT,RIR,WPC	26
RJF,TB,WL	26
RJF,BY,SK,TB,DT,RIR,WL,WPC	26
SK,TB,WL,WPC	27
BY,RIR,WPC	27
BY,Cor,RIR	27
BY,SK,TB,P,DT,Cor,RIR	27
P,Cor,RIR	28
BY,WL,WPC	28
BY,SK,P,RIR	28
BY,SK,P,DT,RIR,WL,WPC	28
P,DT,Cor	29
TB,DT,RIR	29
SK,TB,RIR	29
BY,SK,P,WPC	29
BY,SK,TB,WL	29
RJF,SK,WL	29
DT,WL,WPC	30
DT,Cor,RIR	30
TB,Cor,WL	30
SK,RIR,WPC	30
BY,P,RIR	30
BY,P,DT,WL	30
BY,TB,WL	30
P,RIR,WL	31
SK,TB,P,DT,Cor,RIR,WL,WPC	31
BY,SK,P,WL	31
P,Cor,WL	32
SK,WL,WPC	32
BY,SK,P,DT,RIR,WL	32
RJF,BY,TB,P,DT,Cor,RIR,WL,WPC	32
BY,DT,Cor	33
BY,P,Cor	33
BY,SK,P,Cor	33
BY,SK,P,DT,Cor,WL,WPC	33
SK,P,DT,RIR	34
BY,SK,P,DT,WPC	34
BY,SK,P,DT,WL	34
DT,RIR,WL	35
DT,Cor,WL	35
P,DT,RIR	35
SK,P,WPC	35
RJF,P,WL	35
RJF,SK,TB,P,DT,Cor,RIR,WL,WPC	35
RJF,BY,SK,P,DT,Cor,RIR,WL	35
SK,Cor,WL	36
BY,SK,P,DT,RIR	36
RJF,BY,SK,P,DT,RIR,WL,WPC	36
BY,SK,DT,WL	37
BY,SK,TB,P,DT,Cor,WL	37
RJF,BY,SK,TB,P,DT,WL,WPC	37
P,DT,WPC	38
TB,WL,WPC	38
BY,Cor,WL	38
BY,SK,P,DT,WL,WPC	38
BY,SK,TB,P,DT,RIR	38
RJF,WPC	38
BY,RIR,WL	39
BY,P,WPC	39
BY,SK,P,DT,Cor,RIR,WL	39
P,WL,WPC	40
TB,P,DT,WL	40
SK,Cor,WPC	40
BY,SK,TB,P,DT,WL	40
SK,P,Cor	41
BY,DT,WPC	41
SK,DT,RIR	42
SK,TB,P,WL	42
BY,SK,Cor	42
BY,SK,DT,RIR	42
BY,SK,TB,P,Cor,RIR,WL,WPC	42
RJF,BY,SK,TB,P,Cor,RIR,WL,WPC	42
SK,P,DT,WL	43
TB,RIR,WL	45
SK,DT,Cor	46
SK,DT,WPC	47
BY,P,WL	47
BY,SK,WPC	48
RJF,Cor	48
SK,RIR,WL	49
BY,SK,TB,P,DT,Cor,RIR,WPC	49
RJF,RIR	50
RJF,BY,SK,TB,P,DT,Cor,WL	50
RJF,BY,SK,TB,P,DT,Cor,RIR,WPC	51
BY,SK,TB,DT,Cor,RIR,WL,WPC	54
BY,SK,TB,P,DT,WL,WPC	54
RJF,BY,SK,TB,P,DT,RIR,WL	54
TB,P,WL	55
RJF,BY,SK,TB,DT,Cor,RIR,WL,WPC	57
BY,DT,RIR	59
TB,DT,WL	62
SK,P,RIR	63
BY,DT,WL	63
BY,SK,TB,P,DT,RIR,WL	65
BY,SK,WL	68
BY,SK,RIR	73
BY,SK,P,DT,Cor,RIR,WL,WPC	73
P,DT,WL	74
SK,TB,WL	74
SK,P,WL	82
SK,DT,WL	83
RJF,BY,SK,P,DT,Cor,RIR,WL,WPC	84
TB,Cor	88
BY,SK,TB,P,DT,RIR,WL,WPC	89
RJF,BY,SK,TB,P,DT,Cor,WL,WPC	90
BY,SK,TB,P,DT,Cor,WL,WPC	91
P,Cor	97
TB,WPC	102
P,WPC	103
RJF,WL	106
DT,Cor	112
TB,RIR	114
DT,RIR	119
RJF,BY,SK,TB,P,DT,RIR,WL,WPC	119
BY,SK,TB,P,DT,Cor,RIR,WL	120
RJF,BY,SK,TB,P,DT,Cor,RIR,WL	120
BY,WPC	121
DT,WPC	122
P,RIR	131
SK,Cor	131
BY,Cor	137
SK,WPC	142
BY,RIR	155
SK,RIR	160
BY,WL	189
DT,WL	191
P,WL	239
SK,WL	262
TB,WL	276
BY,SK,TB,P,DT,Cor,RIR,WL,WPC	361
RJF,BY,SK,TB,P,DT,Cor,RIR,WL,WPC	595
