# Supplementary material for: Comprehensive analysis of structural variants in chickens using PacBio sequencing
Source: Front Genet. 2022 Oct 20;13:971588. doi: 10.3389/fgene.2022.971588 (PMC9632285; doi:10.3389/fgene.2022.971588)
Supplement: Supplementary file 8 [file Table7.XLSX]

## Sheet: Sheet2
The pan-genome of the chicken of Li				SV lacation
Chr	Start	End	Gene	Chr	Start	End	SvType
1	844990	881138	ATP6V1F	1	869700	869755	ins
1	844990	881138	ATP6V1F	1	851638	851727	ins
1	844990	881138	ATP6V1F	1	874071	874186	ins
1	844990	881138	ATP6V1F	1	856990	857140	ins
1	844990	881138	ATP6V1F	1	847278	847557	ins
1	0	1400000	CHKB	1	1208788	1208840	ins
1	0	1400000	CHKB	1	703813	703866	ins
1	0	1400000	CHKB	1	646220	646275	ins
1	0	1400000	CHKB	1	869700	869755	ins
1	0	1400000	CHKB	1	1253112	1253168	ins
1	0	1400000	CHKB	1	1325722	1325778	ins
1	0	1400000	CHKB	1	1084279	1084336	ins
1	0	1400000	CHKB	1	696704	696762	ins
1	0	1400000	CHKB	1	749297	749355	ins
1	0	1400000	CHKB	1	1034664	1034722	ins
1	0	1400000	CHKB	1	318753	318812	ins
1	0	1400000	CHKB	1	365767	365826	ins
1	0	1400000	CHKB	1	1054780	1054839	ins
1	0	1400000	CHKB	1	217898	217958	ins
1	0	1400000	CHKB	1	766821	766881	ins
1	0	1400000	CHKB	1	1079082	1079142	ins
1	0	1400000	CHKB	1	660440	660502	ins
1	0	1400000	CHKB	1	1338956	1339018	ins
1	0	1400000	CHKB	1	659846	659909	ins
1	0	1400000	CHKB	1	670994	671057	ins
1	0	1400000	CHKB	1	681191	681255	ins
1	0	1400000	CHKB	1	418937	419002	ins
1	0	1400000	CHKB	1	485799	485865	ins
1	0	1400000	CHKB	1	131412	131479	ins
1	0	1400000	CHKB	1	690528	690595	ins
1	0	1400000	CHKB	1	1024000	1024067	ins
1	0	1400000	CHKB	1	1102370	1102438	ins
1	0	1400000	CHKB	1	659074	659144	ins
1	0	1400000	CHKB	1	1247639	1247710	ins
1	0	1400000	CHKB	1	688597	688669	ins
1	0	1400000	CHKB	1	1078497	1078569	ins
1	0	1400000	CHKB	1	568626	568699	ins
1	0	1400000	CHKB	1	1081150	1081223	ins
1	0	1400000	CHKB	1	765133	765207	ins
1	0	1400000	CHKB	1	136875	136950	ins
1	0	1400000	CHKB	1	1312387	1312462	ins
1	0	1400000	CHKB	1	690858	690934	ins
1	0	1400000	CHKB	1	669586	669663	ins
1	0	1400000	CHKB	1	1207294	1207371	ins
1	0	1400000	CHKB	1	1235016	1235095	ins
1	0	1400000	CHKB	1	1214135	1214215	ins
1	0	1400000	CHKB	1	548900	548981	ins
1	0	1400000	CHKB	1	657884	657965	ins
1	0	1400000	CHKB	1	578968	579052	ins
1	0	1400000	CHKB	1	1306077	1306161	ins
1	0	1400000	CHKB	1	716337	716422	ins
1	0	1400000	CHKB	1	1333933	1334018	ins
1	0	1400000	CHKB	1	1389030	1389115	ins
1	0	1400000	CHKB	1	1077618	1077704	ins
1	0	1400000	CHKB	1	1157528	1157614	ins
1	0	1400000	CHKB	1	1260663	1260749	ins
1	0	1400000	CHKB	1	645146	645233	ins
1	0	1400000	CHKB	1	706616	706703	ins
1	0	1400000	CHKB	1	659237	659325	ins
1	0	1400000	CHKB	1	654905	654994	ins
1	0	1400000	CHKB	1	851638	851727	ins
1	0	1400000	CHKB	1	367699	367789	ins
1	0	1400000	CHKB	1	573099	573203	ins
1	0	1400000	CHKB	1	642308	642398	ins
1	0	1400000	CHKB	1	1234700	1234792	ins
1	0	1400000	CHKB	1	765628	765722	ins
1	0	1400000	CHKB	1	1213772	1213866	ins
1	0	1400000	CHKB	1	1311056	1311150	ins
1	0	1400000	CHKB	1	1213628	1213725	ins
1	0	1400000	CHKB	1	1361840	1361938	ins
1	0	1400000	CHKB	1	764317	764418	ins
1	0	1400000	CHKB	1	423958	424060	ins
1	0	1400000	CHKB	1	715664	715774	ins
1	0	1400000	CHKB	1	1131292	1131404	ins
1	0	1400000	CHKB	1	486386	486501	ins
1	0	1400000	CHKB	1	874071	874186	ins
1	0	1400000	CHKB	1	491511	491628	ins
1	0	1400000	CHKB	1	315979	316097	ins
1	0	1400000	CHKB	1	1096462	1096582	ins
1	0	1400000	CHKB	1	361301	361423	ins
1	0	1400000	CHKB	1	1352124	1352251	ins
1	0	1400000	CHKB	1	1315256	1315384	ins
1	0	1400000	CHKB	1	1100745	1100883	ins
1	0	1400000	CHKB	1	1388800	1388934	ins
1	0	1400000	CHKB	1	193683	193821	ins
1	0	1400000	CHKB	1	812834	812976	ins
1	0	1400000	CHKB	1	552405	552549	ins
1	0	1400000	CHKB	1	1229541	1229687	ins
1	0	1400000	CHKB	1	1262615	1262763	ins
1	0	1400000	CHKB	1	1392565	1392713	ins
1	0	1400000	CHKB	1	856990	857140	ins
1	0	1400000	CHKB	1	431442	431593	ins
1	0	1400000	CHKB	1	678437	678588	ins
1	0	1400000	CHKB	1	1247458	1247609	ins
1	0	1400000	CHKB	1	1314701	1314852	ins
1	0	1400000	CHKB	1	1339894	1340048	ins
1	0	1400000	CHKB	1	18953	19111	ins
1	0	1400000	CHKB	1	552435	552595	ins
1	0	1400000	CHKB	1	577144	577304	ins
1	0	1400000	CHKB	1	810130	810291	ins
1	0	1400000	CHKB	1	544506	544669	ins
1	0	1400000	CHKB	1	317510	317681	ins
1	0	1400000	CHKB	1	821817	821988	ins
1	0	1400000	CHKB	1	754478	754650	ins
1	0	1400000	CHKB	1	1282358	1282534	ins
1	0	1400000	CHKB	1	388654	388831	ins
1	0	1400000	CHKB	1	1094435	1094615	ins
1	0	1400000	CHKB	1	1101666	1101847	ins
1	0	1400000	CHKB	1	415717	415899	ins
1	0	1400000	CHKB	1	445814	445998	ins
1	0	1400000	CHKB	1	1322063	1322252	ins
1	0	1400000	CHKB	1	1213781	1213976	ins
1	0	1400000	CHKB	1	690726	690922	ins
1	0	1400000	CHKB	1	429713	429915	ins
1	0	1400000	CHKB	1	1208398	1208600	ins
1	0	1400000	CHKB	1	1220328	1220541	ins
1	0	1400000	CHKB	1	654731	654947	ins
1	0	1400000	CHKB	1	1378322	1378542	ins
1	0	1400000	CHKB	1	1392544	1392769	ins
1	0	1400000	CHKB	1	1094902	1095128	ins
1	0	1400000	CHKB	1	414497	414736	ins
1	0	1400000	CHKB	1	1339918	1340160	ins
1	0	1400000	CHKB	1	317724	317975	ins
1	0	1400000	CHKB	1	847278	847557	ins
1	0	1400000	CHKB	1	709519	709799	ins
1	0	1400000	CHKB	1	1100953	1101247	ins
1	0	1400000	CHKB	1	660464	660765	ins
1	0	1400000	CHKB	1	572600	572909	ins
1	0	1400000	CHKB	1	1275691	1276004	ins
1	0	1400000	CHKB	1	1247080	1247395	ins
1	0	1400000	CHKB	1	445897	446220	ins
1	0	1400000	CHKB	1	22103	22435	ins
1	0	1400000	CHKB	1	1082229	1082575	ins
1	0	1400000	CHKB	1	1275912	1276282	ins
1	0	1400000	CHKB	1	414341	414744	ins
1	0	1400000	CHKB	1	1262614	1263020	ins
1	0	1400000	CHKB	1	654710	655173	ins
1	0	1400000	CHKB	1	1367704	1368202	ins
1	0	1400000	CHKB	1	1275621	1276150	ins
1	0	1400000	CHKB	1	1275890	1276467	ins
1	0	1400000	CHKB	1	22105	22684	ins
1	0	1400000	CHKB	1	39743	40338	ins
1	0	1400000	CHKB	1	1367684	1368333	ins
1	0	1400000	CHKB	1	533625	534310	ins
1	0	1400000	CHKB	1	56908	57692	ins
1	0	1400000	CHKB	1	1275645	1276551	ins
1	0	1400000	CHKB	1	1262605	1263518	ins
1	0	1400000	CHKB	1	66991	68266	ins
1	0	1400000	CHKB	1	1275641	1276970	ins
1	0	1400000	CPT1B	1	1208788	1208840	ins
1	0	1400000	CPT1B	1	703813	703866	ins
1	0	1400000	CPT1B	1	646220	646275	ins
1	0	1400000	CPT1B	1	869700	869755	ins
1	0	1400000	CPT1B	1	1253112	1253168	ins
1	0	1400000	CPT1B	1	1325722	1325778	ins
1	0	1400000	CPT1B	1	1084279	1084336	ins
1	0	1400000	CPT1B	1	696704	696762	ins
1	0	1400000	CPT1B	1	749297	749355	ins
1	0	1400000	CPT1B	1	1034664	1034722	ins
1	0	1400000	CPT1B	1	318753	318812	ins
1	0	1400000	CPT1B	1	365767	365826	ins
1	0	1400000	CPT1B	1	1054780	1054839	ins
1	0	1400000	CPT1B	1	217898	217958	ins
1	0	1400000	CPT1B	1	766821	766881	ins
1	0	1400000	CPT1B	1	1079082	1079142	ins
1	0	1400000	CPT1B	1	660440	660502	ins
1	0	1400000	CPT1B	1	1338956	1339018	ins
1	0	1400000	CPT1B	1	659846	659909	ins
1	0	1400000	CPT1B	1	670994	671057	ins
1	0	1400000	CPT1B	1	681191	681255	ins
1	0	1400000	CPT1B	1	418937	419002	ins
1	0	1400000	CPT1B	1	485799	485865	ins
1	0	1400000	CPT1B	1	131412	131479	ins
1	0	1400000	CPT1B	1	690528	690595	ins
1	0	1400000	CPT1B	1	1024000	1024067	ins
1	0	1400000	CPT1B	1	1102370	1102438	ins
1	0	1400000	CPT1B	1	659074	659144	ins
1	0	1400000	CPT1B	1	1247639	1247710	ins
1	0	1400000	CPT1B	1	688597	688669	ins
1	0	1400000	CPT1B	1	1078497	1078569	ins
1	0	1400000	CPT1B	1	568626	568699	ins
1	0	1400000	CPT1B	1	1081150	1081223	ins
1	0	1400000	CPT1B	1	765133	765207	ins
1	0	1400000	CPT1B	1	136875	136950	ins
1	0	1400000	CPT1B	1	1312387	1312462	ins
1	0	1400000	CPT1B	1	690858	690934	ins
1	0	1400000	CPT1B	1	669586	669663	ins
1	0	1400000	CPT1B	1	1207294	1207371	ins
1	0	1400000	CPT1B	1	1235016	1235095	ins
1	0	1400000	CPT1B	1	1214135	1214215	ins
1	0	1400000	CPT1B	1	548900	548981	ins
1	0	1400000	CPT1B	1	657884	657965	ins
1	0	1400000	CPT1B	1	578968	579052	ins
1	0	1400000	CPT1B	1	1306077	1306161	ins
1	0	1400000	CPT1B	1	716337	716422	ins
1	0	1400000	CPT1B	1	1333933	1334018	ins
1	0	1400000	CPT1B	1	1389030	1389115	ins
1	0	1400000	CPT1B	1	1077618	1077704	ins
1	0	1400000	CPT1B	1	1157528	1157614	ins
1	0	1400000	CPT1B	1	1260663	1260749	ins
1	0	1400000	CPT1B	1	645146	645233	ins
1	0	1400000	CPT1B	1	706616	706703	ins
1	0	1400000	CPT1B	1	659237	659325	ins
1	0	1400000	CPT1B	1	654905	654994	ins
1	0	1400000	CPT1B	1	851638	851727	ins
1	0	1400000	CPT1B	1	367699	367789	ins
1	0	1400000	CPT1B	1	573099	573203	ins
1	0	1400000	CPT1B	1	642308	642398	ins
1	0	1400000	CPT1B	1	1234700	1234792	ins
1	0	1400000	CPT1B	1	765628	765722	ins
1	0	1400000	CPT1B	1	1213772	1213866	ins
1	0	1400000	CPT1B	1	1311056	1311150	ins
1	0	1400000	CPT1B	1	1213628	1213725	ins
1	0	1400000	CPT1B	1	1361840	1361938	ins
1	0	1400000	CPT1B	1	764317	764418	ins
1	0	1400000	CPT1B	1	423958	424060	ins
1	0	1400000	CPT1B	1	715664	715774	ins
1	0	1400000	CPT1B	1	1131292	1131404	ins
1	0	1400000	CPT1B	1	486386	486501	ins
1	0	1400000	CPT1B	1	874071	874186	ins
1	0	1400000	CPT1B	1	491511	491628	ins
1	0	1400000	CPT1B	1	315979	316097	ins
1	0	1400000	CPT1B	1	1096462	1096582	ins
1	0	1400000	CPT1B	1	361301	361423	ins
1	0	1400000	CPT1B	1	1352124	1352251	ins
1	0	1400000	CPT1B	1	1315256	1315384	ins
1	0	1400000	CPT1B	1	1100745	1100883	ins
1	0	1400000	CPT1B	1	1388800	1388934	ins
1	0	1400000	CPT1B	1	193683	193821	ins
1	0	1400000	CPT1B	1	812834	812976	ins
1	0	1400000	CPT1B	1	552405	552549	ins
1	0	1400000	CPT1B	1	1229541	1229687	ins
1	0	1400000	CPT1B	1	1262615	1262763	ins
1	0	1400000	CPT1B	1	1392565	1392713	ins
1	0	1400000	CPT1B	1	856990	857140	ins
1	0	1400000	CPT1B	1	431442	431593	ins
1	0	1400000	CPT1B	1	678437	678588	ins
1	0	1400000	CPT1B	1	1247458	1247609	ins
1	0	1400000	CPT1B	1	1314701	1314852	ins
1	0	1400000	CPT1B	1	1339894	1340048	ins
1	0	1400000	CPT1B	1	18953	19111	ins
1	0	1400000	CPT1B	1	552435	552595	ins
1	0	1400000	CPT1B	1	577144	577304	ins
1	0	1400000	CPT1B	1	810130	810291	ins
1	0	1400000	CPT1B	1	544506	544669	ins
1	0	1400000	CPT1B	1	317510	317681	ins
1	0	1400000	CPT1B	1	821817	821988	ins
1	0	1400000	CPT1B	1	754478	754650	ins
1	0	1400000	CPT1B	1	1282358	1282534	ins
1	0	1400000	CPT1B	1	388654	388831	ins
1	0	1400000	CPT1B	1	1094435	1094615	ins
1	0	1400000	CPT1B	1	1101666	1101847	ins
1	0	1400000	CPT1B	1	415717	415899	ins
1	0	1400000	CPT1B	1	445814	445998	ins
1	0	1400000	CPT1B	1	1322063	1322252	ins
1	0	1400000	CPT1B	1	1213781	1213976	ins
1	0	1400000	CPT1B	1	690726	690922	ins
1	0	1400000	CPT1B	1	429713	429915	ins
1	0	1400000	CPT1B	1	1208398	1208600	ins
1	0	1400000	CPT1B	1	1220328	1220541	ins
1	0	1400000	CPT1B	1	654731	654947	ins
1	0	1400000	CPT1B	1	1378322	1378542	ins
1	0	1400000	CPT1B	1	1392544	1392769	ins
1	0	1400000	CPT1B	1	1094902	1095128	ins
1	0	1400000	CPT1B	1	414497	414736	ins
1	0	1400000	CPT1B	1	1339918	1340160	ins
1	0	1400000	CPT1B	1	317724	317975	ins
1	0	1400000	CPT1B	1	847278	847557	ins
1	0	1400000	CPT1B	1	709519	709799	ins
1	0	1400000	CPT1B	1	1100953	1101247	ins
1	0	1400000	CPT1B	1	660464	660765	ins
1	0	1400000	CPT1B	1	572600	572909	ins
1	0	1400000	CPT1B	1	1275691	1276004	ins
1	0	1400000	CPT1B	1	1247080	1247395	ins
1	0	1400000	CPT1B	1	445897	446220	ins
1	0	1400000	CPT1B	1	22103	22435	ins
1	0	1400000	CPT1B	1	1082229	1082575	ins
1	0	1400000	CPT1B	1	1275912	1276282	ins
1	0	1400000	CPT1B	1	414341	414744	ins
1	0	1400000	CPT1B	1	1262614	1263020	ins
1	0	1400000	CPT1B	1	654710	655173	ins
1	0	1400000	CPT1B	1	1367704	1368202	ins
1	0	1400000	CPT1B	1	1275621	1276150	ins
1	0	1400000	CPT1B	1	1275890	1276467	ins
1	0	1400000	CPT1B	1	22105	22684	ins
1	0	1400000	CPT1B	1	39743	40338	ins
1	0	1400000	CPT1B	1	1367684	1368333	ins
1	0	1400000	CPT1B	1	533625	534310	ins
1	0	1400000	CPT1B	1	56908	57692	ins
1	0	1400000	CPT1B	1	1275645	1276551	ins
1	0	1400000	CPT1B	1	1262605	1263518	ins
1	0	1400000	CPT1B	1	66991	68266	ins
1	0	1400000	CPT1B	1	1275641	1276970	ins
1	264495	952234	impdh1a	1	703813	703866	ins
1	264495	952234	impdh1a	1	646220	646275	ins
1	264495	952234	impdh1a	1	869700	869755	ins
1	264495	952234	impdh1a	1	696704	696762	ins
1	264495	952234	impdh1a	1	749297	749355	ins
1	264495	952234	impdh1a	1	318753	318812	ins
1	264495	952234	impdh1a	1	365767	365826	ins
1	264495	952234	impdh1a	1	766821	766881	ins
1	264495	952234	impdh1a	1	660440	660502	ins
1	264495	952234	impdh1a	1	659846	659909	ins
1	264495	952234	impdh1a	1	670994	671057	ins
1	264495	952234	impdh1a	1	681191	681255	ins
1	264495	952234	impdh1a	1	418937	419002	ins
1	264495	952234	impdh1a	1	485799	485865	ins
1	264495	952234	impdh1a	1	690528	690595	ins
1	264495	952234	impdh1a	1	659074	659144	ins
1	264495	952234	impdh1a	1	688597	688669	ins
1	264495	952234	impdh1a	1	568626	568699	ins
1	264495	952234	impdh1a	1	765133	765207	ins
1	264495	952234	impdh1a	1	690858	690934	ins
1	264495	952234	impdh1a	1	669586	669663	ins
1	264495	952234	impdh1a	1	548900	548981	ins
1	264495	952234	impdh1a	1	657884	657965	ins
1	264495	952234	impdh1a	1	578968	579052	ins
1	264495	952234	impdh1a	1	716337	716422	ins
1	264495	952234	impdh1a	1	645146	645233	ins
1	264495	952234	impdh1a	1	706616	706703	ins
1	264495	952234	impdh1a	1	659237	659325	ins
1	264495	952234	impdh1a	1	654905	654994	ins
1	264495	952234	impdh1a	1	851638	851727	ins
1	264495	952234	impdh1a	1	367699	367789	ins
1	264495	952234	impdh1a	1	573099	573203	ins
1	264495	952234	impdh1a	1	642308	642398	ins
1	264495	952234	impdh1a	1	765628	765722	ins
1	264495	952234	impdh1a	1	764317	764418	ins
1	264495	952234	impdh1a	1	423958	424060	ins
1	264495	952234	impdh1a	1	715664	715774	ins
1	264495	952234	impdh1a	1	486386	486501	ins
1	264495	952234	impdh1a	1	874071	874186	ins
1	264495	952234	impdh1a	1	491511	491628	ins
1	264495	952234	impdh1a	1	315979	316097	ins
1	264495	952234	impdh1a	1	361301	361423	ins
1	264495	952234	impdh1a	1	812834	812976	ins
1	264495	952234	impdh1a	1	552405	552549	ins
1	264495	952234	impdh1a	1	856990	857140	ins
1	264495	952234	impdh1a	1	431442	431593	ins
1	264495	952234	impdh1a	1	678437	678588	ins
1	264495	952234	impdh1a	1	552435	552595	ins
1	264495	952234	impdh1a	1	577144	577304	ins
1	264495	952234	impdh1a	1	810130	810291	ins
1	264495	952234	impdh1a	1	544506	544669	ins
1	264495	952234	impdh1a	1	317510	317681	ins
1	264495	952234	impdh1a	1	821817	821988	ins
1	264495	952234	impdh1a	1	754478	754650	ins
1	264495	952234	impdh1a	1	388654	388831	ins
1	264495	952234	impdh1a	1	415717	415899	ins
1	264495	952234	impdh1a	1	445814	445998	ins
1	264495	952234	impdh1a	1	690726	690922	ins
1	264495	952234	impdh1a	1	429713	429915	ins
1	264495	952234	impdh1a	1	654731	654947	ins
1	264495	952234	impdh1a	1	414497	414736	ins
1	264495	952234	impdh1a	1	317724	317975	ins
1	264495	952234	impdh1a	1	847278	847557	ins
1	264495	952234	impdh1a	1	709519	709799	ins
1	264495	952234	impdh1a	1	660464	660765	ins
1	264495	952234	impdh1a	1	572600	572909	ins
1	264495	952234	impdh1a	1	445897	446220	ins
1	264495	952234	impdh1a	1	414341	414744	ins
1	264495	952234	impdh1a	1	654710	655173	ins
1	264495	952234	impdh1a	1	533625	534310	ins
1	0	1400000	LEP	1	1208788	1208840	ins
1	0	1400000	LEP	1	703813	703866	ins
1	0	1400000	LEP	1	646220	646275	ins
1	0	1400000	LEP	1	869700	869755	ins
1	0	1400000	LEP	1	1253112	1253168	ins
1	0	1400000	LEP	1	1325722	1325778	ins
1	0	1400000	LEP	1	1084279	1084336	ins
1	0	1400000	LEP	1	696704	696762	ins
1	0	1400000	LEP	1	749297	749355	ins
1	0	1400000	LEP	1	1034664	1034722	ins
1	0	1400000	LEP	1	318753	318812	ins
1	0	1400000	LEP	1	365767	365826	ins
1	0	1400000	LEP	1	1054780	1054839	ins
1	0	1400000	LEP	1	217898	217958	ins
1	0	1400000	LEP	1	766821	766881	ins
1	0	1400000	LEP	1	1079082	1079142	ins
1	0	1400000	LEP	1	660440	660502	ins
1	0	1400000	LEP	1	1338956	1339018	ins
1	0	1400000	LEP	1	659846	659909	ins
1	0	1400000	LEP	1	670994	671057	ins
1	0	1400000	LEP	1	681191	681255	ins
1	0	1400000	LEP	1	418937	419002	ins
1	0	1400000	LEP	1	485799	485865	ins
1	0	1400000	LEP	1	131412	131479	ins
1	0	1400000	LEP	1	690528	690595	ins
1	0	1400000	LEP	1	1024000	1024067	ins
1	0	1400000	LEP	1	1102370	1102438	ins
1	0	1400000	LEP	1	659074	659144	ins
1	0	1400000	LEP	1	1247639	1247710	ins
1	0	1400000	LEP	1	688597	688669	ins
1	0	1400000	LEP	1	1078497	1078569	ins
1	0	1400000	LEP	1	568626	568699	ins
1	0	1400000	LEP	1	1081150	1081223	ins
1	0	1400000	LEP	1	765133	765207	ins
1	0	1400000	LEP	1	136875	136950	ins
1	0	1400000	LEP	1	1312387	1312462	ins
1	0	1400000	LEP	1	690858	690934	ins
1	0	1400000	LEP	1	669586	669663	ins
1	0	1400000	LEP	1	1207294	1207371	ins
1	0	1400000	LEP	1	1235016	1235095	ins
1	0	1400000	LEP	1	1214135	1214215	ins
1	0	1400000	LEP	1	548900	548981	ins
1	0	1400000	LEP	1	657884	657965	ins
1	0	1400000	LEP	1	578968	579052	ins
1	0	1400000	LEP	1	1306077	1306161	ins
1	0	1400000	LEP	1	716337	716422	ins
1	0	1400000	LEP	1	1333933	1334018	ins
1	0	1400000	LEP	1	1389030	1389115	ins
1	0	1400000	LEP	1	1077618	1077704	ins
1	0	1400000	LEP	1	1157528	1157614	ins
1	0	1400000	LEP	1	1260663	1260749	ins
1	0	1400000	LEP	1	645146	645233	ins
1	0	1400000	LEP	1	706616	706703	ins
1	0	1400000	LEP	1	659237	659325	ins
1	0	1400000	LEP	1	654905	654994	ins
1	0	1400000	LEP	1	851638	851727	ins
1	0	1400000	LEP	1	367699	367789	ins
1	0	1400000	LEP	1	573099	573203	ins
1	0	1400000	LEP	1	642308	642398	ins
1	0	1400000	LEP	1	1234700	1234792	ins
1	0	1400000	LEP	1	765628	765722	ins
1	0	1400000	LEP	1	1213772	1213866	ins
1	0	1400000	LEP	1	1311056	1311150	ins
1	0	1400000	LEP	1	1213628	1213725	ins
1	0	1400000	LEP	1	1361840	1361938	ins
1	0	1400000	LEP	1	764317	764418	ins
1	0	1400000	LEP	1	423958	424060	ins
1	0	1400000	LEP	1	715664	715774	ins
1	0	1400000	LEP	1	1131292	1131404	ins
1	0	1400000	LEP	1	486386	486501	ins
1	0	1400000	LEP	1	874071	874186	ins
1	0	1400000	LEP	1	491511	491628	ins
1	0	1400000	LEP	1	315979	316097	ins
1	0	1400000	LEP	1	1096462	1096582	ins
1	0	1400000	LEP	1	361301	361423	ins
1	0	1400000	LEP	1	1352124	1352251	ins
1	0	1400000	LEP	1	1315256	1315384	ins
1	0	1400000	LEP	1	1100745	1100883	ins
1	0	1400000	LEP	1	1388800	1388934	ins
1	0	1400000	LEP	1	193683	193821	ins
1	0	1400000	LEP	1	812834	812976	ins
1	0	1400000	LEP	1	552405	552549	ins
1	0	1400000	LEP	1	1229541	1229687	ins
1	0	1400000	LEP	1	1262615	1262763	ins
1	0	1400000	LEP	1	1392565	1392713	ins
1	0	1400000	LEP	1	856990	857140	ins
1	0	1400000	LEP	1	431442	431593	ins
1	0	1400000	LEP	1	678437	678588	ins
1	0	1400000	LEP	1	1247458	1247609	ins
1	0	1400000	LEP	1	1314701	1314852	ins
1	0	1400000	LEP	1	1339894	1340048	ins
1	0	1400000	LEP	1	18953	19111	ins
1	0	1400000	LEP	1	552435	552595	ins
1	0	1400000	LEP	1	577144	577304	ins
1	0	1400000	LEP	1	810130	810291	ins
1	0	1400000	LEP	1	544506	544669	ins
1	0	1400000	LEP	1	317510	317681	ins
1	0	1400000	LEP	1	821817	821988	ins
1	0	1400000	LEP	1	754478	754650	ins
1	0	1400000	LEP	1	1282358	1282534	ins
1	0	1400000	LEP	1	388654	388831	ins
1	0	1400000	LEP	1	1094435	1094615	ins
1	0	1400000	LEP	1	1101666	1101847	ins
1	0	1400000	LEP	1	415717	415899	ins
1	0	1400000	LEP	1	445814	445998	ins
1	0	1400000	LEP	1	1322063	1322252	ins
1	0	1400000	LEP	1	1213781	1213976	ins
1	0	1400000	LEP	1	690726	690922	ins
1	0	1400000	LEP	1	429713	429915	ins
1	0	1400000	LEP	1	1208398	1208600	ins
1	0	1400000	LEP	1	1220328	1220541	ins
1	0	1400000	LEP	1	654731	654947	ins
1	0	1400000	LEP	1	1378322	1378542	ins
1	0	1400000	LEP	1	1392544	1392769	ins
1	0	1400000	LEP	1	1094902	1095128	ins
1	0	1400000	LEP	1	414497	414736	ins
1	0	1400000	LEP	1	1339918	1340160	ins
1	0	1400000	LEP	1	317724	317975	ins
1	0	1400000	LEP	1	847278	847557	ins
1	0	1400000	LEP	1	709519	709799	ins
1	0	1400000	LEP	1	1100953	1101247	ins
1	0	1400000	LEP	1	660464	660765	ins
1	0	1400000	LEP	1	572600	572909	ins
1	0	1400000	LEP	1	1275691	1276004	ins
1	0	1400000	LEP	1	1247080	1247395	ins
1	0	1400000	LEP	1	445897	446220	ins
1	0	1400000	LEP	1	22103	22435	ins
1	0	1400000	LEP	1	1082229	1082575	ins
1	0	1400000	LEP	1	1275912	1276282	ins
1	0	1400000	LEP	1	414341	414744	ins
1	0	1400000	LEP	1	1262614	1263020	ins
1	0	1400000	LEP	1	654710	655173	ins
1	0	1400000	LEP	1	1367704	1368202	ins
1	0	1400000	LEP	1	1275621	1276150	ins
1	0	1400000	LEP	1	1275890	1276467	ins
1	0	1400000	LEP	1	22105	22684	ins
1	0	1400000	LEP	1	39743	40338	ins
1	0	1400000	LEP	1	1367684	1368333	ins
1	0	1400000	LEP	1	533625	534310	ins
1	0	1400000	LEP	1	56908	57692	ins
1	0	1400000	LEP	1	1275645	1276551	ins
1	0	1400000	LEP	1	1262605	1263518	ins
1	0	1400000	LEP	1	66991	68266	ins
1	0	1400000	LEP	1	1275641	1276970	ins
1	195641768	197590758	LOC100543080	1	195672140	195672194	ins
1	195641768	197590758	LOC100543080	1	197146923	197146977	ins
1	195641768	197590758	LOC100543080	1	195688071	195688126	ins
1	195641768	197590758	LOC100543080	1	196500576	196500631	ins
1	195641768	197590758	LOC100543080	1	196776405	196776460	ins
1	195641768	197590758	LOC100543080	1	196973607	196973662	ins
1	195641768	197590758	LOC100543080	1	195683724	195683780	ins
1	195641768	197590758	LOC100543080	1	195705648	195705704	ins
1	195641768	197590758	LOC100543080	1	195819929	195819985	ins
1	195641768	197590758	LOC100543080	1	197371883	197371939	ins
1	195641768	197590758	LOC100543080	1	197464548	197464605	ins
1	195641768	197590758	LOC100543080	1	197118867	197118925	ins
1	195641768	197590758	LOC100543080	1	197172284	197172342	ins
1	195641768	197590758	LOC100543080	1	196498009	196498068	ins
1	195641768	197590758	LOC100543080	1	197149526	197149587	ins
1	195641768	197590758	LOC100543080	1	195698403	195698465	ins
1	195641768	197590758	LOC100543080	1	197138946	197139008	ins
1	195641768	197590758	LOC100543080	1	195796483	195796546	ins
1	195641768	197590758	LOC100543080	1	196413255	196413319	ins
1	195641768	197590758	LOC100543080	1	196484267	196484331	ins
1	195641768	197590758	LOC100543080	1	197029402	197029466	ins
1	195641768	197590758	LOC100543080	1	195697703	195697768	ins
1	195641768	197590758	LOC100543080	1	196943999	196944064	ins
1	195641768	197590758	LOC100543080	1	197137206	197137271	ins
1	195641768	197590758	LOC100543080	1	196442194	196442260	ins
1	195641768	197590758	LOC100543080	1	195741051	195741118	ins
1	195641768	197590758	LOC100543080	1	197361123	197361190	ins
1	195641768	197590758	LOC100543080	1	196442332	196442400	ins
1	195641768	197590758	LOC100543080	1	197025135	197025203	ins
1	195641768	197590758	LOC100543080	1	196384860	196384929	ins
1	195641768	197590758	LOC100543080	1	196855282	196855352	ins
1	195641768	197590758	LOC100543080	1	197190716	197190786	ins
1	195641768	197590758	LOC100543080	1	196932155	196932226	ins
1	195641768	197590758	LOC100543080	1	195667711	195667783	ins
1	195641768	197590758	LOC100543080	1	196935848	196935920	ins
1	195641768	197590758	LOC100543080	1	196323811	196323884	ins
1	195641768	197590758	LOC100543080	1	196446941	196447014	ins
1	195641768	197590758	LOC100543080	1	196992265	196992338	ins
1	195641768	197590758	LOC100543080	1	196199747	196199821	ins
1	195641768	197590758	LOC100543080	1	196973806	196973880	ins
1	195641768	197590758	LOC100543080	1	197028018	197028092	ins
1	195641768	197590758	LOC100543080	1	196501141	196501220	ins
1	195641768	197590758	LOC100543080	1	196993567	196993646	ins
1	195641768	197590758	LOC100543080	1	197109989	197110070	ins
1	195641768	197590758	LOC100543080	1	196011936	196012018	ins
1	195641768	197590758	LOC100543080	1	197398638	197398720	ins
1	195641768	197590758	LOC100543080	1	196010868	196010951	ins
1	195641768	197590758	LOC100543080	1	196020529	196020612	ins
1	195641768	197590758	LOC100543080	1	195666799	195666884	ins
1	195641768	197590758	LOC100543080	1	196391094	196391179	ins
1	195641768	197590758	LOC100543080	1	197350053	197350138	ins
1	195641768	197590758	LOC100543080	1	196699079	196699165	ins
1	195641768	197590758	LOC100543080	1	197364914	197365000	ins
1	195641768	197590758	LOC100543080	1	195903673	195903762	ins
1	195641768	197590758	LOC100543080	1	197109109	197109198	ins
1	195641768	197590758	LOC100543080	1	197123009	197123098	ins
1	195641768	197590758	LOC100543080	1	197382719	197382808	ins
1	195641768	197590758	LOC100543080	1	195687116	195687207	ins
1	195641768	197590758	LOC100543080	1	197146198	197146292	ins
1	195641768	197590758	LOC100543080	1	197149695	197149789	ins
1	195641768	197590758	LOC100543080	1	197031223	197031320	ins
1	195641768	197590758	LOC100543080	1	196020068	196020166	ins
1	195641768	197590758	LOC100543080	1	195661460	195661560	ins
1	195641768	197590758	LOC100543080	1	197362428	197362528	ins
1	195641768	197590758	LOC100543080	1	197403613	197403715	ins
1	195641768	197590758	LOC100543080	1	195663693	195663796	ins
1	195641768	197590758	LOC100543080	1	197399559	197399662	ins
1	195641768	197590758	LOC100543080	1	196419577	196419681	ins
1	195641768	197590758	LOC100543080	1	197085109	197085214	ins
1	195641768	197590758	LOC100543080	1	197089219	197089328	ins
1	195641768	197590758	LOC100543080	1	197443948	197444057	ins
1	195641768	197590758	LOC100543080	1	196746740	196746850	ins
1	195641768	197590758	LOC100543080	1	195697166	195697279	ins
1	195641768	197590758	LOC100543080	1	196330357	196330471	ins
1	195641768	197590758	LOC100543080	1	196868526	196868642	ins
1	195641768	197590758	LOC100543080	1	196393351	196393468	ins
1	195641768	197590758	LOC100543080	1	196695000	196695119	ins
1	195641768	197590758	LOC100543080	1	195969106	195969230	ins
1	195641768	197590758	LOC100543080	1	196498044	196498170	ins
1	195641768	197590758	LOC100543080	1	197089302	197089429	ins
1	195641768	197590758	LOC100543080	1	197445654	197445781	ins
1	195641768	197590758	LOC100543080	1	196881255	196881383	ins
1	195641768	197590758	LOC100543080	1	195862990	195863123	ins
1	195641768	197590758	LOC100543080	1	196635579	196635713	ins
1	195641768	197590758	LOC100543080	1	197106977	197107112	ins
1	195641768	197590758	LOC100543080	1	196468682	196468818	ins
1	195641768	197590758	LOC100543080	1	195939274	195939414	ins
1	195641768	197590758	LOC100543080	1	196385208	196385348	ins
1	195641768	197590758	LOC100543080	1	196522963	196523104	ins
1	195641768	197590758	LOC100543080	1	195716410	195716557	ins
1	195641768	197590758	LOC100543080	1	197109719	197109867	ins
1	195641768	197590758	LOC100543080	1	196747126	196747277	ins
1	195641768	197590758	LOC100543080	1	196281312	196281466	ins
1	195641768	197590758	LOC100543080	1	197361074	197361231	ins
1	195641768	197590758	LOC100543080	1	197136749	197136911	ins
1	195641768	197590758	LOC100543080	1	195867173	195867339	ins
1	195641768	197590758	LOC100543080	1	196401741	196401919	ins
1	195641768	197590758	LOC100543080	1	195796186	195796366	ins
1	195641768	197590758	LOC100543080	1	197137214	197137398	ins
1	195641768	197590758	LOC100543080	1	197127472	197127661	ins
1	195641768	197590758	LOC100543080	1	195661209	195661399	ins
1	195641768	197590758	LOC100543080	1	195802182	195802372	ins
1	195641768	197590758	LOC100543080	1	195743808	195744000	ins
1	195641768	197590758	LOC100543080	1	197136785	197136982	ins
1	195641768	197590758	LOC100543080	1	197085204	197085402	ins
1	195641768	197590758	LOC100543080	1	196371091	196371297	ins
1	195641768	197590758	LOC100543080	1	196384429	196384640	ins
1	195641768	197590758	LOC100543080	1	196295987	196296205	ins
1	195641768	197590758	LOC100543080	1	195664781	195665004	ins
1	195641768	197590758	LOC100543080	1	197123089	197123320	ins
1	195641768	197590758	LOC100543080	1	196855261	196855493	ins
1	195641768	197590758	LOC100543080	1	197362480	197362715	ins
1	195641768	197590758	LOC100543080	1	195686450	195686712	ins
1	195641768	197590758	LOC100543080	1	195947932	195948197	ins
1	195641768	197590758	LOC100543080	1	195947932	195948197	ins
1	195641768	197590758	LOC100543080	1	196039630	196039895	ins
1	195641768	197590758	LOC100543080	1	197106967	197107236	ins
1	195641768	197590758	LOC100543080	1	196292436	196292722	ins
1	195641768	197590758	LOC100543080	1	197089139	197089428	ins
1	195641768	197590758	LOC100543080	1	195862709	195863027	ins
1	195641768	197590758	LOC100543080	1	197138921	197139243	ins
1	195641768	197590758	LOC100543080	1	197048409	197048739	ins
1	195641768	197590758	LOC100543080	1	195741021	195741355	ins
1	195641768	197590758	LOC100543080	1	195845962	195846322	ins
1	195641768	197590758	LOC100543080	1	197028007	197028376	ins
1	195641768	197590758	LOC100543080	1	197445611	197445992	ins
1	195641768	197590758	LOC100543080	1	195845704	195846091	ins
1	195641768	197590758	LOC100543080	1	197136954	197137347	ins
1	195641768	197590758	LOC100543080	1	197445625	197446025	ins
1	195641768	197590758	LOC100543080	1	195939232	195939680	ins
1	195641768	197590758	LOC100543080	1	196290317	196290767	ins
1	195641768	197590758	LOC100543080	1	197364915	197365365	ins
1	195641768	197590758	LOC100543080	1	197364915	197365365	ins
1	195641768	197590758	LOC100543080	1	196281291	196281762	ins
1	195641768	197590758	LOC100543080	1	195687654	195688157	ins
1	195641768	197590758	LOC100543080	1	196330251	196330778	ins
1	195641768	197590758	LOC100543080	1	196468679	196469426	ins
1	195641768	197590758	LOC100543080	1	195844508	195845327	ins
1	195641768	197590758	LOC100543080	1	197322818	197323807	ins
1	195641768	197590758	LOC100543080	1	196534062	196535078	ins
1	195641768	197590758	LOC100543080	1	195845282	195846490	ins
1	195641768	197590758	LOC100543080	1	196609505	196611459	ins
1	195641768	197590758	LOC100543080	1	196878686	196881089	ins
1	48128765	48310558	LOC104011728	1	48261457	48261516	ins
1	48128765	48310558	LOC104011728	1	48176279	48176345	ins
1	48128765	48310558	LOC104011728	1	48261463	48261561	ins
1	48128765	48310558	LOC104011728	1	48234291	48234395	ins
1	48128765	48310558	LOC104011728	1	48307854	48307986	ins
1	48128765	48310558	LOC104011728	1	48307876	48308177	ins
1	48128765	48310558	LOC104011728	1	48250867	48251194	ins
1	13398	245459	LOC106899604	1	217898	217958	ins
1	13398	245459	LOC106899604	1	131412	131479	ins
1	13398	245459	LOC106899604	1	136875	136950	ins
1	13398	245459	LOC106899604	1	193683	193821	ins
1	13398	245459	LOC106899604	1	18953	19111	ins
1	13398	245459	LOC106899604	1	22103	22435	ins
1	13398	245459	LOC106899604	1	22105	22684	ins
1	13398	245459	LOC106899604	1	39743	40338	ins
1	13398	245459	LOC106899604	1	56908	57692	ins
1	13398	245459	LOC106899604	1	66991	68266	ins
1	195660649	195670603	LOC109364427	1	195667711	195667783	ins
1	195660649	195670603	LOC109364427	1	195666799	195666884	ins
1	195660649	195670603	LOC109364427	1	195661460	195661560	ins
1	195660649	195670603	LOC109364427	1	195663693	195663796	ins
1	195660649	195670603	LOC109364427	1	195661209	195661399	ins
1	195660649	195670603	LOC109364427	1	195664781	195665004	ins
1	195653774	195669103	LOC109365042	1	195667711	195667783	ins
1	195653774	195669103	LOC109365042	1	195666799	195666884	ins
1	195653774	195669103	LOC109365042	1	195661460	195661560	ins
1	195653774	195669103	LOC109365042	1	195663693	195663796	ins
1	195653774	195669103	LOC109365042	1	195661209	195661399	ins
1	195653774	195669103	LOC109365042	1	195664781	195665004	ins
1	1208696	1210562	LOC110852853	1	1208788	1208840	ins
1	733612	795781	LOC111189803	1	749297	749355	ins
1	733612	795781	LOC111189803	1	766821	766881	ins
1	733612	795781	LOC111189803	1	765133	765207	ins
1	733612	795781	LOC111189803	1	765628	765722	ins
1	733612	795781	LOC111189803	1	764317	764418	ins
1	733612	795781	LOC111189803	1	754478	754650	ins
1	173294467	173349251	LOC112531287	1	173343453	173343574	ins
1	173294467	173349251	LOC112531287	1	173343437	173343873	ins
1	37114	728083	LOC114839981	1	703813	703866	ins
1	37114	728083	LOC114839981	1	646220	646275	ins
1	37114	728083	LOC114839981	1	696704	696762	ins
1	37114	728083	LOC114839981	1	318753	318812	ins
1	37114	728083	LOC114839981	1	365767	365826	ins
1	37114	728083	LOC114839981	1	217898	217958	ins
1	37114	728083	LOC114839981	1	660440	660502	ins
1	37114	728083	LOC114839981	1	659846	659909	ins
1	37114	728083	LOC114839981	1	670994	671057	ins
1	37114	728083	LOC114839981	1	681191	681255	ins
1	37114	728083	LOC114839981	1	418937	419002	ins
1	37114	728083	LOC114839981	1	485799	485865	ins
1	37114	728083	LOC114839981	1	131412	131479	ins
1	37114	728083	LOC114839981	1	690528	690595	ins
1	37114	728083	LOC114839981	1	659074	659144	ins
1	37114	728083	LOC114839981	1	688597	688669	ins
1	37114	728083	LOC114839981	1	568626	568699	ins
1	37114	728083	LOC114839981	1	136875	136950	ins
1	37114	728083	LOC114839981	1	690858	690934	ins
1	37114	728083	LOC114839981	1	669586	669663	ins
1	37114	728083	LOC114839981	1	548900	548981	ins
1	37114	728083	LOC114839981	1	657884	657965	ins
1	37114	728083	LOC114839981	1	578968	579052	ins
1	37114	728083	LOC114839981	1	716337	716422	ins
1	37114	728083	LOC114839981	1	645146	645233	ins
1	37114	728083	LOC114839981	1	706616	706703	ins
1	37114	728083	LOC114839981	1	659237	659325	ins
1	37114	728083	LOC114839981	1	654905	654994	ins
1	37114	728083	LOC114839981	1	367699	367789	ins
1	37114	728083	LOC114839981	1	573099	573203	ins
1	37114	728083	LOC114839981	1	642308	642398	ins
1	37114	728083	LOC114839981	1	423958	424060	ins
1	37114	728083	LOC114839981	1	715664	715774	ins
1	37114	728083	LOC114839981	1	486386	486501	ins
1	37114	728083	LOC114839981	1	491511	491628	ins
1	37114	728083	LOC114839981	1	315979	316097	ins
1	37114	728083	LOC114839981	1	361301	361423	ins
1	37114	728083	LOC114839981	1	193683	193821	ins
1	37114	728083	LOC114839981	1	552405	552549	ins
1	37114	728083	LOC114839981	1	431442	431593	ins
1	37114	728083	LOC114839981	1	678437	678588	ins
1	37114	728083	LOC114839981	1	552435	552595	ins
1	37114	728083	LOC114839981	1	577144	577304	ins
1	37114	728083	LOC114839981	1	544506	544669	ins
1	37114	728083	LOC114839981	1	317510	317681	ins
1	37114	728083	LOC114839981	1	388654	388831	ins
1	37114	728083	LOC114839981	1	415717	415899	ins
1	37114	728083	LOC114839981	1	445814	445998	ins
1	37114	728083	LOC114839981	1	690726	690922	ins
1	37114	728083	LOC114839981	1	429713	429915	ins
1	37114	728083	LOC114839981	1	654731	654947	ins
1	37114	728083	LOC114839981	1	414497	414736	ins
1	37114	728083	LOC114839981	1	317724	317975	ins
1	37114	728083	LOC114839981	1	709519	709799	ins
1	37114	728083	LOC114839981	1	660464	660765	ins
1	37114	728083	LOC114839981	1	572600	572909	ins
1	37114	728083	LOC114839981	1	445897	446220	ins
1	37114	728083	LOC114839981	1	414341	414744	ins
1	37114	728083	LOC114839981	1	654710	655173	ins
1	37114	728083	LOC114839981	1	39743	40338	ins
1	37114	728083	LOC114839981	1	533625	534310	ins
1	37114	728083	LOC114839981	1	56908	57692	ins
1	37114	728083	LOC114839981	1	66991	68266	ins
1	173294468	173350820	MROH2BL3	1	173343453	173343574	ins
1	173294468	173350820	MROH2BL3	1	173343437	173343873	ins
1	13398	41495	OC-17	1	18953	19111	ins
1	13398	41495	OC-17	1	22103	22435	ins
1	13398	41495	OC-17	1	22105	22684	ins
1	13398	41495	OC-17	1	39743	40338	ins
1	264495	952234	ODF3B	1	703813	703866	ins
1	264495	952234	ODF3B	1	646220	646275	ins
1	264495	952234	ODF3B	1	869700	869755	ins
1	264495	952234	ODF3B	1	696704	696762	ins
1	264495	952234	ODF3B	1	749297	749355	ins
1	264495	952234	ODF3B	1	318753	318812	ins
1	264495	952234	ODF3B	1	365767	365826	ins
1	264495	952234	ODF3B	1	766821	766881	ins
1	264495	952234	ODF3B	1	660440	660502	ins
1	264495	952234	ODF3B	1	659846	659909	ins
1	264495	952234	ODF3B	1	670994	671057	ins
1	264495	952234	ODF3B	1	681191	681255	ins
1	264495	952234	ODF3B	1	418937	419002	ins
1	264495	952234	ODF3B	1	485799	485865	ins
1	264495	952234	ODF3B	1	690528	690595	ins
1	264495	952234	ODF3B	1	659074	659144	ins
1	264495	952234	ODF3B	1	688597	688669	ins
1	264495	952234	ODF3B	1	568626	568699	ins
1	264495	952234	ODF3B	1	765133	765207	ins
1	264495	952234	ODF3B	1	690858	690934	ins
1	264495	952234	ODF3B	1	669586	669663	ins
1	264495	952234	ODF3B	1	548900	548981	ins
1	264495	952234	ODF3B	1	657884	657965	ins
1	264495	952234	ODF3B	1	578968	579052	ins
1	264495	952234	ODF3B	1	716337	716422	ins
1	264495	952234	ODF3B	1	645146	645233	ins
1	264495	952234	ODF3B	1	706616	706703	ins
1	264495	952234	ODF3B	1	659237	659325	ins
1	264495	952234	ODF3B	1	654905	654994	ins
1	264495	952234	ODF3B	1	851638	851727	ins
1	264495	952234	ODF3B	1	367699	367789	ins
1	264495	952234	ODF3B	1	573099	573203	ins
1	264495	952234	ODF3B	1	642308	642398	ins
1	264495	952234	ODF3B	1	765628	765722	ins
1	264495	952234	ODF3B	1	764317	764418	ins
1	264495	952234	ODF3B	1	423958	424060	ins
1	264495	952234	ODF3B	1	715664	715774	ins
1	264495	952234	ODF3B	1	486386	486501	ins
1	264495	952234	ODF3B	1	874071	874186	ins
1	264495	952234	ODF3B	1	491511	491628	ins
1	264495	952234	ODF3B	1	315979	316097	ins
1	264495	952234	ODF3B	1	361301	361423	ins
1	264495	952234	ODF3B	1	812834	812976	ins
1	264495	952234	ODF3B	1	552405	552549	ins
1	264495	952234	ODF3B	1	856990	857140	ins
1	264495	952234	ODF3B	1	431442	431593	ins
1	264495	952234	ODF3B	1	678437	678588	ins
1	264495	952234	ODF3B	1	552435	552595	ins
1	264495	952234	ODF3B	1	577144	577304	ins
1	264495	952234	ODF3B	1	810130	810291	ins
1	264495	952234	ODF3B	1	544506	544669	ins
1	264495	952234	ODF3B	1	317510	317681	ins
1	264495	952234	ODF3B	1	821817	821988	ins
1	264495	952234	ODF3B	1	754478	754650	ins
1	264495	952234	ODF3B	1	388654	388831	ins
1	264495	952234	ODF3B	1	415717	415899	ins
1	264495	952234	ODF3B	1	445814	445998	ins
1	264495	952234	ODF3B	1	690726	690922	ins
1	264495	952234	ODF3B	1	429713	429915	ins
1	264495	952234	ODF3B	1	654731	654947	ins
1	264495	952234	ODF3B	1	414497	414736	ins
1	264495	952234	ODF3B	1	317724	317975	ins
1	264495	952234	ODF3B	1	847278	847557	ins
1	264495	952234	ODF3B	1	709519	709799	ins
1	264495	952234	ODF3B	1	660464	660765	ins
1	264495	952234	ODF3B	1	572600	572909	ins
1	264495	952234	ODF3B	1	445897	446220	ins
1	264495	952234	ODF3B	1	414341	414744	ins
1	264495	952234	ODF3B	1	654710	655173	ins
1	264495	952234	ODF3B	1	533625	534310	ins
1	37114	728083	TYMP	1	703813	703866	ins
1	37114	728083	TYMP	1	646220	646275	ins
1	37114	728083	TYMP	1	696704	696762	ins
1	37114	728083	TYMP	1	318753	318812	ins
1	37114	728083	TYMP	1	365767	365826	ins
1	37114	728083	TYMP	1	217898	217958	ins
1	37114	728083	TYMP	1	660440	660502	ins
1	37114	728083	TYMP	1	659846	659909	ins
1	37114	728083	TYMP	1	670994	671057	ins
1	37114	728083	TYMP	1	681191	681255	ins
1	37114	728083	TYMP	1	418937	419002	ins
1	37114	728083	TYMP	1	485799	485865	ins
1	37114	728083	TYMP	1	131412	131479	ins
1	37114	728083	TYMP	1	690528	690595	ins
1	37114	728083	TYMP	1	659074	659144	ins
1	37114	728083	TYMP	1	688597	688669	ins
1	37114	728083	TYMP	1	568626	568699	ins
1	37114	728083	TYMP	1	136875	136950	ins
1	37114	728083	TYMP	1	690858	690934	ins
1	37114	728083	TYMP	1	669586	669663	ins
1	37114	728083	TYMP	1	548900	548981	ins
1	37114	728083	TYMP	1	657884	657965	ins
1	37114	728083	TYMP	1	578968	579052	ins
1	37114	728083	TYMP	1	716337	716422	ins
1	37114	728083	TYMP	1	645146	645233	ins
1	37114	728083	TYMP	1	706616	706703	ins
1	37114	728083	TYMP	1	659237	659325	ins
1	37114	728083	TYMP	1	654905	654994	ins
1	37114	728083	TYMP	1	367699	367789	ins
1	37114	728083	TYMP	1	573099	573203	ins
1	37114	728083	TYMP	1	642308	642398	ins
1	37114	728083	TYMP	1	423958	424060	ins
1	37114	728083	TYMP	1	715664	715774	ins
1	37114	728083	TYMP	1	486386	486501	ins
1	37114	728083	TYMP	1	491511	491628	ins
1	37114	728083	TYMP	1	315979	316097	ins
1	37114	728083	TYMP	1	361301	361423	ins
1	37114	728083	TYMP	1	193683	193821	ins
1	37114	728083	TYMP	1	552405	552549	ins
1	37114	728083	TYMP	1	431442	431593	ins
1	37114	728083	TYMP	1	678437	678588	ins
1	37114	728083	TYMP	1	552435	552595	ins
1	37114	728083	TYMP	1	577144	577304	ins
1	37114	728083	TYMP	1	544506	544669	ins
1	37114	728083	TYMP	1	317510	317681	ins
1	37114	728083	TYMP	1	388654	388831	ins
1	37114	728083	TYMP	1	415717	415899	ins
1	37114	728083	TYMP	1	445814	445998	ins
1	37114	728083	TYMP	1	690726	690922	ins
1	37114	728083	TYMP	1	429713	429915	ins
1	37114	728083	TYMP	1	654731	654947	ins
1	37114	728083	TYMP	1	414497	414736	ins
1	37114	728083	TYMP	1	317724	317975	ins
1	37114	728083	TYMP	1	709519	709799	ins
1	37114	728083	TYMP	1	660464	660765	ins
1	37114	728083	TYMP	1	572600	572909	ins
1	37114	728083	TYMP	1	445897	446220	ins
1	37114	728083	TYMP	1	414341	414744	ins
1	37114	728083	TYMP	1	654710	655173	ins
1	37114	728083	TYMP	1	39743	40338	ins
1	37114	728083	TYMP	1	533625	534310	ins
1	37114	728083	TYMP	1	56908	57692	ins
1	37114	728083	TYMP	1	66991	68266	ins
2	131112708	131144004	ADCK5	2	131124490	131124563	ins
2	131139460	148933089	CPSF1	2	141034837	141034896	ins
2	131139460	148933089	CPSF1	2	134684159	134684210	ins
2	131139460	148933089	CPSF1	2	131647369	131647421	ins
2	131139460	148933089	CPSF1	2	136497134	136497186	ins
2	131139460	148933089	CPSF1	2	146463610	146463662	ins
2	131139460	148933089	CPSF1	2	133444530	133444583	ins
2	131139460	148933089	CPSF1	2	133677509	133677562	ins
2	131139460	148933089	CPSF1	2	142454483	142454536	ins
2	131139460	148933089	CPSF1	2	131318262	131318316	ins
2	131139460	148933089	CPSF1	2	133441969	133442023	ins
2	131139460	148933089	CPSF1	2	135221646	135221700	ins
2	131139460	148933089	CPSF1	2	141152672	141152726	ins
2	131139460	148933089	CPSF1	2	144534807	144534861	ins
2	131139460	148933089	CPSF1	2	146798678	146798732	ins
2	131139460	148933089	CPSF1	2	131960520	131960575	ins
2	131139460	148933089	CPSF1	2	136469459	136469514	ins
2	131139460	148933089	CPSF1	2	137242081	137242136	ins
2	131139460	148933089	CPSF1	2	140228760	140228815	ins
2	131139460	148933089	CPSF1	2	144129679	144129734	ins
2	131139460	148933089	CPSF1	2	144431066	144431121	ins
2	131139460	148933089	CPSF1	2	148782412	148782467	ins
2	131139460	148933089	CPSF1	2	131175402	131175458	ins
2	131139460	148933089	CPSF1	2	140400729	140400785	ins
2	131139460	148933089	CPSF1	2	141161374	141161430	ins
2	131139460	148933089	CPSF1	2	141247068	141247124	ins
2	131139460	148933089	CPSF1	2	144407428	144407484	ins
2	131139460	148933089	CPSF1	2	147685067	147685123	ins
2	131139460	148933089	CPSF1	2	148612659	148612715	ins
2	131139460	148933089	CPSF1	2	132645446	132645503	ins
2	131139460	148933089	CPSF1	2	144859889	144859946	ins
2	131139460	148933089	CPSF1	2	145741519	145741576	ins
2	131139460	148933089	CPSF1	2	132941162	132941220	ins
2	131139460	148933089	CPSF1	2	139308610	139308668	ins
2	131139460	148933089	CPSF1	2	139542146	139542204	ins
2	131139460	148933089	CPSF1	2	146779297	146779355	ins
2	131139460	148933089	CPSF1	2	131848570	131848629	ins
2	131139460	148933089	CPSF1	2	144944981	144945040	ins
2	131139460	148933089	CPSF1	2	131743024	131743084	ins
2	131139460	148933089	CPSF1	2	133326713	133326773	ins
2	131139460	148933089	CPSF1	2	136206605	136206665	ins
2	131139460	148933089	CPSF1	2	136839374	136839434	ins
2	131139460	148933089	CPSF1	2	141724592	141724652	ins
2	131139460	148933089	CPSF1	2	138685887	138685948	ins
2	131139460	148933089	CPSF1	2	143664043	143664104	ins
2	131139460	148933089	CPSF1	2	131238594	131238656	ins
2	131139460	148933089	CPSF1	2	133216377	133216439	ins
2	131139460	148933089	CPSF1	2	134075447	134075509	ins
2	131139460	148933089	CPSF1	2	134501997	134502059	ins
2	131139460	148933089	CPSF1	2	137477758	137477820	ins
2	131139460	148933089	CPSF1	2	139918068	139918130	ins
2	131139460	148933089	CPSF1	2	145532863	145532925	ins
2	131139460	148933089	CPSF1	2	146404006	146404068	ins
2	131139460	148933089	CPSF1	2	147442166	147442228	ins
2	131139460	148933089	CPSF1	2	131515776	131515839	ins
2	131139460	148933089	CPSF1	2	131672471	131672534	ins
2	131139460	148933089	CPSF1	2	143649497	143649560	ins
2	131139460	148933089	CPSF1	2	143811190	143811253	ins
2	131139460	148933089	CPSF1	2	147051664	147051727	ins
2	131139460	148933089	CPSF1	2	134703891	134703955	ins
2	131139460	148933089	CPSF1	2	137818809	137818873	ins
2	131139460	148933089	CPSF1	2	143458303	143458367	ins
2	131139460	148933089	CPSF1	2	148521461	148521525	ins
2	131139460	148933089	CPSF1	2	131226303	131226368	ins
2	131139460	148933089	CPSF1	2	133217084	133217149	ins
2	131139460	148933089	CPSF1	2	146864505	146864570	ins
2	131139460	148933089	CPSF1	2	141330449	141330515	ins
2	131139460	148933089	CPSF1	2	132938051	132938118	ins
2	131139460	148933089	CPSF1	2	138086663	138086730	ins
2	131139460	148933089	CPSF1	2	138362392	138362459	ins
2	131139460	148933089	CPSF1	2	141145952	141146019	ins
2	131139460	148933089	CPSF1	2	143475542	143475610	ins
2	131139460	148933089	CPSF1	2	144199921	144199989	ins
2	131139460	148933089	CPSF1	2	147469407	147469475	ins
2	131139460	148933089	CPSF1	2	136314745	136314814	ins
2	131139460	148933089	CPSF1	2	137651729	137651798	ins
2	131139460	148933089	CPSF1	2	140178833	140178902	ins
2	131139460	148933089	CPSF1	2	148686074	148686144	ins
2	131139460	148933089	CPSF1	2	131724783	131724854	ins
2	131139460	148933089	CPSF1	2	139402325	139402396	ins
2	131139460	148933089	CPSF1	2	143826111	143826182	ins
2	131139460	148933089	CPSF1	2	147399051	147399122	ins
2	131139460	148933089	CPSF1	2	139105833	139105905	ins
2	131139460	148933089	CPSF1	2	141056231	141056303	ins
2	131139460	148933089	CPSF1	2	134173668	134173741	ins
2	131139460	148933089	CPSF1	2	134917933	134918006	ins
2	131139460	148933089	CPSF1	2	131183102	131183176	ins
2	131139460	148933089	CPSF1	2	144813791	144813865	ins
2	131139460	148933089	CPSF1	2	131203218	131203293	ins
2	131139460	148933089	CPSF1	2	144368356	144368431	ins
2	131139460	148933089	CPSF1	2	148125679	148125754	ins
2	131139460	148933089	CPSF1	2	141995197	141995273	ins
2	131139460	148933089	CPSF1	2	143475865	143475941	ins
2	131139460	148933089	CPSF1	2	144432934	144433010	ins
2	131139460	148933089	CPSF1	2	148893134	148893210	ins
2	131139460	148933089	CPSF1	2	131214669	131214746	ins
2	131139460	148933089	CPSF1	2	134677453	134677530	ins
2	131139460	148933089	CPSF1	2	131958361	131958439	ins
2	131139460	148933089	CPSF1	2	139997992	139998070	ins
2	131139460	148933089	CPSF1	2	140191214	140191292	ins
2	131139460	148933089	CPSF1	2	144877091	144877169	ins
2	131139460	148933089	CPSF1	2	146529744	146529823	ins
2	131139460	148933089	CPSF1	2	148615222	148615301	ins
2	131139460	148933089	CPSF1	2	148839755	148839834	ins
2	131139460	148933089	CPSF1	2	146836745	146836826	ins
2	131139460	148933089	CPSF1	2	131945206	131945288	ins
2	131139460	148933089	CPSF1	2	134100392	134100474	ins
2	131139460	148933089	CPSF1	2	141727697	141727780	ins
2	131139460	148933089	CPSF1	2	146380796	146380879	ins
2	131139460	148933089	CPSF1	2	138670457	138670541	ins
2	131139460	148933089	CPSF1	2	147949778	147949862	ins
2	131139460	148933089	CPSF1	2	136988728	136988813	ins
2	131139460	148933089	CPSF1	2	137328915	137329000	ins
2	131139460	148933089	CPSF1	2	148864145	148864230	ins
2	131139460	148933089	CPSF1	2	145451469	145451555	ins
2	131139460	148933089	CPSF1	2	141448518	141448605	ins
2	131139460	148933089	CPSF1	2	146711629	146711717	ins
2	131139460	148933089	CPSF1	2	147314884	147314972	ins
2	131139460	148933089	CPSF1	2	148263673	148263761	ins
2	131139460	148933089	CPSF1	2	139341669	139341758	ins
2	131139460	148933089	CPSF1	2	141034824	141034913	ins
2	131139460	148933089	CPSF1	2	142187525	142187614	ins
2	131139460	148933089	CPSF1	2	135677917	135678007	ins
2	131139460	148933089	CPSF1	2	142104200	142104290	ins
2	131139460	148933089	CPSF1	2	131912925	131913016	ins
2	131139460	148933089	CPSF1	2	137386957	137387048	ins
2	131139460	148933089	CPSF1	2	139402354	139402445	ins
2	131139460	148933089	CPSF1	2	143199911	143200002	ins
2	131139460	148933089	CPSF1	2	146036942	146037033	ins
2	131139460	148933089	CPSF1	2	148217010	148217101	ins
2	131139460	148933089	CPSF1	2	148809927	148810018	ins
2	131139460	148933089	CPSF1	2	144077733	144077825	ins
2	131139460	148933089	CPSF1	2	148882602	148882694	ins
2	131139460	148933089	CPSF1	2	132062006	132062099	ins
2	131139460	148933089	CPSF1	2	146220474	146220567	ins
2	131139460	148933089	CPSF1	2	141858752	141858846	ins
2	131139460	148933089	CPSF1	2	132171115	132171210	ins
2	131139460	148933089	CPSF1	2	134149546	134149641	ins
2	131139460	148933089	CPSF1	2	134304482	134304577	ins
2	131139460	148933089	CPSF1	2	135707809	135707904	ins
2	131139460	148933089	CPSF1	2	140839012	140839107	ins
2	131139460	148933089	CPSF1	2	141922566	141922661	ins
2	131139460	148933089	CPSF1	2	145408508	145408603	ins
2	131139460	148933089	CPSF1	2	146943417	146943512	ins
2	131139460	148933089	CPSF1	2	138437367	138437463	ins
2	131139460	148933089	CPSF1	2	131688089	131688186	ins
2	131139460	148933089	CPSF1	2	132062181	132062279	ins
2	131139460	148933089	CPSF1	2	132171108	132171206	ins
2	131139460	148933089	CPSF1	2	133035268	133035367	ins
2	131139460	148933089	CPSF1	2	135874115	135874214	ins
2	131139460	148933089	CPSF1	2	143688168	143688267	ins
2	131139460	148933089	CPSF1	2	143820799	143820898	ins
2	131139460	148933089	CPSF1	2	132205210	132205310	ins
2	131139460	148933089	CPSF1	2	140971986	140972086	ins
2	131139460	148933089	CPSF1	2	145382789	145382889	ins
2	131139460	148933089	CPSF1	2	144196103	144196204	ins
2	131139460	148933089	CPSF1	2	144719591	144719692	ins
2	131139460	148933089	CPSF1	2	146919772	146919873	ins
2	131139460	148933089	CPSF1	2	131853152	131853254	ins
2	131139460	148933089	CPSF1	2	143235092	143235194	ins
2	131139460	148933089	CPSF1	2	133102751	133102854	ins
2	131139460	148933089	CPSF1	2	137681654	137681757	ins
2	131139460	148933089	CPSF1	2	140280391	140280494	ins
2	131139460	148933089	CPSF1	2	140307734	140307837	ins
2	131139460	148933089	CPSF1	2	144092346	144092449	ins
2	131139460	148933089	CPSF1	2	136301048	136301152	ins
2	131139460	148933089	CPSF1	2	137067330	137067434	ins
2	131139460	148933089	CPSF1	2	139296870	139296974	ins
2	131139460	148933089	CPSF1	2	140409428	140409532	ins
2	131139460	148933089	CPSF1	2	145559887	145559991	ins
2	131139460	148933089	CPSF1	2	140551091	140551196	ins
2	131139460	148933089	CPSF1	2	147522894	147522999	ins
2	131139460	148933089	CPSF1	2	147724102	147724207	ins
2	131139460	148933089	CPSF1	2	146652616	146652722	ins
2	131139460	148933089	CPSF1	2	133551832	133551939	ins
2	131139460	148933089	CPSF1	2	147814680	147814787	ins
2	131139460	148933089	CPSF1	2	141377446	141377554	ins
2	131139460	148933089	CPSF1	2	140860611	140860720	ins
2	131139460	148933089	CPSF1	2	141753234	141753343	ins
2	131139460	148933089	CPSF1	2	131209409	131209519	ins
2	131139460	148933089	CPSF1	2	148624182	148624292	ins
2	131139460	148933089	CPSF1	2	131471738	131471849	ins
2	131139460	148933089	CPSF1	2	139962925	139963036	ins
2	131139460	148933089	CPSF1	2	148618621	148618732	ins
2	131139460	148933089	CPSF1	2	139454216	139454328	ins
2	131139460	148933089	CPSF1	2	138061564	138061677	ins
2	131139460	148933089	CPSF1	2	136295070	136295186	ins
2	131139460	148933089	CPSF1	2	131976507	131976625	ins
2	131139460	148933089	CPSF1	2	133186555	133186674	ins
2	131139460	148933089	CPSF1	2	147477431	147477550	ins
2	131139460	148933089	CPSF1	2	137572081	137572201	ins
2	131139460	148933089	CPSF1	2	141609986	141610106	ins
2	131139460	148933089	CPSF1	2	145934780	145934900	ins
2	131139460	148933089	CPSF1	2	131549261	131549382	ins
2	131139460	148933089	CPSF1	2	139667559	139667680	ins
2	131139460	148933089	CPSF1	2	140030460	140030581	ins
2	131139460	148933089	CPSF1	2	145441310	145441431	ins
2	131139460	148933089	CPSF1	2	136314805	136314928	ins
2	131139460	148933089	CPSF1	2	132372997	132373122	ins
2	131139460	148933089	CPSF1	2	147959471	147959596	ins
2	131139460	148933089	CPSF1	2	148381859	148381984	ins
2	131139460	148933089	CPSF1	2	148840590	148840715	ins
2	131139460	148933089	CPSF1	2	131226924	131227051	ins
2	131139460	148933089	CPSF1	2	147940391	147940519	ins
2	131139460	148933089	CPSF1	2	135706615	135706744	ins
2	131139460	148933089	CPSF1	2	136473844	136473974	ins
2	131139460	148933089	CPSF1	2	136161347	136161479	ins
2	131139460	148933089	CPSF1	2	134918190	134918323	ins
2	131139460	148933089	CPSF1	2	140787178	140787311	ins
2	131139460	148933089	CPSF1	2	142388198	142388331	ins
2	131139460	148933089	CPSF1	2	148477695	148477828	ins
2	131139460	148933089	CPSF1	2	148887091	148887224	ins
2	131139460	148933089	CPSF1	2	131228470	131228604	ins
2	131139460	148933089	CPSF1	2	141573585	141573719	ins
2	131139460	148933089	CPSF1	2	148840282	148840416	ins
2	131139460	148933089	CPSF1	2	134502053	134502188	ins
2	131139460	148933089	CPSF1	2	137806733	137806868	ins
2	131139460	148933089	CPSF1	2	131217272	131217411	ins
2	131139460	148933089	CPSF1	2	144703031	144703170	ins
2	131139460	148933089	CPSF1	2	148518944	148519083	ins
2	131139460	148933089	CPSF1	2	138682064	138682204	ins
2	131139460	148933089	CPSF1	2	134717103	134717244	ins
2	131139460	148933089	CPSF1	2	138701169	138701310	ins
2	131139460	148933089	CPSF1	2	148294202	148294343	ins
2	131139460	148933089	CPSF1	2	133546296	133546438	ins
2	131139460	148933089	CPSF1	2	136948362	136948504	ins
2	131139460	148933089	CPSF1	2	141347644	141347786	ins
2	131139460	148933089	CPSF1	2	132403707	132403851	ins
2	131139460	148933089	CPSF1	2	132981395	132981539	ins
2	131139460	148933089	CPSF1	2	137078728	137078872	ins
2	131139460	148933089	CPSF1	2	132472189	132472334	ins
2	131139460	148933089	CPSF1	2	140814578	140814723	ins
2	131139460	148933089	CPSF1	2	145934793	145934938	ins
2	131139460	148933089	CPSF1	2	131513181	131513327	ins
2	131139460	148933089	CPSF1	2	135796156	135796302	ins
2	131139460	148933089	CPSF1	2	148590802	148590948	ins
2	131139460	148933089	CPSF1	2	148709719	148709865	ins
2	131139460	148933089	CPSF1	2	133105313	133105461	ins
2	131139460	148933089	CPSF1	2	138020217	138020365	ins
2	131139460	148933089	CPSF1	2	141009498	141009646	ins
2	131139460	148933089	CPSF1	2	134537752	134537901	ins
2	131139460	148933089	CPSF1	2	142433259	142433409	ins
2	131139460	148933089	CPSF1	2	148060497	148060649	ins
2	131139460	148933089	CPSF1	2	147204863	147205018	ins
2	131139460	148933089	CPSF1	2	138891058	138891214	ins
2	131139460	148933089	CPSF1	2	142222315	142222474	ins
2	131139460	148933089	CPSF1	2	136910215	136910375	ins
2	131139460	148933089	CPSF1	2	141377200	141377360	ins
2	131139460	148933089	CPSF1	2	137522476	137522637	ins
2	131139460	148933089	CPSF1	2	135615278	135615440	ins
2	131139460	148933089	CPSF1	2	135834458	135834621	ins
2	131139460	148933089	CPSF1	2	133408391	133408557	ins
2	131139460	148933089	CPSF1	2	142361987	142362154	ins
2	131139460	148933089	CPSF1	2	143336164	143336332	ins
2	131139460	148933089	CPSF1	2	139751124	139751293	ins
2	131139460	148933089	CPSF1	2	132061526	132061696	ins
2	131139460	148933089	CPSF1	2	147314783	147314953	ins
2	131139460	148933089	CPSF1	2	132341194	132341367	ins
2	131139460	148933089	CPSF1	2	138194387	138194560	ins
2	131139460	148933089	CPSF1	2	146818325	146818498	ins
2	131139460	148933089	CPSF1	2	132393834	132394008	ins
2	131139460	148933089	CPSF1	2	133570910	133571086	ins
2	131139460	148933089	CPSF1	2	133446217	133446395	ins
2	131139460	148933089	CPSF1	2	136926713	136926891	ins
2	131139460	148933089	CPSF1	2	137442584	137442763	ins
2	131139460	148933089	CPSF1	2	132060948	132061128	ins
2	131139460	148933089	CPSF1	2	131226737	131226919	ins
2	131139460	148933089	CPSF1	2	131666208	131666390	ins
2	131139460	148933089	CPSF1	2	132399475	132399658	ins
2	131139460	148933089	CPSF1	2	135084142	135084329	ins
2	131139460	148933089	CPSF1	2	132207901	132208089	ins
2	131139460	148933089	CPSF1	2	144285477	144285666	ins
2	131139460	148933089	CPSF1	2	147279503	147279692	ins
2	131139460	148933089	CPSF1	2	146784145	146784336	ins
2	131139460	148933089	CPSF1	2	143456456	143456649	ins
2	131139460	148933089	CPSF1	2	137328913	137329107	ins
2	131139460	148933089	CPSF1	2	144097277	144097472	ins
2	131139460	148933089	CPSF1	2	137909470	137909666	ins
2	131139460	148933089	CPSF1	2	140781905	140782101	ins
2	131139460	148933089	CPSF1	2	141619570	141619766	ins
2	131139460	148933089	CPSF1	2	143955783	143955979	ins
2	131139460	148933089	CPSF1	2	144063936	144064132	ins
2	131139460	148933089	CPSF1	2	146650105	146650301	ins
2	131139460	148933089	CPSF1	2	140171223	140171420	ins
2	131139460	148933089	CPSF1	2	144368365	144368562	ins
2	131139460	148933089	CPSF1	2	145684340	145684537	ins
2	131139460	148933089	CPSF1	2	146928275	146928472	ins
2	131139460	148933089	CPSF1	2	134178430	134178628	ins
2	131139460	148933089	CPSF1	2	137296266	137296464	ins
2	131139460	148933089	CPSF1	2	140971985	140972186	ins
2	131139460	148933089	CPSF1	2	132061260	132061462	ins
2	131139460	148933089	CPSF1	2	131629394	131629597	ins
2	131139460	148933089	CPSF1	2	132133346	132133550	ins
2	131139460	148933089	CPSF1	2	132580025	132580230	ins
2	131139460	148933089	CPSF1	2	140511093	140511302	ins
2	131139460	148933089	CPSF1	2	133324334	133324544	ins
2	131139460	148933089	CPSF1	2	145936082	145936292	ins
2	131139460	148933089	CPSF1	2	148167567	148167780	ins
2	131139460	148933089	CPSF1	2	131235015	131235229	ins
2	131139460	148933089	CPSF1	2	132482025	132482240	ins
2	131139460	148933089	CPSF1	2	146818187	146818403	ins
2	131139460	148933089	CPSF1	2	148102460	148102681	ins
2	131139460	148933089	CPSF1	2	141419024	141419246	ins
2	131139460	148933089	CPSF1	2	133007345	133007572	ins
2	131139460	148933089	CPSF1	2	138963092	138963319	ins
2	131139460	148933089	CPSF1	2	139151460	139151689	ins
2	131139460	148933089	CPSF1	2	141247062	141247292	ins
2	131139460	148933089	CPSF1	2	134071482	134071713	ins
2	131139460	148933089	CPSF1	2	132767213	132767446	ins
2	131139460	148933089	CPSF1	2	131707643	131707882	ins
2	131139460	148933089	CPSF1	2	133408767	133409008	ins
2	131139460	148933089	CPSF1	2	137596678	137596921	ins
2	131139460	148933089	CPSF1	2	132756285	132756530	ins
2	131139460	148933089	CPSF1	2	138194245	138194492	ins
2	131139460	148933089	CPSF1	2	146629189	146629436	ins
2	131139460	148933089	CPSF1	2	132116187	132116435	ins
2	131139460	148933089	CPSF1	2	139667577	139667825	ins
2	131139460	148933089	CPSF1	2	140238281	140238529	ins
2	131139460	148933089	CPSF1	2	147279271	147279521	ins
2	131139460	148933089	CPSF1	2	131412567	131412820	ins
2	131139460	148933089	CPSF1	2	136310047	136310301	ins
2	131139460	148933089	CPSF1	2	143955775	143956029	ins
2	131139460	148933089	CPSF1	2	141430424	141430681	ins
2	131139460	148933089	CPSF1	2	134304489	134304750	ins
2	131139460	148933089	CPSF1	2	143920350	143920611	ins
2	131139460	148933089	CPSF1	2	143475534	143475796	ins
2	131139460	148933089	CPSF1	2	132221053	132221319	ins
2	131139460	148933089	CPSF1	2	148862872	148863144	ins
2	131139460	148933089	CPSF1	2	144858221	144858494	ins
2	131139460	148933089	CPSF1	2	144858221	144858494	ins
2	131139460	148933089	CPSF1	2	134807374	134807648	ins
2	131139460	148933089	CPSF1	2	140280479	140280753	ins
2	131139460	148933089	CPSF1	2	132761874	132762153	ins
2	131139460	148933089	CPSF1	2	142187518	142187799	ins
2	131139460	148933089	CPSF1	2	134028235	134028518	ins
2	131139460	148933089	CPSF1	2	140409228	140409512	ins
2	131139460	148933089	CPSF1	2	134804044	134804329	ins
2	131139460	148933089	CPSF1	2	135166663	135166951	ins
2	131139460	148933089	CPSF1	2	143456468	143456759	ins
2	131139460	148933089	CPSF1	2	148388898	148389196	ins
2	131139460	148933089	CPSF1	2	143719681	143719989	ins
2	131139460	148933089	CPSF1	2	137067313	137067622	ins
2	131139460	148933089	CPSF1	2	147416187	147416499	ins
2	131139460	148933089	CPSF1	2	145408329	145408647	ins
2	131139460	148933089	CPSF1	2	134086945	134087264	ins
2	131139460	148933089	CPSF1	2	139751718	139752041	ins
2	131139460	148933089	CPSF1	2	132063002	132063331	ins
2	131139460	148933089	CPSF1	2	131958363	131958698	ins
2	131139460	148933089	CPSF1	2	146538761	146539099	ins
2	131139460	148933089	CPSF1	2	144992124	144992473	ins
2	131139460	148933089	CPSF1	2	141247064	141247416	ins
2	131139460	148933089	CPSF1	2	131330288	131330643	ins
2	131139460	148933089	CPSF1	2	131468696	131469057	ins
2	131139460	148933089	CPSF1	2	146836565	146836932	ins
2	131139460	148933089	CPSF1	2	148629184	148629551	ins
2	131139460	148933089	CPSF1	2	140409413	140409783	ins
2	131139460	148933089	CPSF1	2	134804060	134804431	ins
2	131139460	148933089	CPSF1	2	137512198	137512572	ins
2	131139460	148933089	CPSF1	2	146672655	146673041	ins
2	131139460	148933089	CPSF1	2	131817064	131817452	ins
2	131139460	148933089	CPSF1	2	142532321	142532709	ins
2	131139460	148933089	CPSF1	2	139966071	139966465	ins
2	131139460	148933089	CPSF1	2	141443435	141443830	ins
2	131139460	148933089	CPSF1	2	141443435	141443830	ins
2	131139460	148933089	CPSF1	2	148294209	148294604	ins
2	131139460	148933089	CPSF1	2	134575914	134576323	ins
2	131139460	148933089	CPSF1	2	144702972	144703381	ins
2	131139460	148933089	CPSF1	2	138623155	138623587	ins
2	131139460	148933089	CPSF1	2	144207670	144208102	ins
2	131139460	148933089	CPSF1	2	146810480	146810912	ins
2	131139460	148933089	CPSF1	2	148125671	148126107	ins
2	131139460	148933089	CPSF1	2	138623138	138623576	ins
2	131139460	148933089	CPSF1	2	148709722	148710166	ins
2	131139460	148933089	CPSF1	2	132011438	132011912	ins
2	131139460	148933089	CPSF1	2	146415006	146415488	ins
2	131139460	148933089	CPSF1	2	145523736	145524221	ins
2	131139460	148933089	CPSF1	2	131224300	131224793	ins
2	131139460	148933089	CPSF1	2	139336985	139337480	ins
2	131139460	148933089	CPSF1	2	145979099	145979596	ins
2	131139460	148933089	CPSF1	2	133689575	133690073	ins
2	131139460	148933089	CPSF1	2	137078734	137079232	ins
2	131139460	148933089	CPSF1	2	136111382	136111886	ins
2	131139460	148933089	CPSF1	2	143008651	143009156	ins
2	131139460	148933089	CPSF1	2	143492147	143492666	ins
2	131139460	148933089	CPSF1	2	148709726	148710272	ins
2	131139460	148933089	CPSF1	2	146980535	146981082	ins
2	131139460	148933089	CPSF1	2	147474925	147475485	ins
2	131139460	148933089	CPSF1	2	132063376	132063938	ins
2	131139460	148933089	CPSF1	2	136437613	136438180	ins
2	131139460	148933089	CPSF1	2	145583502	145584086	ins
2	131139460	148933089	CPSF1	2	136187934	136188583	ins
2	131139460	148933089	CPSF1	2	140838260	140838928	ins
2	131139460	148933089	CPSF1	2	140838260	140838928	ins
2	131139460	148933089	CPSF1	2	147993477	147994188	ins
2	131139460	148933089	CPSF1	2	147511466	147512181	ins
2	131139460	148933089	CPSF1	2	140522882	140523659	ins
2	131139460	148933089	CPSF1	2	133569557	133570386	ins
2	131139460	148933089	CPSF1	2	148629178	148630019	ins
2	131139460	148933089	CPSF1	2	134415076	134415953	ins
2	131139460	148933089	CPSF1	2	136452549	136453441	ins
2	131139460	148933089	CPSF1	2	144053881	144054810	ins
2	131139460	148933089	CPSF1	2	131584859	131585796	ins
2	131139460	148933089	CPSF1	2	142499699	142500643	ins
2	131139460	148933089	CPSF1	2	133100285	133101255	ins
2	131139460	148933089	CPSF1	2	133314051	133315023	ins
2	131139460	148933089	CPSF1	2	143574700	143575684	ins
2	131139460	148933089	CPSF1	2	139878321	139879317	ins
2	131139460	148933089	CPSF1	2	139966091	139967178	ins
2	131139460	148933089	CPSF1	2	143705426	143706526	ins
2	131139460	148933089	CPSF1	2	148305595	148306758	ins
2	131139460	148933089	CPSF1	2	134228782	134229965	ins
2	131139460	148933089	CPSF1	2	148218948	148220137	ins
2	131139460	148933089	CPSF1	2	142344070	142345384	ins
2	131139460	148933089	CPSF1	2	134996709	134998025	ins
2	131139460	148933089	CPSF1	2	146879706	146881128	ins
2	131139460	148933089	CPSF1	2	136282039	136283536	ins
2	131139460	148933089	CPSF1	2	147654788	147656318	ins
2	131139460	148933089	CPSF1	2	136282053	136283591	ins
2	131139460	148933089	CPSF1	2	144919730	144921290	ins
2	131139460	148933089	CPSF1	2	131349624	131351205	ins
2	131139460	148933089	CPSF1	2	132961340	132963061	ins
2	131139460	148933089	CPSF1	2	133158782	133160784	ins
2	131139460	148933089	CPSF1	2	140768312	140770763	ins
2	131139460	148933089	CPSF1	2	132638911	132642168	ins
2	131139460	148933089	CPSF1	2	133071653	133075196	ins
2	131139460	148933089	CPSF1	2	131688371	131693034	ins
2	131139460	148933089	CPSF1	2	139231951	139236733	ins
2	131139460	148933089	CPSF1	2	136899053	136903890	ins
2	131139460	148933089	CPSF1	2	132077936	132083994	ins
2	131139460	148933089	CPSF1	2	142445215	142451355	ins
2	131139460	148933089	CPSF1	2	142445214	142451557	ins
2	131139460	148933089	CPSF1	2	139028715	139035164	ins
2	131139460	148933089	CPSF1	2	137346048	137352613	ins
2	131139460	148933089	CPSF1	2	134363263	134369845	ins
2	130645676	130994337	DGAT1	2	130673752	130673806	ins
2	130645676	130994337	DGAT1	2	130700910	130700964	ins
2	130645676	130994337	DGAT1	2	130753953	130754008	ins
2	130645676	130994337	DGAT1	2	130821031	130821086	ins
2	130645676	130994337	DGAT1	2	130787153	130787212	ins
2	130645676	130994337	DGAT1	2	130687665	130687727	ins
2	130645676	130994337	DGAT1	2	130760640	130760702	ins
2	130645676	130994337	DGAT1	2	130689386	130689450	ins
2	130645676	130994337	DGAT1	2	130839803	130839869	ins
2	130645676	130994337	DGAT1	2	130962721	130962788	ins
2	130645676	130994337	DGAT1	2	130787663	130787731	ins
2	130645676	130994337	DGAT1	2	130895859	130895927	ins
2	130645676	130994337	DGAT1	2	130925381	130925451	ins
2	130645676	130994337	DGAT1	2	130867497	130867568	ins
2	130645676	130994337	DGAT1	2	130762261	130762334	ins
2	130645676	130994337	DGAT1	2	130799539	130799613	ins
2	130645676	130994337	DGAT1	2	130810758	130810833	ins
2	130645676	130994337	DGAT1	2	130918892	130918967	ins
2	130645676	130994337	DGAT1	2	130954982	130955057	ins
2	130645676	130994337	DGAT1	2	130954030	130954107	ins
2	130645676	130994337	DGAT1	2	130668042	130668121	ins
2	130645676	130994337	DGAT1	2	130784632	130784711	ins
2	130645676	130994337	DGAT1	2	130776493	130776573	ins
2	130645676	130994337	DGAT1	2	130756045	130756126	ins
2	130645676	130994337	DGAT1	2	130664082	130664164	ins
2	130645676	130994337	DGAT1	2	130771766	130771848	ins
2	130645676	130994337	DGAT1	2	130967867	130967949	ins
2	130645676	130994337	DGAT1	2	130971178	130971260	ins
2	130645676	130994337	DGAT1	2	130681949	130682032	ins
2	130645676	130994337	DGAT1	2	130756426	130756509	ins
2	130645676	130994337	DGAT1	2	130709224	130709309	ins
2	130645676	130994337	DGAT1	2	130748056	130748141	ins
2	130645676	130994337	DGAT1	2	130704886	130704972	ins
2	130645676	130994337	DGAT1	2	130705648	130705734	ins
2	130645676	130994337	DGAT1	2	130863747	130863833	ins
2	130645676	130994337	DGAT1	2	130885087	130885173	ins
2	130645676	130994337	DGAT1	2	130961450	130961536	ins
2	130645676	130994337	DGAT1	2	130713314	130713401	ins
2	130645676	130994337	DGAT1	2	130690150	130690238	ins
2	130645676	130994337	DGAT1	2	130739704	130739792	ins
2	130645676	130994337	DGAT1	2	130880196	130880285	ins
2	130645676	130994337	DGAT1	2	130671105	130671195	ins
2	130645676	130994337	DGAT1	2	130812218	130812308	ins
2	130645676	130994337	DGAT1	2	130973480	130973570	ins
2	130645676	130994337	DGAT1	2	130767696	130767787	ins
2	130645676	130994337	DGAT1	2	130777612	130777705	ins
2	130645676	130994337	DGAT1	2	130883699	130883792	ins
2	130645676	130994337	DGAT1	2	130861474	130861569	ins
2	130645676	130994337	DGAT1	2	130903201	130903296	ins
2	130645676	130994337	DGAT1	2	130931004	130931099	ins
2	130645676	130994337	DGAT1	2	130677984	130678080	ins
2	130645676	130994337	DGAT1	2	130699676	130699773	ins
2	130645676	130994337	DGAT1	2	130764159	130764257	ins
2	130645676	130994337	DGAT1	2	130829378	130829479	ins
2	130645676	130994337	DGAT1	2	130993359	130993462	ins
2	130645676	130994337	DGAT1	2	130699773	130699878	ins
2	130645676	130994337	DGAT1	2	130833547	130833655	ins
2	130645676	130994337	DGAT1	2	130702159	130702269	ins
2	130645676	130994337	DGAT1	2	130775346	130775458	ins
2	130645676	130994337	DGAT1	2	130833808	130833923	ins
2	130645676	130994337	DGAT1	2	130834530	130834646	ins
2	130645676	130994337	DGAT1	2	130795835	130795952	ins
2	130645676	130994337	DGAT1	2	130834742	130834859	ins
2	130645676	130994337	DGAT1	2	130833990	130834108	ins
2	130645676	130994337	DGAT1	2	130758229	130758350	ins
2	130645676	130994337	DGAT1	2	130819340	130819464	ins
2	130645676	130994337	DGAT1	2	130760764	130760889	ins
2	130645676	130994337	DGAT1	2	130833296	130833421	ins
2	130645676	130994337	DGAT1	2	130695841	130695969	ins
2	130645676	130994337	DGAT1	2	130810728	130810856	ins
2	130645676	130994337	DGAT1	2	130739038	130739167	ins
2	130645676	130994337	DGAT1	2	130676650	130676785	ins
2	130645676	130994337	DGAT1	2	130911336	130911471	ins
2	130645676	130994337	DGAT1	2	130703088	130703225	ins
2	130645676	130994337	DGAT1	2	130761386	130761523	ins
2	130645676	130994337	DGAT1	2	130773339	130773478	ins
2	130645676	130994337	DGAT1	2	130691029	130691169	ins
2	130645676	130994337	DGAT1	2	130691264	130691404	ins
2	130645676	130994337	DGAT1	2	130695574	130695719	ins
2	130645676	130994337	DGAT1	2	130933481	130933626	ins
2	130645676	130994337	DGAT1	2	130939560	130939706	ins
2	130645676	130994337	DGAT1	2	130762247	130762394	ins
2	130645676	130994337	DGAT1	2	130844005	130844153	ins
2	130645676	130994337	DGAT1	2	130667423	130667575	ins
2	130645676	130994337	DGAT1	2	130820667	130820819	ins
2	130645676	130994337	DGAT1	2	130875758	130875910	ins
2	130645676	130994337	DGAT1	2	130843933	130844086	ins
2	130645676	130994337	DGAT1	2	130685986	130686144	ins
2	130645676	130994337	DGAT1	2	130697426	130697585	ins
2	130645676	130994337	DGAT1	2	130964047	130964207	ins
2	130645676	130994337	DGAT1	2	130692291	130692452	ins
2	130645676	130994337	DGAT1	2	130755421	130755582	ins
2	130645676	130994337	DGAT1	2	130803857	130804023	ins
2	130645676	130994337	DGAT1	2	130871314	130871484	ins
2	130645676	130994337	DGAT1	2	130740518	130740693	ins
2	130645676	130994337	DGAT1	2	130696479	130696657	ins
2	130645676	130994337	DGAT1	2	130704376	130704558	ins
2	130645676	130994337	DGAT1	2	130876219	130876402	ins
2	130645676	130994337	DGAT1	2	130876342	130876526	ins
2	130645676	130994337	DGAT1	2	130861309	130861497	ins
2	130645676	130994337	DGAT1	2	130902571	130902759	ins
2	130645676	130994337	DGAT1	2	130674143	130674333	ins
2	130645676	130994337	DGAT1	2	130895850	130896040	ins
2	130645676	130994337	DGAT1	2	130902836	130903026	ins
2	130645676	130994337	DGAT1	2	130800060	130800256	ins
2	130645676	130994337	DGAT1	2	130697094	130697292	ins
2	130645676	130994337	DGAT1	2	130792998	130793204	ins
2	130645676	130994337	DGAT1	2	130674005	130674217	ins
2	130645676	130994337	DGAT1	2	130912825	130913039	ins
2	130645676	130994337	DGAT1	2	130923243	130923464	ins
2	130645676	130994337	DGAT1	2	130701430	130701656	ins
2	130645676	130994337	DGAT1	2	130786298	130786525	ins
2	130645676	130994337	DGAT1	2	130867540	130867767	ins
2	130645676	130994337	DGAT1	2	130682817	130683052	ins
2	130645676	130994337	DGAT1	2	130775957	130776197	ins
2	130645676	130994337	DGAT1	2	130698513	130698755	ins
2	130645676	130994337	DGAT1	2	130757881	130758127	ins
2	130645676	130994337	DGAT1	2	130881188	130881444	ins
2	130645676	130994337	DGAT1	2	130911327	130911610	ins
2	130645676	130994337	DGAT1	2	130884983	130885282	ins
2	130645676	130994337	DGAT1	2	130698504	130698805	ins
2	130645676	130994337	DGAT1	2	130677366	130677673	ins
2	130645676	130994337	DGAT1	2	130911212	130911532	ins
2	130645676	130994337	DGAT1	2	130669296	130669633	ins
2	130645676	130994337	DGAT1	2	130770869	130771229	ins
2	130645676	130994337	DGAT1	2	130811985	130812376	ins
2	130000000	131000000	EXOSC4	2	130041767	130041819	ins
2	130000000	131000000	EXOSC4	2	130618609	130618662	ins
2	130000000	131000000	EXOSC4	2	130673752	130673806	ins
2	130000000	131000000	EXOSC4	2	130700910	130700964	ins
2	130000000	131000000	EXOSC4	2	130753953	130754008	ins
2	130000000	131000000	EXOSC4	2	130821031	130821086	ins
2	130000000	131000000	EXOSC4	2	130787153	130787212	ins
2	130000000	131000000	EXOSC4	2	130687665	130687727	ins
2	130000000	131000000	EXOSC4	2	130760640	130760702	ins
2	130000000	131000000	EXOSC4	2	130689386	130689450	ins
2	130000000	131000000	EXOSC4	2	130529753	130529819	ins
2	130000000	131000000	EXOSC4	2	130839803	130839869	ins
2	130000000	131000000	EXOSC4	2	130962721	130962788	ins
2	130000000	131000000	EXOSC4	2	130787663	130787731	ins
2	130000000	131000000	EXOSC4	2	130895859	130895927	ins
2	130000000	131000000	EXOSC4	2	130925381	130925451	ins
2	130000000	131000000	EXOSC4	2	130867497	130867568	ins
2	130000000	131000000	EXOSC4	2	130144716	130144788	ins
2	130000000	131000000	EXOSC4	2	130631997	130632069	ins
2	130000000	131000000	EXOSC4	2	130762261	130762334	ins
2	130000000	131000000	EXOSC4	2	130799539	130799613	ins
2	130000000	131000000	EXOSC4	2	130810758	130810833	ins
2	130000000	131000000	EXOSC4	2	130918892	130918967	ins
2	130000000	131000000	EXOSC4	2	130954982	130955057	ins
2	130000000	131000000	EXOSC4	2	130954030	130954107	ins
2	130000000	131000000	EXOSC4	2	130625934	130626013	ins
2	130000000	131000000	EXOSC4	2	130668042	130668121	ins
2	130000000	131000000	EXOSC4	2	130784632	130784711	ins
2	130000000	131000000	EXOSC4	2	130776493	130776573	ins
2	130000000	131000000	EXOSC4	2	130756045	130756126	ins
2	130000000	131000000	EXOSC4	2	130664082	130664164	ins
2	130000000	131000000	EXOSC4	2	130771766	130771848	ins
2	130000000	131000000	EXOSC4	2	130967867	130967949	ins
2	130000000	131000000	EXOSC4	2	130971178	130971260	ins
2	130000000	131000000	EXOSC4	2	130681949	130682032	ins
2	130000000	131000000	EXOSC4	2	130756426	130756509	ins
2	130000000	131000000	EXOSC4	2	130709224	130709309	ins
2	130000000	131000000	EXOSC4	2	130748056	130748141	ins
2	130000000	131000000	EXOSC4	2	130704886	130704972	ins
2	130000000	131000000	EXOSC4	2	130705648	130705734	ins
2	130000000	131000000	EXOSC4	2	130863747	130863833	ins
2	130000000	131000000	EXOSC4	2	130885087	130885173	ins
2	130000000	131000000	EXOSC4	2	130961450	130961536	ins
2	130000000	131000000	EXOSC4	2	130713314	130713401	ins
2	130000000	131000000	EXOSC4	2	130690150	130690238	ins
2	130000000	131000000	EXOSC4	2	130739704	130739792	ins
2	130000000	131000000	EXOSC4	2	130880196	130880285	ins
2	130000000	131000000	EXOSC4	2	130671105	130671195	ins
2	130000000	131000000	EXOSC4	2	130812218	130812308	ins
2	130000000	131000000	EXOSC4	2	130973480	130973570	ins
2	130000000	131000000	EXOSC4	2	130767696	130767787	ins
2	130000000	131000000	EXOSC4	2	130777612	130777705	ins
2	130000000	131000000	EXOSC4	2	130883699	130883792	ins
2	130000000	131000000	EXOSC4	2	130191332	130191427	ins
2	130000000	131000000	EXOSC4	2	130861474	130861569	ins
2	130000000	131000000	EXOSC4	2	130903201	130903296	ins
2	130000000	131000000	EXOSC4	2	130931004	130931099	ins
2	130000000	131000000	EXOSC4	2	130677984	130678080	ins
2	130000000	131000000	EXOSC4	2	130699676	130699773	ins
2	130000000	131000000	EXOSC4	2	130764159	130764257	ins
2	130000000	131000000	EXOSC4	2	130829378	130829479	ins
2	130000000	131000000	EXOSC4	2	130993359	130993462	ins
2	130000000	131000000	EXOSC4	2	130699773	130699878	ins
2	130000000	131000000	EXOSC4	2	130059894	130060000	ins
2	130000000	131000000	EXOSC4	2	130833547	130833655	ins
2	130000000	131000000	EXOSC4	2	130702159	130702269	ins
2	130000000	131000000	EXOSC4	2	130775346	130775458	ins
2	130000000	131000000	EXOSC4	2	130833808	130833923	ins
2	130000000	131000000	EXOSC4	2	130834530	130834646	ins
2	130000000	131000000	EXOSC4	2	130795835	130795952	ins
2	130000000	131000000	EXOSC4	2	130834742	130834859	ins
2	130000000	131000000	EXOSC4	2	130833990	130834108	ins
2	130000000	131000000	EXOSC4	2	130758229	130758350	ins
2	130000000	131000000	EXOSC4	2	130819340	130819464	ins
2	130000000	131000000	EXOSC4	2	130760764	130760889	ins
2	130000000	131000000	EXOSC4	2	130833296	130833421	ins
2	130000000	131000000	EXOSC4	2	130695841	130695969	ins
2	130000000	131000000	EXOSC4	2	130810728	130810856	ins
2	130000000	131000000	EXOSC4	2	130739038	130739167	ins
2	130000000	131000000	EXOSC4	2	130676650	130676785	ins
2	130000000	131000000	EXOSC4	2	130911336	130911471	ins
2	130000000	131000000	EXOSC4	2	130703088	130703225	ins
2	130000000	131000000	EXOSC4	2	130761386	130761523	ins
2	130000000	131000000	EXOSC4	2	130773339	130773478	ins
2	130000000	131000000	EXOSC4	2	130691029	130691169	ins
2	130000000	131000000	EXOSC4	2	130691264	130691404	ins
2	130000000	131000000	EXOSC4	2	130695574	130695719	ins
2	130000000	131000000	EXOSC4	2	130933481	130933626	ins
2	130000000	131000000	EXOSC4	2	130939560	130939706	ins
2	130000000	131000000	EXOSC4	2	130762247	130762394	ins
2	130000000	131000000	EXOSC4	2	130844005	130844153	ins
2	130000000	131000000	EXOSC4	2	130514464	130514615	ins
2	130000000	131000000	EXOSC4	2	130667423	130667575	ins
2	130000000	131000000	EXOSC4	2	130820667	130820819	ins
2	130000000	131000000	EXOSC4	2	130875758	130875910	ins
2	130000000	131000000	EXOSC4	2	130843933	130844086	ins
2	130000000	131000000	EXOSC4	2	130685986	130686144	ins
2	130000000	131000000	EXOSC4	2	130697426	130697585	ins
2	130000000	131000000	EXOSC4	2	130964047	130964207	ins
2	130000000	131000000	EXOSC4	2	130692291	130692452	ins
2	130000000	131000000	EXOSC4	2	130755421	130755582	ins
2	130000000	131000000	EXOSC4	2	130803857	130804023	ins
2	130000000	131000000	EXOSC4	2	130627169	130627337	ins
2	130000000	131000000	EXOSC4	2	130871314	130871484	ins
2	130000000	131000000	EXOSC4	2	130740518	130740693	ins
2	130000000	131000000	EXOSC4	2	130696479	130696657	ins
2	130000000	131000000	EXOSC4	2	130704376	130704558	ins
2	130000000	131000000	EXOSC4	2	130876219	130876402	ins
2	130000000	131000000	EXOSC4	2	130876342	130876526	ins
2	130000000	131000000	EXOSC4	2	130861309	130861497	ins
2	130000000	131000000	EXOSC4	2	130902571	130902759	ins
2	130000000	131000000	EXOSC4	2	130674143	130674333	ins
2	130000000	131000000	EXOSC4	2	130895850	130896040	ins
2	130000000	131000000	EXOSC4	2	130902836	130903026	ins
2	130000000	131000000	EXOSC4	2	130427989	130428185	ins
2	130000000	131000000	EXOSC4	2	130800060	130800256	ins
2	130000000	131000000	EXOSC4	2	130697094	130697292	ins
2	130000000	131000000	EXOSC4	2	130792998	130793204	ins
2	130000000	131000000	EXOSC4	2	130674005	130674217	ins
2	130000000	131000000	EXOSC4	2	130912825	130913039	ins
2	130000000	131000000	EXOSC4	2	130923243	130923464	ins
2	130000000	131000000	EXOSC4	2	130701430	130701656	ins
2	130000000	131000000	EXOSC4	2	130786298	130786525	ins
2	130000000	131000000	EXOSC4	2	130867540	130867767	ins
2	130000000	131000000	EXOSC4	2	130682817	130683052	ins
2	130000000	131000000	EXOSC4	2	130775957	130776197	ins
2	130000000	131000000	EXOSC4	2	130698513	130698755	ins
2	130000000	131000000	EXOSC4	2	130757881	130758127	ins
2	130000000	131000000	EXOSC4	2	130881188	130881444	ins
2	130000000	131000000	EXOSC4	2	130911327	130911610	ins
2	130000000	131000000	EXOSC4	2	130884983	130885282	ins
2	130000000	131000000	EXOSC4	2	130698504	130698805	ins
2	130000000	131000000	EXOSC4	2	130677366	130677673	ins
2	130000000	131000000	EXOSC4	2	130911212	130911532	ins
2	130000000	131000000	EXOSC4	2	130669296	130669633	ins
2	130000000	131000000	EXOSC4	2	130770869	130771229	ins
2	130000000	131000000	EXOSC4	2	130811985	130812376	ins
2	130000000	131000000	EXOSC4	2	130302655	130303456	ins
2	130645678	130715524	GRINA	2	130673752	130673806	ins
2	130645678	130715524	GRINA	2	130700910	130700964	ins
2	130645678	130715524	GRINA	2	130687665	130687727	ins
2	130645678	130715524	GRINA	2	130689386	130689450	ins
2	130645678	130715524	GRINA	2	130668042	130668121	ins
2	130645678	130715524	GRINA	2	130664082	130664164	ins
2	130645678	130715524	GRINA	2	130681949	130682032	ins
2	130645678	130715524	GRINA	2	130709224	130709309	ins
2	130645678	130715524	GRINA	2	130704886	130704972	ins
2	130645678	130715524	GRINA	2	130705648	130705734	ins
2	130645678	130715524	GRINA	2	130713314	130713401	ins
2	130645678	130715524	GRINA	2	130690150	130690238	ins
2	130645678	130715524	GRINA	2	130671105	130671195	ins
2	130645678	130715524	GRINA	2	130677984	130678080	ins
2	130645678	130715524	GRINA	2	130699676	130699773	ins
2	130645678	130715524	GRINA	2	130699773	130699878	ins
2	130645678	130715524	GRINA	2	130702159	130702269	ins
2	130645678	130715524	GRINA	2	130695841	130695969	ins
2	130645678	130715524	GRINA	2	130676650	130676785	ins
2	130645678	130715524	GRINA	2	130703088	130703225	ins
2	130645678	130715524	GRINA	2	130691029	130691169	ins
2	130645678	130715524	GRINA	2	130691264	130691404	ins
2	130645678	130715524	GRINA	2	130695574	130695719	ins
2	130645678	130715524	GRINA	2	130667423	130667575	ins
2	130645678	130715524	GRINA	2	130685986	130686144	ins
2	130645678	130715524	GRINA	2	130697426	130697585	ins
2	130645678	130715524	GRINA	2	130692291	130692452	ins
2	130645678	130715524	GRINA	2	130696479	130696657	ins
2	130645678	130715524	GRINA	2	130704376	130704558	ins
2	130645678	130715524	GRINA	2	130674143	130674333	ins
2	130645678	130715524	GRINA	2	130697094	130697292	ins
2	130645678	130715524	GRINA	2	130674005	130674217	ins
2	130645678	130715524	GRINA	2	130701430	130701656	ins
2	130645678	130715524	GRINA	2	130682817	130683052	ins
2	130645678	130715524	GRINA	2	130698513	130698755	ins
2	130645678	130715524	GRINA	2	130698504	130698805	ins
2	130645678	130715524	GRINA	2	130677366	130677673	ins
2	130645678	130715524	GRINA	2	130669296	130669633	ins
2	130594031	130715598	Heme	2	130618609	130618662	ins
2	130594031	130715598	Heme	2	130673752	130673806	ins
2	130594031	130715598	Heme	2	130700910	130700964	ins
2	130594031	130715598	Heme	2	130687665	130687727	ins
2	130594031	130715598	Heme	2	130689386	130689450	ins
2	130594031	130715598	Heme	2	130631997	130632069	ins
2	130594031	130715598	Heme	2	130625934	130626013	ins
2	130594031	130715598	Heme	2	130668042	130668121	ins
2	130594031	130715598	Heme	2	130664082	130664164	ins
2	130594031	130715598	Heme	2	130681949	130682032	ins
2	130594031	130715598	Heme	2	130709224	130709309	ins
2	130594031	130715598	Heme	2	130704886	130704972	ins
2	130594031	130715598	Heme	2	130705648	130705734	ins
2	130594031	130715598	Heme	2	130713314	130713401	ins
2	130594031	130715598	Heme	2	130690150	130690238	ins
2	130594031	130715598	Heme	2	130671105	130671195	ins
2	130594031	130715598	Heme	2	130677984	130678080	ins
2	130594031	130715598	Heme	2	130699676	130699773	ins
2	130594031	130715598	Heme	2	130699773	130699878	ins
2	130594031	130715598	Heme	2	130702159	130702269	ins
2	130594031	130715598	Heme	2	130695841	130695969	ins
2	130594031	130715598	Heme	2	130676650	130676785	ins
2	130594031	130715598	Heme	2	130703088	130703225	ins
2	130594031	130715598	Heme	2	130691029	130691169	ins
2	130594031	130715598	Heme	2	130691264	130691404	ins
2	130594031	130715598	Heme	2	130695574	130695719	ins
2	130594031	130715598	Heme	2	130667423	130667575	ins
2	130594031	130715598	Heme	2	130685986	130686144	ins
2	130594031	130715598	Heme	2	130697426	130697585	ins
2	130594031	130715598	Heme	2	130692291	130692452	ins
2	130594031	130715598	Heme	2	130627169	130627337	ins
2	130594031	130715598	Heme	2	130696479	130696657	ins
2	130594031	130715598	Heme	2	130704376	130704558	ins
2	130594031	130715598	Heme	2	130674143	130674333	ins
2	130594031	130715598	Heme	2	130697094	130697292	ins
2	130594031	130715598	Heme	2	130674005	130674217	ins
2	130594031	130715598	Heme	2	130701430	130701656	ins
2	130594031	130715598	Heme	2	130682817	130683052	ins
2	130594031	130715598	Heme	2	130698513	130698755	ins
2	130594031	130715598	Heme	2	130698504	130698805	ins
2	130594031	130715598	Heme	2	130677366	130677673	ins
2	130594031	130715598	Heme	2	130669296	130669633	ins
2	131215038	131218110	LOC101748706	2	131217272	131217411	ins
2	148974395	149147719	LOC101950678	2	149070187	149070245	ins
2	148974395	149147719	LOC101950678	2	149139369	149139427	ins
2	148974395	149147719	LOC101950678	2	149074945	149075004	ins
2	148974395	149147719	LOC101950678	2	149097362	149097425	ins
2	148974395	149147719	LOC101950678	2	149141698	149141765	ins
2	148974395	149147719	LOC101950678	2	149018660	149018729	ins
2	148974395	149147719	LOC101950678	2	149092903	149092975	ins
2	148974395	149147719	LOC101950678	2	149047288	149047369	ins
2	148974395	149147719	LOC101950678	2	149048398	149048480	ins
2	148974395	149147719	LOC101950678	2	149132379	149132465	ins
2	148974395	149147719	LOC101950678	2	149047331	149047418	ins
2	148974395	149147719	LOC101950678	2	149087798	149087885	ins
2	148974395	149147719	LOC101950678	2	149095477	149095564	ins
2	148974395	149147719	LOC101950678	2	149073359	149073448	ins
2	148974395	149147719	LOC101950678	2	149056482	149056578	ins
2	148974395	149147719	LOC101950678	2	149034750	149034863	ins
2	148974395	149147719	LOC101950678	2	149133506	149133620	ins
2	148974395	149147719	LOC101950678	2	149081806	149081923	ins
2	148974395	149147719	LOC101950678	2	149066407	149066526	ins
2	148974395	149147719	LOC101950678	2	149106774	149106908	ins
2	148974395	149147719	LOC101950678	2	149128365	149128500	ins
2	148974395	149147719	LOC101950678	2	149097398	149097537	ins
2	148974395	149147719	LOC101950678	2	149128788	149128929	ins
2	148974395	149147719	LOC101950678	2	149110077	149110224	ins
2	148974395	149147719	LOC101950678	2	149092569	149092718	ins
2	148974395	149147719	LOC101950678	2	149137600	149137749	ins
2	148974395	149147719	LOC101950678	2	149125756	149125951	ins
2	148974395	149147719	LOC101950678	2	149095459	149095674	ins
2	148974395	149147719	LOC101950678	2	149038177	149038396	ins
2	148974395	149147719	LOC101950678	2	149093281	149093508	ins
2	148974395	149147719	LOC101950678	2	149063246	149063509	ins
2	148974395	149147719	LOC101950678	2	149063229	149063496	ins
2	148974395	149147719	LOC101950678	2	149044647	149044971	ins
2	148974395	149147719	LOC101950678	2	149047275	149047613	ins
2	148974395	149147719	LOC101950678	2	149087668	149088139	ins
2	131080943	149650477	LOC103282135	2	141034837	141034896	ins
2	131080943	149650477	LOC103282135	2	134684159	134684210	ins
2	131080943	149650477	LOC103282135	2	131647369	131647421	ins
2	131080943	149650477	LOC103282135	2	136497134	136497186	ins
2	131080943	149650477	LOC103282135	2	146463610	146463662	ins
2	131080943	149650477	LOC103282135	2	133444530	133444583	ins
2	131080943	149650477	LOC103282135	2	133677509	133677562	ins
2	131080943	149650477	LOC103282135	2	142454483	142454536	ins
2	131080943	149650477	LOC103282135	2	131318262	131318316	ins
2	131080943	149650477	LOC103282135	2	133441969	133442023	ins
2	131080943	149650477	LOC103282135	2	135221646	135221700	ins
2	131080943	149650477	LOC103282135	2	141152672	141152726	ins
2	131080943	149650477	LOC103282135	2	144534807	144534861	ins
2	131080943	149650477	LOC103282135	2	146798678	146798732	ins
2	131080943	149650477	LOC103282135	2	131960520	131960575	ins
2	131080943	149650477	LOC103282135	2	136469459	136469514	ins
2	131080943	149650477	LOC103282135	2	137242081	137242136	ins
2	131080943	149650477	LOC103282135	2	140228760	140228815	ins
2	131080943	149650477	LOC103282135	2	144129679	144129734	ins
2	131080943	149650477	LOC103282135	2	144431066	144431121	ins
2	131080943	149650477	LOC103282135	2	148782412	148782467	ins
2	131080943	149650477	LOC103282135	2	149490012	149490067	ins
2	131080943	149650477	LOC103282135	2	149508921	149508976	ins
2	131080943	149650477	LOC103282135	2	131175402	131175458	ins
2	131080943	149650477	LOC103282135	2	140400729	140400785	ins
2	131080943	149650477	LOC103282135	2	141161374	141161430	ins
2	131080943	149650477	LOC103282135	2	141247068	141247124	ins
2	131080943	149650477	LOC103282135	2	144407428	144407484	ins
2	131080943	149650477	LOC103282135	2	147685067	147685123	ins
2	131080943	149650477	LOC103282135	2	148612659	148612715	ins
2	131080943	149650477	LOC103282135	2	149474047	149474103	ins
2	131080943	149650477	LOC103282135	2	132645446	132645503	ins
2	131080943	149650477	LOC103282135	2	144859889	144859946	ins
2	131080943	149650477	LOC103282135	2	145741519	145741576	ins
2	131080943	149650477	LOC103282135	2	149479709	149479766	ins
2	131080943	149650477	LOC103282135	2	132941162	132941220	ins
2	131080943	149650477	LOC103282135	2	139308610	139308668	ins
2	131080943	149650477	LOC103282135	2	139542146	139542204	ins
2	131080943	149650477	LOC103282135	2	146779297	146779355	ins
2	131080943	149650477	LOC103282135	2	149070187	149070245	ins
2	131080943	149650477	LOC103282135	2	149139369	149139427	ins
2	131080943	149650477	LOC103282135	2	131848570	131848629	ins
2	131080943	149650477	LOC103282135	2	144944981	144945040	ins
2	131080943	149650477	LOC103282135	2	149074945	149075004	ins
2	131080943	149650477	LOC103282135	2	131743024	131743084	ins
2	131080943	149650477	LOC103282135	2	133326713	133326773	ins
2	131080943	149650477	LOC103282135	2	136206605	136206665	ins
2	131080943	149650477	LOC103282135	2	136839374	136839434	ins
2	131080943	149650477	LOC103282135	2	141724592	141724652	ins
2	131080943	149650477	LOC103282135	2	149548070	149548130	ins
2	131080943	149650477	LOC103282135	2	138685887	138685948	ins
2	131080943	149650477	LOC103282135	2	143664043	143664104	ins
2	131080943	149650477	LOC103282135	2	131238594	131238656	ins
2	131080943	149650477	LOC103282135	2	133216377	133216439	ins
2	131080943	149650477	LOC103282135	2	134075447	134075509	ins
2	131080943	149650477	LOC103282135	2	134501997	134502059	ins
2	131080943	149650477	LOC103282135	2	137477758	137477820	ins
2	131080943	149650477	LOC103282135	2	139918068	139918130	ins
2	131080943	149650477	LOC103282135	2	145532863	145532925	ins
2	131080943	149650477	LOC103282135	2	146404006	146404068	ins
2	131080943	149650477	LOC103282135	2	147442166	147442228	ins
2	131080943	149650477	LOC103282135	2	131515776	131515839	ins
2	131080943	149650477	LOC103282135	2	131672471	131672534	ins
2	131080943	149650477	LOC103282135	2	143649497	143649560	ins
2	131080943	149650477	LOC103282135	2	143811190	143811253	ins
2	131080943	149650477	LOC103282135	2	147051664	147051727	ins
2	131080943	149650477	LOC103282135	2	149097362	149097425	ins
2	131080943	149650477	LOC103282135	2	149492842	149492905	ins
2	131080943	149650477	LOC103282135	2	134703891	134703955	ins
2	131080943	149650477	LOC103282135	2	137818809	137818873	ins
2	131080943	149650477	LOC103282135	2	143458303	143458367	ins
2	131080943	149650477	LOC103282135	2	148521461	148521525	ins
2	131080943	149650477	LOC103282135	2	131226303	131226368	ins
2	131080943	149650477	LOC103282135	2	133217084	133217149	ins
2	131080943	149650477	LOC103282135	2	146864505	146864570	ins
2	131080943	149650477	LOC103282135	2	149549319	149549384	ins
2	131080943	149650477	LOC103282135	2	141330449	141330515	ins
2	131080943	149650477	LOC103282135	2	149162446	149162512	ins
2	131080943	149650477	LOC103282135	2	132938051	132938118	ins
2	131080943	149650477	LOC103282135	2	138086663	138086730	ins
2	131080943	149650477	LOC103282135	2	138362392	138362459	ins
2	131080943	149650477	LOC103282135	2	141145952	141146019	ins
2	131080943	149650477	LOC103282135	2	149141698	149141765	ins
2	131080943	149650477	LOC103282135	2	143475542	143475610	ins
2	131080943	149650477	LOC103282135	2	144199921	144199989	ins
2	131080943	149650477	LOC103282135	2	147469407	147469475	ins
2	131080943	149650477	LOC103282135	2	136314745	136314814	ins
2	131080943	149650477	LOC103282135	2	137651729	137651798	ins
2	131080943	149650477	LOC103282135	2	140178833	140178902	ins
2	131080943	149650477	LOC103282135	2	149018660	149018729	ins
2	131080943	149650477	LOC103282135	2	148686074	148686144	ins
2	131080943	149650477	LOC103282135	2	131724783	131724854	ins
2	131080943	149650477	LOC103282135	2	139402325	139402396	ins
2	131080943	149650477	LOC103282135	2	143826111	143826182	ins
2	131080943	149650477	LOC103282135	2	147399051	147399122	ins
2	131080943	149650477	LOC103282135	2	139105833	139105905	ins
2	131080943	149650477	LOC103282135	2	141056231	141056303	ins
2	131080943	149650477	LOC103282135	2	149092903	149092975	ins
2	131080943	149650477	LOC103282135	2	131124490	131124563	ins
2	131080943	149650477	LOC103282135	2	134173668	134173741	ins
2	131080943	149650477	LOC103282135	2	134917933	134918006	ins
2	131080943	149650477	LOC103282135	2	131183102	131183176	ins
2	131080943	149650477	LOC103282135	2	144813791	144813865	ins
2	131080943	149650477	LOC103282135	2	149550426	149550500	ins
2	131080943	149650477	LOC103282135	2	131203218	131203293	ins
2	131080943	149650477	LOC103282135	2	144368356	144368431	ins
2	131080943	149650477	LOC103282135	2	148125679	148125754	ins
2	131080943	149650477	LOC103282135	2	141995197	141995273	ins
2	131080943	149650477	LOC103282135	2	143475865	143475941	ins
2	131080943	149650477	LOC103282135	2	144432934	144433010	ins
2	131080943	149650477	LOC103282135	2	148893134	148893210	ins
2	131080943	149650477	LOC103282135	2	131214669	131214746	ins
2	131080943	149650477	LOC103282135	2	134677453	134677530	ins
2	131080943	149650477	LOC103282135	2	131958361	131958439	ins
2	131080943	149650477	LOC103282135	2	139997992	139998070	ins
2	131080943	149650477	LOC103282135	2	140191214	140191292	ins
2	131080943	149650477	LOC103282135	2	144877091	144877169	ins
2	131080943	149650477	LOC103282135	2	146529744	146529823	ins
2	131080943	149650477	LOC103282135	2	148615222	148615301	ins
2	131080943	149650477	LOC103282135	2	148839755	148839834	ins
2	131080943	149650477	LOC103282135	2	146836745	146836826	ins
2	131080943	149650477	LOC103282135	2	149047288	149047369	ins
2	131080943	149650477	LOC103282135	2	131945206	131945288	ins
2	131080943	149650477	LOC103282135	2	134100392	134100474	ins
2	131080943	149650477	LOC103282135	2	149048398	149048480	ins
2	131080943	149650477	LOC103282135	2	149457762	149457844	ins
2	131080943	149650477	LOC103282135	2	141727697	141727780	ins
2	131080943	149650477	LOC103282135	2	146380796	146380879	ins
2	131080943	149650477	LOC103282135	2	138670457	138670541	ins
2	131080943	149650477	LOC103282135	2	147949778	147949862	ins
2	131080943	149650477	LOC103282135	2	136988728	136988813	ins
2	131080943	149650477	LOC103282135	2	137328915	137329000	ins
2	131080943	149650477	LOC103282135	2	148864145	148864230	ins
2	131080943	149650477	LOC103282135	2	145451469	145451555	ins
2	131080943	149650477	LOC103282135	2	149132379	149132465	ins
2	131080943	149650477	LOC103282135	2	141448518	141448605	ins
2	131080943	149650477	LOC103282135	2	149047331	149047418	ins
2	131080943	149650477	LOC103282135	2	149087798	149087885	ins
2	131080943	149650477	LOC103282135	2	149095477	149095564	ins
2	131080943	149650477	LOC103282135	2	146711629	146711717	ins
2	131080943	149650477	LOC103282135	2	147314884	147314972	ins
2	131080943	149650477	LOC103282135	2	148263673	148263761	ins
2	131080943	149650477	LOC103282135	2	139341669	139341758	ins
2	131080943	149650477	LOC103282135	2	141034824	141034913	ins
2	131080943	149650477	LOC103282135	2	142187525	142187614	ins
2	131080943	149650477	LOC103282135	2	149073359	149073448	ins
2	131080943	149650477	LOC103282135	2	135677917	135678007	ins
2	131080943	149650477	LOC103282135	2	142104200	142104290	ins
2	131080943	149650477	LOC103282135	2	131912925	131913016	ins
2	131080943	149650477	LOC103282135	2	137386957	137387048	ins
2	131080943	149650477	LOC103282135	2	139402354	139402445	ins
2	131080943	149650477	LOC103282135	2	143199911	143200002	ins
2	131080943	149650477	LOC103282135	2	146036942	146037033	ins
2	131080943	149650477	LOC103282135	2	148217010	148217101	ins
2	131080943	149650477	LOC103282135	2	148809927	148810018	ins
2	131080943	149650477	LOC103282135	2	144077733	144077825	ins
2	131080943	149650477	LOC103282135	2	148882602	148882694	ins
2	131080943	149650477	LOC103282135	2	132062006	132062099	ins
2	131080943	149650477	LOC103282135	2	146220474	146220567	ins
2	131080943	149650477	LOC103282135	2	141858752	141858846	ins
2	131080943	149650477	LOC103282135	2	132171115	132171210	ins
2	131080943	149650477	LOC103282135	2	134149546	134149641	ins
2	131080943	149650477	LOC103282135	2	134304482	134304577	ins
2	131080943	149650477	LOC103282135	2	135707809	135707904	ins
2	131080943	149650477	LOC103282135	2	140839012	140839107	ins
2	131080943	149650477	LOC103282135	2	141922566	141922661	ins
2	131080943	149650477	LOC103282135	2	145408508	145408603	ins
2	131080943	149650477	LOC103282135	2	146943417	146943512	ins
2	131080943	149650477	LOC103282135	2	149451057	149451152	ins
2	131080943	149650477	LOC103282135	2	138437367	138437463	ins
2	131080943	149650477	LOC103282135	2	149056482	149056578	ins
2	131080943	149650477	LOC103282135	2	131688089	131688186	ins
2	131080943	149650477	LOC103282135	2	132062181	132062279	ins
2	131080943	149650477	LOC103282135	2	132171108	132171206	ins
2	131080943	149650477	LOC103282135	2	133035268	133035367	ins
2	131080943	149650477	LOC103282135	2	135874115	135874214	ins
2	131080943	149650477	LOC103282135	2	143688168	143688267	ins
2	131080943	149650477	LOC103282135	2	143820799	143820898	ins
2	131080943	149650477	LOC103282135	2	132205210	132205310	ins
2	131080943	149650477	LOC103282135	2	140971986	140972086	ins
2	131080943	149650477	LOC103282135	2	145382789	145382889	ins
2	131080943	149650477	LOC103282135	2	144196103	144196204	ins
2	131080943	149650477	LOC103282135	2	144719591	144719692	ins
2	131080943	149650477	LOC103282135	2	146919772	146919873	ins
2	131080943	149650477	LOC103282135	2	131853152	131853254	ins
2	131080943	149650477	LOC103282135	2	143235092	143235194	ins
2	131080943	149650477	LOC103282135	2	133102751	133102854	ins
2	131080943	149650477	LOC103282135	2	137681654	137681757	ins
2	131080943	149650477	LOC103282135	2	140280391	140280494	ins
2	131080943	149650477	LOC103282135	2	140307734	140307837	ins
2	131080943	149650477	LOC103282135	2	144092346	144092449	ins
2	131080943	149650477	LOC103282135	2	136301048	136301152	ins
2	131080943	149650477	LOC103282135	2	137067330	137067434	ins
2	131080943	149650477	LOC103282135	2	139296870	139296974	ins
2	131080943	149650477	LOC103282135	2	140409428	140409532	ins
2	131080943	149650477	LOC103282135	2	145559887	145559991	ins
2	131080943	149650477	LOC103282135	2	140551091	140551196	ins
2	131080943	149650477	LOC103282135	2	147522894	147522999	ins
2	131080943	149650477	LOC103282135	2	147724102	147724207	ins
2	131080943	149650477	LOC103282135	2	146652616	146652722	ins
2	131080943	149650477	LOC103282135	2	133551832	133551939	ins
2	131080943	149650477	LOC103282135	2	147814680	147814787	ins
2	131080943	149650477	LOC103282135	2	141377446	141377554	ins
2	131080943	149650477	LOC103282135	2	140860611	140860720	ins
2	131080943	149650477	LOC103282135	2	141753234	141753343	ins
2	131080943	149650477	LOC103282135	2	131209409	131209519	ins
2	131080943	149650477	LOC103282135	2	148624182	148624292	ins
2	131080943	149650477	LOC103282135	2	131471738	131471849	ins
2	131080943	149650477	LOC103282135	2	139962925	139963036	ins
2	131080943	149650477	LOC103282135	2	148618621	148618732	ins
2	131080943	149650477	LOC103282135	2	139454216	139454328	ins
2	131080943	149650477	LOC103282135	2	138061564	138061677	ins
2	131080943	149650477	LOC103282135	2	149034750	149034863	ins
2	131080943	149650477	LOC103282135	2	149133506	149133620	ins
2	131080943	149650477	LOC103282135	2	149508967	149509082	ins
2	131080943	149650477	LOC103282135	2	136295070	136295186	ins
2	131080943	149650477	LOC103282135	2	149081806	149081923	ins
2	131080943	149650477	LOC103282135	2	131976507	131976625	ins
2	131080943	149650477	LOC103282135	2	133186555	133186674	ins
2	131080943	149650477	LOC103282135	2	147477431	147477550	ins
2	131080943	149650477	LOC103282135	2	149066407	149066526	ins
2	131080943	149650477	LOC103282135	2	137572081	137572201	ins
2	131080943	149650477	LOC103282135	2	141609986	141610106	ins
2	131080943	149650477	LOC103282135	2	145934780	145934900	ins
2	131080943	149650477	LOC103282135	2	131549261	131549382	ins
2	131080943	149650477	LOC103282135	2	139667559	139667680	ins
2	131080943	149650477	LOC103282135	2	140030460	140030581	ins
2	131080943	149650477	LOC103282135	2	145441310	145441431	ins
2	131080943	149650477	LOC103282135	2	149492127	149492248	ins
2	131080943	149650477	LOC103282135	2	136314805	136314928	ins
2	131080943	149650477	LOC103282135	2	132372997	132373122	ins
2	131080943	149650477	LOC103282135	2	147959471	147959596	ins
2	131080943	149650477	LOC103282135	2	148381859	148381984	ins
2	131080943	149650477	LOC103282135	2	148840590	148840715	ins
2	131080943	149650477	LOC103282135	2	131226924	131227051	ins
2	131080943	149650477	LOC103282135	2	147940391	147940519	ins
2	131080943	149650477	LOC103282135	2	149502118	149502246	ins
2	131080943	149650477	LOC103282135	2	135706615	135706744	ins
2	131080943	149650477	LOC103282135	2	136473844	136473974	ins
2	131080943	149650477	LOC103282135	2	136161347	136161479	ins
2	131080943	149650477	LOC103282135	2	134918190	134918323	ins
2	131080943	149650477	LOC103282135	2	140787178	140787311	ins
2	131080943	149650477	LOC103282135	2	142388198	142388331	ins
2	131080943	149650477	LOC103282135	2	148477695	148477828	ins
2	131080943	149650477	LOC103282135	2	148887091	148887224	ins
2	131080943	149650477	LOC103282135	2	131228470	131228604	ins
2	131080943	149650477	LOC103282135	2	141573585	141573719	ins
2	131080943	149650477	LOC103282135	2	148840282	148840416	ins
2	131080943	149650477	LOC103282135	2	149106774	149106908	ins
2	131080943	149650477	LOC103282135	2	134502053	134502188	ins
2	131080943	149650477	LOC103282135	2	137806733	137806868	ins
2	131080943	149650477	LOC103282135	2	149128365	149128500	ins
2	131080943	149650477	LOC103282135	2	131217272	131217411	ins
2	131080943	149650477	LOC103282135	2	144703031	144703170	ins
2	131080943	149650477	LOC103282135	2	148518944	148519083	ins
2	131080943	149650477	LOC103282135	2	149097398	149097537	ins
2	131080943	149650477	LOC103282135	2	138682064	138682204	ins
2	131080943	149650477	LOC103282135	2	134717103	134717244	ins
2	131080943	149650477	LOC103282135	2	138701169	138701310	ins
2	131080943	149650477	LOC103282135	2	148294202	148294343	ins
2	131080943	149650477	LOC103282135	2	149128788	149128929	ins
2	131080943	149650477	LOC103282135	2	133546296	133546438	ins
2	131080943	149650477	LOC103282135	2	136948362	136948504	ins
2	131080943	149650477	LOC103282135	2	141347644	141347786	ins
2	131080943	149650477	LOC103282135	2	132403707	132403851	ins
2	131080943	149650477	LOC103282135	2	132981395	132981539	ins
2	131080943	149650477	LOC103282135	2	137078728	137078872	ins
2	131080943	149650477	LOC103282135	2	132472189	132472334	ins
2	131080943	149650477	LOC103282135	2	140814578	140814723	ins
2	131080943	149650477	LOC103282135	2	145934793	145934938	ins
2	131080943	149650477	LOC103282135	2	131513181	131513327	ins
2	131080943	149650477	LOC103282135	2	135796156	135796302	ins
2	131080943	149650477	LOC103282135	2	148590802	148590948	ins
2	131080943	149650477	LOC103282135	2	148709719	148709865	ins
2	131080943	149650477	LOC103282135	2	149110077	149110224	ins
2	131080943	149650477	LOC103282135	2	133105313	133105461	ins
2	131080943	149650477	LOC103282135	2	138020217	138020365	ins
2	131080943	149650477	LOC103282135	2	141009498	141009646	ins
2	131080943	149650477	LOC103282135	2	134537752	134537901	ins
2	131080943	149650477	LOC103282135	2	149092569	149092718	ins
2	131080943	149650477	LOC103282135	2	149137600	149137749	ins
2	131080943	149650477	LOC103282135	2	142433259	142433409	ins
2	131080943	149650477	LOC103282135	2	148060497	148060649	ins
2	131080943	149650477	LOC103282135	2	147204863	147205018	ins
2	131080943	149650477	LOC103282135	2	138891058	138891214	ins
2	131080943	149650477	LOC103282135	2	142222315	142222474	ins
2	131080943	149650477	LOC103282135	2	136910215	136910375	ins
2	131080943	149650477	LOC103282135	2	141377200	141377360	ins
2	131080943	149650477	LOC103282135	2	137522476	137522637	ins
2	131080943	149650477	LOC103282135	2	135615278	135615440	ins
2	131080943	149650477	LOC103282135	2	135834458	135834621	ins
2	131080943	149650477	LOC103282135	2	149439300	149439465	ins
2	131080943	149650477	LOC103282135	2	133408391	133408557	ins
2	131080943	149650477	LOC103282135	2	142361987	142362154	ins
[truncated: 14,310 more rows]
